# Supplementary material for: Base editing-mediated one-step inactivation of the Dnmt gene family reveals critical roles of DNA methylation during mouse gastrulation
Source: Nat Commun. 2023 May 22;14:2922. doi: 10.1038/s41467-023-38528-z (PMC10203112; doi:10.1038/s41467-023-38528-z)
Supplement: Supplementary file 4 — Supplementary Data 1 [file 41467_2023_38528_MOESM4_ESM.xlsx]

## Sheet: EGFP
Results of Blunt cloning and sequencing analysis of targeted EGFP in the blastocysts.
Base editors	Concentration	Blastocysts	No. of examined B-clones	No. of point mutation (C1>T)	No. of point mutation (C5>T)	No. of point mutation (C13>T)	No. of indel mutation
BE3	100 ng/µl	BE3-1	13	1	7	0	1
		BE3-2	15	0	9	0	4
		BE3-3	15	0	10	0	0
		BE3-4	15	9	9	0	0
		BE3-5	14	0	11	0	2
		BE3-6	15	0	12	0	3
		BE3-7	15	0	0	0	8
		BE3-8	15	0	14	0	1
		BE3-9	14	0	11	0	0
		BE3-10	11	0	9	0	0
		BE3-11	15	1	11	0	3
		BE3-12	13	0	13	0	0
		BE3-13	15	0	14	0	0
		BE3-14	14	0	4	0	2
		BE3-15	15	2	11	0	3
		BE3-16	14	2	11	0	1
Gam-BE4	100 ng/µl	G-BE4-1	14	0	1	0	0
		G-BE4-2	15	1	11	0	1
		G-BE4-3	13	1	12	0	1
		G-BE4-4	11	0	9	0	0
		G-BE4-5	14	3	6	0	5
		G-BE4-6	13	0	10	0	3
		G-BE4-7	12	0	9	0	2
		G-BE4-8	14	0	14	0	0
		G-BE4-9	15	0	13	0	2
		G-BE4-10	12	1	8	0	1
		G-BE4-11	12	0	8	0	0
		G-BE4-12	15	2	15	0	0
		G-BE4-13	16	2	12	0	2
		G-BE4-14	15	0	7	0	7
		G-BE4-15	14	1	10	0	0
hA3A-BE3-Y130F	100 ng/µl	BY-1	13	2	8	0	5
		BY-2	13	2	8	0	4
		BY-3	13	7	13	0	0
		BY-4	13	1	12	0	1
		BY-5	13	0	7	0	5
		BY-6	13	7	13	0	0
		BY-7	13	0	7	0	5
		BY-8	13	4	9	0	0
		BY-9	13	1	10	0	3
		BY-10	13	1	9	0	0
		BY-11	13	6	8	0	2
		BY-12	13	3	7	0	1
		BY-13	14	0	8	0	4
		BY-14	13	1	10	2	0
		BY-15	15	0	15	0	0
		BY-16	15	6	15	0	0
hA3A-eBE3-Y130F	20 ng/µl	eY20-1	15	2	14	0	1
		eY20-2	13	1	13	0	0
		eY20-3	11	0	9	1	2
		eY20-4	14	0	9	0	1
		eY20-5	14	0	14	0	0
		eY20-6	12	4	8	0	0
		eY20-7	12	3	12	0	0
		eY20-8	13	4	13	0	0
		eY20-9	12	5	10	0	0
		eY20-10	14	1	11	0	2
	50 ng/µl	eY50-1	13	6	12	0	0
		eY50-2	13	3	12	0	1
		eY50-3	13	4	12	0	0
		eY50-4	13	3	10	0	0
		eY50-5	13	0	8	0	5
		eY50-6	12	0	9	0	1
		eY50-7	12	0	10	0	1
		eY50-8	12	0	10	0	2
		eY50-9	13	0	8	0	4
		eY50-10	13	3	11	0	1
	100 ng/µl	eY100-1	13	0	13	0	0
		eY100-2	13	2	13	0	0
		eY100-3	13	0	12	0	0
		eY100-4	13	0	13	0	0
		eY100-5	13	1	12	0	1
		eY100-6	13	0	8	0	0
		eY100-7	13	4	13	0	0
		eY100-8	13	3	8	0	5
		eY100-9	14	0	13	0	1
		eY100-10	13	0	13	0	0
		eY100-11	13	2	12	0	1
		eY100-12	13	2	12	0	1
		eY100-13	14	0	10	0	4
		eY100-14	13	3	11	0	0
		eY100-15	14	0	14	0	0
		eY100-16	13	3	12	0	0
	150 ng/µl	eY150-1	12	3	10	0	2
		eY150-2	16	3	9	0	6
		eY150-3	14	1	12	0	2
		eY150-4	14	2	12	0	0
		eY150-5	13	1	10	0	3
		eY150-6	12	1	12	0	0
		eY150-7	13	0	12	0	0
		eY150-8	13	2	13	0	0
		eY150-9	13	3	13	0	0
		eY150-10	13	3	13	0	0
	200 ng/µl	eY200-1	12	4	8	0	1
		eY200-2	12	0	9	0	1
		eY200-3	13	0	11	0	0
		eY200-4	13	1	8	0	0
		eY200-5	12	0	11	0	1
		eY200-6	13	1	13	0	0
		eY200-7	13	0	12	0	1
		eY200-8	13	1	13	0	0
		eY200-9	12	7	12	0	0
		eY200-10	12	2	11	0	1
X-BE3	100 ng/µl	X-BE3-1	14	0	1	0	0
		X-BE3-2	15	0	2	0	0
		X-BE3-3	13	0	0	0	0
		X-BE3-4	14	0	0	1	0
		X-BE3-5	15	0	0	0	1
		X-BE3-6	15	0	0	0	0
		X-BE3-7	15	0	1	0	0
		X-BE3-8	15	0	0	0	1
		X-BE3-9	15	2	0	0	0
		X-BE3-10	13	0	1	0	0
X-BE4	100 ng/µl	X-BE4-1	16	1	1	0	0
		X-BE4-2	15	0	3	0	0
		X-BE4-3	15	0	0	0	0
		X-BE4-4	15	0	2	0	0
		X-BE4-5	14	0	1	0	0
		X-BE4-6	15	0	1	0	0
		X-BE4-7	15	0	1	0	0
		X-BE4-8	14	0	0	0	0
		X-BE4-9	14	0	3	0	0
		X-BE4-10	15	0	0	0	0

## Sheet: Crygc
Results of Blunt cloning and sequencing analysis of targeted Crygc in the blastocysts.
Base editors	Concentration	Blastocysts	No. of examined B-clones	No. of point mutation (G1>A)	No. of point mutation (G2>A)	No. of point mutation (G3>A)	No. of point mutation (G6>A)	No. of point mutation (G7>A)	No. of point mutation (G9>A)	No. of indel mutation
BE3	100 ng/µl	BE3-1	13	3	3	4	13	6	0	0
		BE3-2	13	8	8	13	13	13	0	0
		BE3-3	13	4	2	2	13	9	2	1
		BE3-4	13	0	4	4	12	12	0	1
		BE3-5	13	0	3	3	11	11	0	2
		BE3-6	13	3	3	3	13	13	0	0
		BE3-7	13	0	0	2	12	12	3	1
		BE3-8	13	1	0	0	9	4	0	3
		BE3-9	13	1	2	2	13	13	0	0
		BE3-10	13	0	0	0	10	8	0	3
Gam-BE4	100 ng/µl	G-BE4-1	13	4	4	4	13	13	4	0
		G-BE4-2	13	0	0	0	12	12	0	0
		G-BE4-3	13	0	0	6	13	13	6	0
		G-BE4-4	13	0	2	2	12	9	0	0
		G-BE4-5	13	0	4	0	12	6	4	0
		G-BE4-6	13	2	3	5	12	12	0	1
		G-BE4-7	13	0	0	6	9	7	0	0
		G-BE4-8	13	0	6	5	12	12	0	1
		G-BE4-9	13	0	2	2	13	13	0	0
		G-BE4-10	13	0	0	0	8	8	0	4
hA3A-BE3-Y130F	100 ng/µl	BY-1	15	0	8	15	15	15	8	0
		BY-2	14	0	1	3	8	4	1	6
		BY-3	15	0	6	0	15	15	0	0
		BY-4	15	0	2	0	15	13	0	0
		BY-5	14	3	6	7	14	14	0	0
		BY-6	13	3	0	12	12	12	0	0
		BY-7	14	0	0	0	9	14	0	0
		BY-8	15	0	2	8	15	15	0	0
		BY-9	14	0	2	9	11	11	3	0
		BY-10	14	0	0	11	14	14	0	0
hA3A-eBE3-Y130F	100 ng/µl	eY-1	14	0	6	14	14	14	0	0
		eY-2	17	5	5	11	17	17	5	0
		eY-3	14	5	6	4	14	14	3	0
		eY-4	15	0	0	0	15	15	0	0
		eY-5	15	0	0	0	15	15	0	0
		eY-6	15	0	0	11	15	15	0	0
		eY-7	13	1	1	3	11	13	0	0
		eY-8	13	0	8	11	11	11	0	2
		eY-9	15	0	3	13	15	15	0	0
		eY-10	13	0	10	13	13	13	0	0
X-BE3	100 ng/µl	X-BE3-1	13	0	0	0	0	0	0	0
		X-BE3-2	13	0	0	0	0	0	0	0
		X-BE3-3	13	0	0	0	0	0	0	0
		X-BE3-4	13	0	0	0	0	0	0	0
		X-BE3-5	13	0	0	0	0	0	0	0
		X-BE3-6	13	0	0	0	0	0	0	0
X-BE4	100 ng/µl	X-BE4-1	15	0	0	0	0	0	0	0
		X-BE4-2	15	0	0	0	2	2	0	0
		X-BE4-3	14	0	0	0	0	0	0	0
		X-BE4-4	14	0	0	0	0	0	0	0
		X-BE4-5	16	0	0	0	0	0	0	0
		X-BE4-6	14	0	0	0	0	0	0	0
