# Supplementary material for: Base editing-mediated one-step inactivation of the Dnmt gene family reveals critical roles of DNA methylation during mouse gastrulation
Source: Nat Commun. 2023 May 22;14:2922. doi: 10.1038/s41467-023-38528-z (PMC10203112; doi:10.1038/s41467-023-38528-z)
Supplement: Supplementary file 5 — Supplementary Data 2 [file 41467_2023_38528_MOESM5_ESM.xlsx]

## Sheet: Summary
Summary of SNVs and indels identified by WGS in each embryo
Embryos	Off-target SNVs	Exon off-target SNVs	Nonsynonymous off-target SNVs	Off-target Indels	Exon off-target Indels	Nonsynonymous off-target Indels
Cre-1	17	2	2	2	0	0
Cre-2	17	0	0	0	0	0
hA3A-eBE3-Y130F-1	215	3	1	1	0	0
hA3A-eBE3-Y130F-2	179	3	1	0	0	0
Tyr-1	958	21	10	0	0	0
Tyr-2	476	5	3	1	0	0
Crygc-1	159	3	2	0	0	0
Crygc-2	559	14	6	0	0	0
Tyr-Crygc-Dnmt3a-1	718	13	10	0	0	0
Tyr-Crygc-Dnmt3a-2	977	22	11	0	0	0

## Sheet: SNVs and Indels 
Lists of SNVs and Indels mutations
Embryos	Types	Chromosome	Mutant site	Mutation	Position	Gene	Mutant alt	Mutant ref	WT alt	WT ref	Alterant freq
Cre-1	SNVs	chr10	103445424	c.103445424G>A	intergenic	Slc6a15,Gm21312	6	30	0	39	0.166667
Cre-1	SNVs	chr11	16782825	c.16782825T>C	intronic	Egfr	13	27	0	44	0.325
Cre-1	SNVs	chr11	23638697	c.23638697A>C	intergenic	0610010F05Rik,Pex13	8	22	0	27	0.266667
Cre-1	SNVs	chr11	25448527	c.25448527G>T	intergenic	4933427E13Rik,5730522E02Rik	18	28	0	39	0.391304
Cre-1	SNVs	chr14	15982548	c.15982548C>T	intergenic	Lrrc3b,Oxsm	6	25	0	35	0.193548
Cre-1	SNVs	chr14	43479631	c.43479631A>C	intergenic	1700001F09Rik,Gm10375	8	29	0	38	0.216216
Cre-1	SNVs	chr16	74701722	c.74701722C>T	intergenic	Robo2,Lipi	10	25	0	46	0.285714
Cre-1	SNVs	chr19	5857500	c.5857500G>C	intronic	Frmd8	13	13	0	38	0.5
Cre-1	SNVs	chr19	5857501	c.5857501A>T	intronic	Frmd8	12	13	0	37	0.48
Cre-1	SNVs	chr19	15330546	c.15330546G>A	intergenic	Tle4,Psat1	9	14	0	25	0.391304
Cre-1	SNVs	chr3	93553767	c.93553767C>T	intergenic	S100a11,S100a10	24	20	0	42	0.545455
Cre-1	SNVs	chr3	135435825	c.135435825C>T	downstream	4930539J05Rik	14	19	0	41	0.424242
Cre-1	SNVs	chr3	146348175	c.146348175A>G	intergenic	Lpar3,Gm10636	9	26	0	27	0.257143
Cre-1	SNVs	chr5	103725841	c.103725841C>T	intergenic	1700016H13Rik,Aff1	14	18	0	54	0.4375
Cre-1	SNVs	chr6	41264753	c.41264753G>A	intergenic	2210010C04Rik,Try4	10	26	0	49	0.277778
Cre-1	SNVs	chr7	18423093	p.Y406D/c.18423093A>C	exonic	Psg28	6	25	0	26	0.193548
Cre-1	SNVs	chr8	86641566	p.R336Q/c.86641566G>A	exonic	Lonp2	24	21	0	37	0.533333
Cre-1	Indels	chr12	37921129	c.37921129->TTATTT	intronic	Dgkb	8	16	0	22	0.333333
Cre-1	Indels	chrX	154553107	c.154553107->GAAT	intergenic	Samt4,Samt2	6	18	0	34	0.25
Cre-2	SNVs	chr11	79514270	c.79514270G>A	UTR3	Evi2b,Gm21975	24	18	0	34	0.571429
Cre-2	SNVs	chr12	26750047	c.26750047C>T	intergenic	Cmpk2,Gm20187	30	22	0	40	0.576923
Cre-2	SNVs	chr13	18586930	c.18586930A>C	intergenic	Pou6f2,Vps41	24	13	0	33	0.648649
Cre-2	SNVs	chr14	37700432	c.37700432G>A	intergenic	Ghitm,Nrg3	23	30	0	34	0.433962
Cre-2	SNVs	chr16	93952291	c.93952291G>A	intronic	Cldn14	29	14	0	51	0.674419
Cre-2	SNVs	chr18	50073319	c.50073319G>A	intronic	Tnfaip8	13	31	0	39	0.295455
Cre-2	SNVs	chr1	78264073	c.78264073T>C	intergenic	Pax3,Sgpp2	15	34	0	30	0.306122
Cre-2	SNVs	chr2	27728135	c.27728135G>A	intronic	Rxra	22	19	0	49	0.536585
Cre-2	SNVs	chr2	45479140	c.45479140G>A	intergenic	Zeb2os,1700019E08Rik	24	28	0	40	0.461538
Cre-2	SNVs	chr2	124744929	c.124744929G>A	intergenic	Sema6d,Slc24a5	5	47	0	41	0.0961538
Cre-2	SNVs	chr3	56073355	c.56073355C>T	intronic	Nbea	26	22	0	50	0.541667
Cre-2	SNVs	chr5	81356509	c.81356509C>T	intronic	Adgrl3	16	7	0	18	0.695652
Cre-2	SNVs	chr5	133372306	c.133372306C>A	intergenic	Auts2,Gatsl2	29	31	0	33	0.483333
Cre-2	SNVs	chr7	57279488	c.57279488C>T	intronic	Gabrg3	19	23	0	31	0.452381
Cre-2	SNVs	chr7	113976116	c.113976116C>T	intronic	Spon1	12	20	0	24	0.375
Cre-2	SNVs	chr8	27449790	c.27449790G>A	intronic	Poteg	21	28	0	35	0.428571
Cre-2	SNVs	chr9	109320791	c.109320791A>T	intergenic	Fbxw14,Fbxw28	16	34	0	35	0.32
Cre-2	SNVs	chrX	91575609	c.91575609G>A	ncRNA_intronic	1700084M14Rik	16	3	0	17	0.842105
hA3A-eBE3-Y130F-1	SNVs	chr10	5490945	c.5490945G>A	intronic	Syne1	14	17	0	39	0.451613
hA3A-eBE3-Y130F-1	SNVs	chr10	12869182	c.12869182G>A	intergenic	Utrn,B230208H11Rik	21	26	0	49	0.446809
hA3A-eBE3-Y130F-1	SNVs	chr10	14428468	c.14428468C>T	intronic	Adgrg6	16	21	0	44	0.432432
hA3A-eBE3-Y130F-1	SNVs	chr10	15387560	c.15387560G>A	intergenic	Nmbr,C330004P14Rik	14	19	0	19	0.424242
hA3A-eBE3-Y130F-1	SNVs	chr10	18377538	c.18377538C>T	intergenic	Ccdc28a,Nhsl1	17	25	0	38	0.404762
hA3A-eBE3-Y130F-1	SNVs	chr10	31463267	c.31463267G>A	intergenic	Tpd52l1,Rnf217	19	33	0	38	0.365385
hA3A-eBE3-Y130F-1	SNVs	chr10	33602597	c.33602597G>A	intronic	Clvs2	13	19	1	42	0.40625
hA3A-eBE3-Y130F-1	SNVs	chr10	37354635	c.37354635T>C	intergenic	Marcks,4930591E09Rik	17	35	0	32	0.326923
hA3A-eBE3-Y130F-1	SNVs	chr10	40882283	c.40882283G>T	intronic	Cdc40	18	22	0	21	0.45
hA3A-eBE3-Y130F-1	SNVs	chr10	55308311	c.55308311C>T	intergenic	Gm16998,Tbc1d32	23	27	0	33	0.46
hA3A-eBE3-Y130F-1	SNVs	chr10	61337129	c.61337129C>T	intronic	Pald1	21	14	0	44	0.6
hA3A-eBE3-Y130F-1	SNVs	chr10	64951925	c.64951925G>A	intronic	Ctnna3	22	24	0	37	0.478261
hA3A-eBE3-Y130F-1	SNVs	chr10	75345304	c.75345304G>A	intergenic	Adora2a,Gm5779	15	18	0	39	0.454545
hA3A-eBE3-Y130F-1	SNVs	chr10	85667196	c.85667196G>A	intergenic	Btbd11,Pwp1	20	20	0	38	0.5
hA3A-eBE3-Y130F-1	SNVs	chr10	106277651	c.106277651C>T	intergenic	Ccdc59,Ppfia2	25	18	0	33	0.581395
hA3A-eBE3-Y130F-1	SNVs	chr11	3863711	p.Q53X/c.3863711G>A	exonic	Osbp2	12	19	0	41	0.387097
hA3A-eBE3-Y130F-1	SNVs	chr11	6364612	c.6364612G>A	intergenic	Ogdh,Zmiz2	21	19	0	45	0.525
hA3A-eBE3-Y130F-1	SNVs	chr11	10814557	c.10814557G>A	intergenic	Abca13,Vwc2	18	12	0	26	0.6
hA3A-eBE3-Y130F-1	SNVs	chr11	38645917	c.38645917C>T	intergenic	Gm12130,4930553C11Rik	16	14	0	39	0.533333
hA3A-eBE3-Y130F-1	SNVs	chr11	65414753	c.65414753G>A	intergenic	Gm12295,Map2k4	32	21	0	45	0.603774
hA3A-eBE3-Y130F-1	SNVs	chr11	80054296	c.80054296C>T	intronic	Crlf3	20	22	0	43	0.47619
hA3A-eBE3-Y130F-1	SNVs	chr11	80321811	c.80321811G>A	intronic	Rhbdl3	23	29	0	45	0.442308
hA3A-eBE3-Y130F-1	SNVs	chr11	81491502	c.81491502C>T	intronic	Asic2	17	22	0	33	0.435897
hA3A-eBE3-Y130F-1	SNVs	chr11	89699164	c.89699164C>T	intergenic	Ankfn1,Pctp	19	25	0	42	0.431818
hA3A-eBE3-Y130F-1	SNVs	chr11	96425714	c.96425714A>C	intergenic	Hoxb1,Gm11529	19	23	0	46	0.452381
hA3A-eBE3-Y130F-1	SNVs	chr11	99007331	c.99007331G>A	intronic	Top2a	22	12	0	34	0.647059
hA3A-eBE3-Y130F-1	SNVs	chr11	102652664	c.102652664C>T	intergenic	2810433D01Rik,Meioc	15	21	0	40	0.416667
hA3A-eBE3-Y130F-1	SNVs	chr11	115806122	c.115806122C>T	intronic	Caskin2	22	13	0	23	0.628571
hA3A-eBE3-Y130F-1	SNVs	chr11	120086042	c.120086042C>T	intronic	Cep131	23	22	0	49	0.511111
hA3A-eBE3-Y130F-1	SNVs	chr12	15253213	c.15253213G>A	intergenic	4930448C13Rik,Trib2	22	13	0	35	0.628571
hA3A-eBE3-Y130F-1	SNVs	chr12	16804269	c.16804269G>A	intergenic	Greb1,E2f6	20	18	0	31	0.526316
hA3A-eBE3-Y130F-1	SNVs	chr12	17347827	c.17347827G>A	upstream	Nol10	10	25	0	48	0.285714
hA3A-eBE3-Y130F-1	SNVs	chr12	27001050	c.27001050G>A	intergenic	Cmpk2,Gm20187	11	17	0	49	0.392857
hA3A-eBE3-Y130F-1	SNVs	chr12	60283992	c.60283992C>T	intergenic	Fbxo33,Gm20063	19	26	0	37	0.422222
hA3A-eBE3-Y130F-1	SNVs	chr12	60587604	c.60587604C>T	intergenic	Fbxo33,Gm20063	21	20	0	42	0.512195
hA3A-eBE3-Y130F-1	SNVs	chr12	64898919	c.64898919G>C	intergenic	Fscb,Gm527	20	17	0	29	0.540541
hA3A-eBE3-Y130F-1	SNVs	chr12	80342036	c.80342036G>A	intronic	Dcaf5	26	26	0	58	0.5
hA3A-eBE3-Y130F-1	SNVs	chr12	81535083	c.81535083C>T	intergenic	Gm20498,Adam21	26	31	0	43	0.45614
hA3A-eBE3-Y130F-1	SNVs	chr12	81691961	c.81691961G>A	intergenic	Ttc9,Map3k9	15	26	0	30	0.365854
hA3A-eBE3-Y130F-1	SNVs	chr12	106982230	c.106982230G>A	intergenic	4933406K04Rik,4930465M20Rik	12	19	0	37	0.387097
hA3A-eBE3-Y130F-1	SNVs	chr12	109178618	c.109178618C>T	intergenic	Begain,Dlk1	12	20	0	43	0.375
hA3A-eBE3-Y130F-1	SNVs	chr12	109970667	c.109970667C>T	intergenic	Mirg,3110009F21Rik	18	21	0	43	0.461538
hA3A-eBE3-Y130F-1	SNVs	chr12	110745573	c.110745573C>T	intronic	Wdr20	15	23	0	38	0.394737
hA3A-eBE3-Y130F-1	SNVs	chr12	111972829	c.111972829C>T	intronic	Tdrd9	26	24	0	52	0.52
hA3A-eBE3-Y130F-1	SNVs	chr13	9080250	c.9080250C>T	intergenic	Gtpbp4,Larp4b	12	15	0	33	0.444444
hA3A-eBE3-Y130F-1	SNVs	chr13	18775376	c.18775376G>A	intronic	Vps41	17	17	0	49	0.5
hA3A-eBE3-Y130F-1	SNVs	chr13	40960515	c.40960515C>T	UTR3	Gcnt2	24	31	0	38	0.436364
hA3A-eBE3-Y130F-1	SNVs	chr13	74354611	c.74354611G>A	intronic	Ccdc127	14	23	0	39	0.378378
hA3A-eBE3-Y130F-1	SNVs	chr13	76211132	c.76211132C>T	intergenic	Ttc37,Mctp1	17	51	0	75	0.25
hA3A-eBE3-Y130F-1	SNVs	chr13	97065850	c.97065850C>T	intergenic	1700029F12Rik,Fam169a	18	16	0	36	0.529412
hA3A-eBE3-Y130F-1	SNVs	chr13	97336105	c.97336105C>T	intergenic	Enc1,Lncenc1	24	19	0	39	0.55814
hA3A-eBE3-Y130F-1	SNVs	chr13	104119450	c.104119450C>T	intronic	Sgtb	28	22	0	39	0.56
hA3A-eBE3-Y130F-1	SNVs	chr13	117269201	c.117269201C>T	intronic	Emb	22	19	0	45	0.536585
hA3A-eBE3-Y130F-1	SNVs	chr13	120150983	c.120150983A>C	intronic	Gm20767	5	43	0	34	0.104167
hA3A-eBE3-Y130F-1	SNVs	chr14	15794141	c.15794141G>A	intergenic	Lrrc3b,Oxsm	12	14	0	25	0.461538
hA3A-eBE3-Y130F-1	SNVs	chr14	20457208	c.20457208G>A	intronic	Anxa7	20	10	0	31	0.666667
hA3A-eBE3-Y130F-1	SNVs	chr14	32733341	c.32733341C>T	intergenic	3425401B19Rik,1810011H11Rik	19	25	0	34	0.431818
hA3A-eBE3-Y130F-1	SNVs	chr14	39368031	c.39368031T>C	intronic	Nrg3	17	23	0	29	0.425
hA3A-eBE3-Y130F-1	SNVs	chr14	46423744	c.46423744C>T	intergenic	Bmp4,Rubie	21	23	0	55	0.477273
hA3A-eBE3-Y130F-1	SNVs	chr14	62872662	c.62872662G>A	intronic	Wdfy2	21	22	0	41	0.488372
hA3A-eBE3-Y130F-1	SNVs	chr14	122749253	c.122749253C>T	intronic	Pcca	20	20	0	43	0.5
hA3A-eBE3-Y130F-1	SNVs	chr15	8801932	c.8801932C>T	intergenic	Slc1a3,Ranbp3l	23	54	0	95	0.298701
hA3A-eBE3-Y130F-1	SNVs	chr15	13785142	c.13785142C>T	intergenic	Cdh6,NONE	18	18	0	40	0.5
hA3A-eBE3-Y130F-1	SNVs	chr15	19875580	c.19875580C>T	intergenic	Cdh10,Acot10	18	16	0	32	0.529412
hA3A-eBE3-Y130F-1	SNVs	chr15	23457310	c.23457310G>A	intronic	Cdh18	18	20	0	36	0.473684
hA3A-eBE3-Y130F-1	SNVs	chr15	28289951	c.28289951C>T	intronic	Dnah5	21	14	0	36	0.6
hA3A-eBE3-Y130F-1	SNVs	chr15	53472491	c.53472491C>T	intronic	Samd12	21	17	0	33	0.552632
hA3A-eBE3-Y130F-1	SNVs	chr15	70383586	c.70383586C>T	intergenic	Gm19782,Fam135b	12	18	0	42	0.4
hA3A-eBE3-Y130F-1	SNVs	chr15	80934292	c.80934292C>T	UTR3	Tnrc6b	20	27	1	42	0.425532
hA3A-eBE3-Y130F-1	SNVs	chr15	81169219	c.81169219C>T	intronic	Mkl1	29	18	1	48	0.617021
hA3A-eBE3-Y130F-1	SNVs	chr16	23742970	c.23742970G>A	intergenic	Rtp4,Sst	16	9	0	26	0.64
hA3A-eBE3-Y130F-1	SNVs	chr16	26839615	c.26839615G>A	intergenic	Gm20319,Gmnc	16	17	0	27	0.484848
hA3A-eBE3-Y130F-1	SNVs	chr16	44164540	c.44164540G>A	intergenic	Naa50,Usf3	24	22	0	44	0.521739
hA3A-eBE3-Y130F-1	SNVs	chr16	79774453	c.79774453G>A	intergenic	Tmprss15,Ncam2	19	24	0	38	0.44186
hA3A-eBE3-Y130F-1	SNVs	chr17	3770641	c.3770641C>T	intergenic	Nox3,4930470H14Rik	24	27	0	40	0.470588
hA3A-eBE3-Y130F-1	SNVs	chr17	16718676	c.16718676G>A	intergenic	Rgmb,Zfp960	26	20	0	56	0.565217
hA3A-eBE3-Y130F-1	SNVs	chr17	23239422	c.23239422G>A	intergenic	Zfp40,Vmn2r114	18	31	0	39	0.367347
hA3A-eBE3-Y130F-1	SNVs	chr17	27041784	c.27041784C>T	intergenic	Ggnbp1,Itpr3	19	17	0	50	0.527778
hA3A-eBE3-Y130F-1	SNVs	chr17	30868633	c.30868633C>T	intronic	Dnah8	18	25	0	51	0.418605
hA3A-eBE3-Y130F-1	SNVs	chr17	36723337	c.36723337G>A	intergenic	H2-M1,H2-M10.5	19	24	0	38	0.44186
hA3A-eBE3-Y130F-1	SNVs	chr17	54879135	c.54879135T>G	intergenic	1700025K24Rik,St6gal2	23	18	0	40	0.560976
hA3A-eBE3-Y130F-1	SNVs	chr17	63875859	c.63875859C>T	intronic	Fer	9	24	0	50	0.272727
hA3A-eBE3-Y130F-1	SNVs	chr17	74068521	c.74068521G>A	intergenic	Srd5a2,Memo1	10	19	0	26	0.344828
hA3A-eBE3-Y130F-1	SNVs	chr17	80098586	c.80098586G>A	intergenic	Hnrnpll,Galm	14	21	0	36	0.4
hA3A-eBE3-Y130F-1	SNVs	chr17	91592182	c.91592182C>T	intergenic	Nrxn1,Adcyap1	24	21	0	42	0.533333
hA3A-eBE3-Y130F-1	SNVs	chr18	18154731	c.18154731G>A	intergenic	4930545E07Rik,Dsc3	18	14	0	28	0.5625
hA3A-eBE3-Y130F-1	SNVs	chr18	38281204	p.S956F/c.38281204G>A	exonic	Pcdh12	25	17	0	54	0.595238
hA3A-eBE3-Y130F-1	SNVs	chr18	47518077	c.47518077G>A	intergenic	9130209A04Rik,Gm5095	23	18	0	29	0.560976
hA3A-eBE3-Y130F-1	SNVs	chr18	52702514	c.52702514G>A	intergenic	Gykl1,Sncaip	20	24	0	36	0.454545
hA3A-eBE3-Y130F-1	SNVs	chr18	59847486	c.59847486G>A	intergenic	Mir6355,Gm4951	11	22	0	33	0.333333
hA3A-eBE3-Y130F-1	SNVs	chr18	67700164	c.67700164G>A	intronic	Ptpn2	25	24	0	52	0.510204
hA3A-eBE3-Y130F-1	SNVs	chr18	81551337	c.81551337G>A	intergenic	Sall3,Mir5127	16	28	0	39	0.363636
hA3A-eBE3-Y130F-1	SNVs	chr19	3093963	c.3093963G>A	intergenic	NONE,1700030N03Rik	21	27	0	30	0.4375
hA3A-eBE3-Y130F-1	SNVs	chr19	4485059	c.4485059G>A	intergenic	Syt12,2010003K11Rik	26	17	0	48	0.604651
hA3A-eBE3-Y130F-1	SNVs	chr19	4521499	c.4521499G>A	intronic	Pcx	16	21	0	50	0.432432
hA3A-eBE3-Y130F-1	SNVs	chr19	25037666	c.25037666C>T	intronic	Dock8	18	24	0	36	0.428571
hA3A-eBE3-Y130F-1	SNVs	chr19	34284714	c.34284714G>C	intergenic	Acta2,Fas	23	17	0	49	0.575
hA3A-eBE3-Y130F-1	SNVs	chr1	3977901	c.3977901G>A	intergenic	Xkr4,Rp1	28	21	0	38	0.571429
hA3A-eBE3-Y130F-1	SNVs	chr1	31970895	c.31970895C>T	intergenic	Gm4850,Khdrbs2	19	19	0	28	0.5
hA3A-eBE3-Y130F-1	SNVs	chr1	47538849	c.47538849C>T	intergenic	Mir6350,NONE	23	28	0	26	0.45098
hA3A-eBE3-Y130F-1	SNVs	chr1	68120983	c.68120983C>T	intronic	Erbb4	21	11	0	26	0.65625
hA3A-eBE3-Y130F-1	SNVs	chr1	94579230	c.94579230C>T	intergenic	Pdcd1,4930440C22Rik	19	23	0	41	0.452381
hA3A-eBE3-Y130F-1	SNVs	chr1	120672915	c.120672915C>T	intergenic	En1,Celrr	18	26	0	41	0.409091
hA3A-eBE3-Y130F-1	SNVs	chr1	131910670	c.131910670G>A	UTR5	Nucks1	12	23	0	40	0.342857
hA3A-eBE3-Y130F-1	SNVs	chr1	153431757	c.153431757G>A	intronic	Shcbp1l	17	23	0	54	0.425
hA3A-eBE3-Y130F-1	SNVs	chr1	160013884	c.160013884G>A	intergenic	Tnr,4930523C07Rik	29	21	1	54	0.58
hA3A-eBE3-Y130F-1	SNVs	chr1	161070063	p.I18I/c.161070063G>A	exonic	Dars2	14	26	0	40	0.35
hA3A-eBE3-Y130F-1	SNVs	chr1	161072456	c.161072456G>A	intronic	Cenpl	22	27	0	37	0.44898
hA3A-eBE3-Y130F-1	SNVs	chr1	161186754	c.161186754G>A	intergenic	Ankrd45,Prdx6	24	22	0	22	0.521739
hA3A-eBE3-Y130F-1	SNVs	chr1	183758267	c.183758267C>T	intergenic	Hhipl2,1700056E22Rik	20	23	0	40	0.465116
hA3A-eBE3-Y130F-1	SNVs	chr2	21412765	c.21412765C>T	intronic	Gpr158	21	21	0	33	0.5
hA3A-eBE3-Y130F-1	SNVs	chr2	32289050	c.32289050C>T	intronic	Golga2	26	21	0	44	0.553191
hA3A-eBE3-Y130F-1	SNVs	chr2	32880131	c.32880131C>T	intronic	Fam129b	15	24	0	40	0.384615
hA3A-eBE3-Y130F-1	SNVs	chr2	36006134	c.36006134G>A	intergenic	Ttll11,Ndufa8	24	33	0	48	0.421053
hA3A-eBE3-Y130F-1	SNVs	chr2	43218881	c.43218881G>A	intergenic	Lrp1b,Kynu	19	14	0	37	0.575758
hA3A-eBE3-Y130F-1	SNVs	chr2	69478397	c.69478397G>A	intronic	Lrp2	15	14	0	41	0.517241
hA3A-eBE3-Y130F-1	SNVs	chr2	103007379	c.103007379C>T	intergenic	Cd44,Pdhx	18	27	0	44	0.4
hA3A-eBE3-Y130F-1	SNVs	chr2	109008815	c.109008815G>A	intergenic	Kcna4,Mettl15	18	22	0	30	0.45
hA3A-eBE3-Y130F-1	SNVs	chr2	122552320	c.122552320G>A	intergenic	Gm14085,Gatm	22	26	0	27	0.458333
hA3A-eBE3-Y130F-1	SNVs	chr2	146378843	c.146378843G>A	intronic	Ralgapa2	24	31	0	41	0.436364
hA3A-eBE3-Y130F-1	SNVs	chr2	170643049	c.170643049C>T	intergenic	4930470P17Rik,Dok5	12	7	0	19	0.631579
hA3A-eBE3-Y130F-1	SNVs	chr2	179363288	c.179363288G>A	intergenic	Cdh26,4930591A17Rik	11	17	0	43	0.392857
hA3A-eBE3-Y130F-1	SNVs	chr3	18341342	c.18341342G>A	intergenic	Cyp7b1,4930433B08Rik	23	22	0	48	0.511111
hA3A-eBE3-Y130F-1	SNVs	chr3	25305534	c.25305534C>T	intergenic	Naaladl2,Nlgn1	20	14	0	25	0.588235
hA3A-eBE3-Y130F-1	SNVs	chr3	28178203	c.28178203G>A	intergenic	Pld1,Tnik	15	17	0	40	0.46875
hA3A-eBE3-Y130F-1	SNVs	chr3	38030767	c.38030767C>T	intergenic	Gm20755,5430434I15Rik	15	25	0	39	0.375
hA3A-eBE3-Y130F-1	SNVs	chr3	40150529	c.40150529C>T	intergenic	Fat4,1700017G19Rik	22	21	0	27	0.511628
hA3A-eBE3-Y130F-1	SNVs	chr3	58360655	c.58360655G>A	intergenic	1700007F19Rik,Tsc22d2	19	21	0	38	0.475
hA3A-eBE3-Y130F-1	SNVs	chr3	63057166	c.63057166G>A	intergenic	Gpr149,Mme	26	26	0	41	0.5
hA3A-eBE3-Y130F-1	SNVs	chr3	66185588	c.66185588C>T	intronic	Veph1	16	28	0	45	0.363636
hA3A-eBE3-Y130F-1	SNVs	chr3	95248055	c.95248055C>T	intronic	Bnipl	14	17	0	27	0.451613
hA3A-eBE3-Y130F-1	SNVs	chr3	105907960	c.105907960G>A	UTR3	Adora3,Tmigd3	26	15	1	44	0.634146
hA3A-eBE3-Y130F-1	SNVs	chr3	108993585	c.108993585C>T	intronic	Fam102b	23	17	0	42	0.575
hA3A-eBE3-Y130F-1	SNVs	chr3	110266492	c.110266492C>T	intergenic	Prmt6,Gm6602	19	18	0	56	0.513514
hA3A-eBE3-Y130F-1	SNVs	chr3	116074866	c.116074866C>T	intergenic	Extl2,Vcam1	21	22	0	32	0.488372
hA3A-eBE3-Y130F-1	SNVs	chr3	117593623	c.117593623C>T	intronic	Plppr5	22	17	0	33	0.564103
hA3A-eBE3-Y130F-1	SNVs	chr3	118552660	c.118552660G>A	intergenic	Mir137,Dpyd	16	23	0	34	0.410256
hA3A-eBE3-Y130F-1	SNVs	chr3	145167491	c.145167491C>T	intergenic	Odf2l,Col24a1	18	19	0	43	0.486486
hA3A-eBE3-Y130F-1	SNVs	chr3	155186904	c.155186904C>T	intronic	Lrriq3	23	16	0	31	0.589744
hA3A-eBE3-Y130F-1	SNVs	chr3	159609512	c.159609512A>C	intronic	Rpe65	21	18	0	30	0.538462
hA3A-eBE3-Y130F-1	SNVs	chr4	31333188	c.31333188G>A	intergenic	4930556G01Rik,Map3k7	15	19	0	29	0.441176
hA3A-eBE3-Y130F-1	SNVs	chr4	39453481	c.39453481G>A	intergenic	1700009N14Rik,Aco1	26	15	0	40	0.634146
hA3A-eBE3-Y130F-1	SNVs	chr4	53363014	c.53363014G>A	intergenic	AI427809,Slc44a1	18	15	0	37	0.545455
hA3A-eBE3-Y130F-1	SNVs	chr4	67685618	c.67685618G>A	intergenic	Tlr4,Brinp1	15	25	0	35	0.375
hA3A-eBE3-Y130F-1	SNVs	chr4	80677397	c.80677397G>A	intergenic	NONE,Tyrp1	17	24	0	38	0.414634
hA3A-eBE3-Y130F-1	SNVs	chr4	87302244	c.87302244G>A	intergenic	Slc24a2,Mllt3	15	23	0	51	0.394737
hA3A-eBE3-Y130F-1	SNVs	chr4	96028812	c.96028812G>A	intergenic	Hook1,Cyp2j13	22	24	0	35	0.478261
hA3A-eBE3-Y130F-1	SNVs	chr4	104151554	c.104151554G>A	intergenic	Gm12718,Dab1	23	16	0	41	0.589744
hA3A-eBE3-Y130F-1	SNVs	chr4	134706651	c.134706651G>A	intergenic	Man1c1,Ldlrap1	22	14	0	37	0.611111
hA3A-eBE3-Y130F-1	SNVs	chr5	8125059	c.8125059C>T	intronic	Adam22	19	22	0	33	0.463415
hA3A-eBE3-Y130F-1	SNVs	chr5	10480408	c.10480408G>A	intergenic	Grm3,Gm6455	16	20	0	44	0.444444
hA3A-eBE3-Y130F-1	SNVs	chr5	17885073	c.17885073C>T	intronic	Cd36	17	30	0	37	0.361702
hA3A-eBE3-Y130F-1	SNVs	chr5	28109703	c.28109703C>T	intergenic	Insig1,En2	19	24	1	51	0.44186
hA3A-eBE3-Y130F-1	SNVs	chr5	74357530	c.74357530C>T	intronic	Scfd2	20	20	0	31	0.5
hA3A-eBE3-Y130F-1	SNVs	chr5	85127828	c.85127828C>T	intergenic	Epha5,Cenpc1	17	15	0	50	0.53125
hA3A-eBE3-Y130F-1	SNVs	chr5	104980377	c.104980377C>T	intronic	Abcg3	16	10	0	33	0.615385
hA3A-eBE3-Y130F-1	SNVs	chr5	117457180	c.117457180C>T	intronic	Ksr2	17	10	0	17	0.62963
hA3A-eBE3-Y130F-1	SNVs	chr5	120377189	c.120377189G>A	intergenic	Rbm19,Lhx5	14	15	0	41	0.482759
hA3A-eBE3-Y130F-1	SNVs	chr5	128754818	c.128754818G>A	UTR3	Piwil1	11	23	0	33	0.323529
hA3A-eBE3-Y130F-1	SNVs	chr5	129529415	c.129529415C>T	intronic	Sfswap	7	42	0	45	0.142857
hA3A-eBE3-Y130F-1	SNVs	chr6	4341783	c.4341783G>A	intergenic	Bet1,Col1a2	17	17	0	56	0.5
hA3A-eBE3-Y130F-1	SNVs	chr6	6515249	c.6515249G>A	intergenic	Gm20619,Sem1	29	23	0	35	0.557692
hA3A-eBE3-Y130F-1	SNVs	chr6	9040499	c.9040499C>T	intronic	Nxph1	15	19	0	41	0.441176
hA3A-eBE3-Y130F-1	SNVs	chr6	10924693	c.10924693C>T	intergenic	Nxph1,AA545190	17	22	0	40	0.435897
hA3A-eBE3-Y130F-1	SNVs	chr6	29017363	c.29017363G>A	intergenic	Snd1,Mir129-1	9	11	0	18	0.45
hA3A-eBE3-Y130F-1	SNVs	chr6	36851266	c.36851266G>T	intronic	Dgki	21	20	0	46	0.512195
hA3A-eBE3-Y130F-1	SNVs	chr6	47238329	c.47238329G>A	intronic	Cntnap2	16	13	0	27	0.551724
hA3A-eBE3-Y130F-1	SNVs	chr6	70714509	c.70714509G>A	intergenic	Rprl1,Rpia	27	28	0	39	0.490909
hA3A-eBE3-Y130F-1	SNVs	chr6	83990355	c.83990355G>A	intergenic	Zfp638,Dysf	21	20	0	31	0.512195
hA3A-eBE3-Y130F-1	SNVs	chr6	84451720	c.84451720G>A	intergenic	Gm10445,Cyp26b1	16	20	0	49	0.444444
hA3A-eBE3-Y130F-1	SNVs	chr6	122440329	c.122440329G>A	intergenic	Phc1,Rimklb	23	22	0	28	0.511111
hA3A-eBE3-Y130F-1	SNVs	chr6	134560218	c.134560218G>A	intronic	Lrp6	22	28	0	46	0.44
hA3A-eBE3-Y130F-1	SNVs	chr6	139865472	c.139865472G>A	intronic	Pik3c2g	22	19	0	42	0.536585
hA3A-eBE3-Y130F-1	SNVs	chr7	16286940	c.16286940G>A	upstream	Ccdc9	27	21	0	45	0.5625
hA3A-eBE3-Y130F-1	SNVs	chr7	26473251	c.26473251C>T	intronic	Nlrp4a	15	22	0	24	0.405405
hA3A-eBE3-Y130F-1	SNVs	chr7	35988377	c.35988377C>T	intergenic	E130304I02Rik,Tshz3	28	20	0	43	0.583333
hA3A-eBE3-Y130F-1	SNVs	chr7	54292516	c.54292516G>A	intergenic	Mir6238,Luzp2	11	24	0	39	0.314286
hA3A-eBE3-Y130F-1	SNVs	chr7	54672520	c.54672520G>A	intergenic	Mir6238,Luzp2	17	19	0	37	0.472222
hA3A-eBE3-Y130F-1	SNVs	chr7	61744700	c.61744700G>A	ncRNA_intronic	A230057D06Rik	17	16	0	37	0.515152
hA3A-eBE3-Y130F-1	SNVs	chr7	79150920	c.79150920G>A	intergenic	Mfge8,Abhd2	21	11	0	24	0.65625
hA3A-eBE3-Y130F-1	SNVs	chr7	116244603	c.116244603G>A	intronic	Plekha7	22	17	0	35	0.564103
hA3A-eBE3-Y130F-1	SNVs	chr7	119383112	c.119383112G>A	intergenic	Gpr139,Gp2	16	26	0	39	0.380952
hA3A-eBE3-Y130F-1	SNVs	chr7	120121980	c.120121980C>T	downstream	Tmem159	19	24	1	33	0.44186
hA3A-eBE3-Y130F-1	SNVs	chr8	8666093	c.8666093G>A	downstream	Arglu1	23	21	0	40	0.522727
hA3A-eBE3-Y130F-1	SNVs	chr8	10841423	c.10841423C>T	intergenic	Myo16,B930025P03Rik	9	11	0	16	0.45
hA3A-eBE3-Y130F-1	SNVs	chr8	41217651	c.41217651G>A	intergenic	Fgl1,Pcm1	22	28	0	28	0.44
hA3A-eBE3-Y130F-1	SNVs	chr8	53392458	c.53392458C>T	intergenic	NONE,Aga	20	24	0	54	0.454545
hA3A-eBE3-Y130F-1	SNVs	chr8	53521378	c.53521378G>A	intronic	Aga	21	27	0	38	0.4375
hA3A-eBE3-Y130F-1	SNVs	chr8	102266200	c.102266200C>T	intergenic	NONE,Cdh11	21	15	0	43	0.583333
hA3A-eBE3-Y130F-1	SNVs	chr8	117158395	c.117158395C>T	intronic	Gan	20	23	0	31	0.465116
hA3A-eBE3-Y130F-1	SNVs	chr8	117340085	c.117340085C>T	intronic	Cmip	13	17	0	30	0.433333
hA3A-eBE3-Y130F-1	SNVs	chr9	7926825	c.7926825C>T	intergenic	Birc3,Yap1	21	26	0	39	0.446809
hA3A-eBE3-Y130F-1	SNVs	chr9	16433916	c.16433916G>A	intergenic	Fat3,Chordc1	26	25	0	48	0.509804
hA3A-eBE3-Y130F-1	SNVs	chr9	30970154	c.30970154G>A	intergenic	Adamts8,Zbtb44	15	16	0	41	0.483871
hA3A-eBE3-Y130F-1	SNVs	chr9	35683866	c.35683866C>T	intergenic	Pate2,Pate1	27	18	0	45	0.6
hA3A-eBE3-Y130F-1	SNVs	chr9	53599337	c.53599337G>A	intronic	Acat1	22	34	0	41	0.392857
hA3A-eBE3-Y130F-1	SNVs	chr9	57558984	c.57558984G>A	intergenic	Mpi,Scamp2	20	17	0	46	0.540541
hA3A-eBE3-Y130F-1	SNVs	chr9	71501629	c.71501629C>T	intergenic	Polr2m,Myzap	26	22	0	33	0.541667
hA3A-eBE3-Y130F-1	SNVs	chr9	76282167	c.76282167G>A	intronic	Hcrtr2	24	29	0	46	0.45283
hA3A-eBE3-Y130F-1	SNVs	chr9	83556590	c.83556590C>T	intronic	Sh3bgrl2	18	18	0	37	0.5
hA3A-eBE3-Y130F-1	SNVs	chr9	98788900	c.98788900G>A	ncRNA_intronic	E330023G01Rik	11	11	0	25	0.5
hA3A-eBE3-Y130F-1	SNVs	chr9	108525905	c.108525905C>T	intronic	Qrich1	24	14	0	39	0.631579
hA3A-eBE3-Y130F-1	SNVs	chr9	119424667	c.119424667C>T	intronic	Acvr2b	24	21	0	51	0.533333
hA3A-eBE3-Y130F-1	SNVs	chrX	10766138	c.10766138C>T	intergenic	Mid1ip1,H2al1a	20	16	0	40	0.555556
hA3A-eBE3-Y130F-1	SNVs	chrX	22067231	c.22067231G>A	intergenic	Slc6a14,Ppp1r2-ps7	16	21	0	42	0.432432
hA3A-eBE3-Y130F-1	SNVs	chrX	35919311	c.35919311G>A	intronic	Dock11	17	15	0	29	0.53125
hA3A-eBE3-Y130F-1	SNVs	chrX	68091448	c.68091448C>T	intergenic	Mir509,Fmr1os	14	33	0	45	0.297872
hA3A-eBE3-Y130F-1	SNVs	chrX	96125869	c.96125869C>T	intronic	Msn	18	24	0	33	0.428571
hA3A-eBE3-Y130F-1	SNVs	chrX	101990509	c.101990509G>A	intronic	Nhsl2	18	21	0	49	0.461538
hA3A-eBE3-Y130F-1	SNVs	chrX	116641805	c.116641805G>A	intergenic	Cpxcr1,H2afb2	13	15	0	21	0.464286
hA3A-eBE3-Y130F-1	SNVs	chrX	117371657	c.117371657C>T	intergenic	Gm14920,Tgif2lx2	12	16	0	41	0.428571
hA3A-eBE3-Y130F-1	SNVs	chrX	118725288	c.118725288C>T	intergenic	Tgif2lx2,Pabpc5	23	25	0	42	0.479167
hA3A-eBE3-Y130F-1	SNVs	chrX	120603202	c.120603202G>A	intronic	Pcdh11x	16	17	0	27	0.484848
hA3A-eBE3-Y130F-1	SNVs	chrX	159493465	c.159493465C>T	intronic	Map7d2	15	14	0	24	0.517241
hA3A-eBE3-Y130F-1	SNVs	chrX	164569309	c.164569309C>G	intergenic	Asb9,Mospd2	19	1	0	27	0.95
hA3A-eBE3-Y130F-1	Indels	chr5	127894999	c.127894999->AT	intronic	Tmem132d	5	28	0	25	0.151515
hA3A-eBE3-Y130F-2	SNVs	chr10	57755647	c.57755647C>T	intergenic	Pkib,Fabp7	18	21	0	44	0.461538
hA3A-eBE3-Y130F-2	SNVs	chr10	105829803	c.105829803G>A	intronic	Mettl25	18	24	0	61	0.428571
hA3A-eBE3-Y130F-2	SNVs	chr10	114793112	c.114793112G>A	intronic	Trhde	24	19	0	56	0.55814
hA3A-eBE3-Y130F-2	SNVs	chr10	124515955	c.124515955G>A	ncRNA_intronic	4930503E24Rik	11	16	0	43	0.407407
hA3A-eBE3-Y130F-2	SNVs	chr11	7499121	c.7499121C>T	intergenic	Igfbp3,Tns3	19	24	0	45	0.44186
hA3A-eBE3-Y130F-2	SNVs	chr11	14962886	c.14962886C>T	intergenic	Pom121l12,Vstm2a	17	20	0	48	0.459459
hA3A-eBE3-Y130F-2	SNVs	chr11	18036292	c.18036292C>T	intergenic	Etaa1os,Gm12018	15	21	0	54	0.416667
hA3A-eBE3-Y130F-2	SNVs	chr11	24351845	c.24351845C>T	intergenic	Bcl11a,4933430M04Rik	13	24	0	40	0.351351
hA3A-eBE3-Y130F-2	SNVs	chr11	27255934	c.27255934C>T	intergenic	Gm12070,Ccdc85a	22	15	0	44	0.594595
hA3A-eBE3-Y130F-2	SNVs	chr11	36402907	c.36402907C>T	intronic	Tenm2	10	21	0	44	0.322581
hA3A-eBE3-Y130F-2	SNVs	chr11	48114771	c.48114771C>T	intergenic	Mir6380,Rack1	11	20	0	54	0.354839
hA3A-eBE3-Y130F-2	SNVs	chr11	71640546	c.71640546C>T	intergenic	Nlrp1c-ps,Wscd1	18	19	0	54	0.486486
hA3A-eBE3-Y130F-2	SNVs	chr11	94408356	c.94408356C>T	downstream	Cacna1g	11	17	0	54	0.392857
hA3A-eBE3-Y130F-2	SNVs	chr11	109595764	c.109595764C>T	intronic	Wipi1	16	23	0	48	0.410256
hA3A-eBE3-Y130F-2	SNVs	chr12	46831805	c.46831805G>A	intergenic	Nova1,Mir5125	20	20	0	52	0.5
hA3A-eBE3-Y130F-2	SNVs	chr12	64296916	c.64296916G>A	intergenic	Spanxn4,Fscb	20	32	0	52	0.384615
hA3A-eBE3-Y130F-2	SNVs	chr12	77763218	c.77763218G>A	intergenic	Fut8,Gphn	5	3	0	11	0.625
hA3A-eBE3-Y130F-2	SNVs	chr12	83894326	c.83894326G>A	intergenic	Numb,Riox1	21	14	0	42	0.6
hA3A-eBE3-Y130F-2	SNVs	chr12	91130063	c.91130063G>A	intronic	Cep128	19	30	0	61	0.387755
hA3A-eBE3-Y130F-2	SNVs	chr12	92002544	c.92002544C>T	intergenic	Sel1l,4930559C10Rik	14	24	0	45	0.368421
hA3A-eBE3-Y130F-2	SNVs	chr12	109566248	./c.109566248G>A	ncRNA_exonic	Meg3	19	13	0	50	0.59375
hA3A-eBE3-Y130F-2	SNVs	chr13	13473605	c.13473605C>T	intronic	Nid1	14	20	0	49	0.411765
hA3A-eBE3-Y130F-2	SNVs	chr13	68893034	c.68893034C>T	intronic	Adcy2	15	27	0	45	0.357143
hA3A-eBE3-Y130F-2	SNVs	chr13	72191538	c.72191538C>T	intergenic	Irx1,Gm20554	19	20	0	52	0.487179
hA3A-eBE3-Y130F-2	SNVs	chr13	97702927	c.97702927C>T	intergenic	Gm5086,Arhgef28	18	25	0	48	0.418605
hA3A-eBE3-Y130F-2	SNVs	chr13	98394712	c.98394712C>T	intergenic	Foxd1,2310005E17Rik	19	17	1	43	0.527778
hA3A-eBE3-Y130F-2	SNVs	chr13	105604047	c.105604047C>T	intergenic	Htr1a,Ipo11	14	20	0	46	0.411765
hA3A-eBE3-Y130F-2	SNVs	chr13	117579954	c.117579954C>T	intergenic	Emb,Hcn1	16	20	0	41	0.444444
hA3A-eBE3-Y130F-2	SNVs	chr14	13570231	c.13570231G>A	intronic	Synpr	21	11	0	62	0.65625
hA3A-eBE3-Y130F-2	SNVs	chr14	17542721	c.17542721C>T	intergenic	Pou5f1-rs6,Thrb	19	15	0	46	0.558824
hA3A-eBE3-Y130F-2	SNVs	chr14	27774835	c.27774835C>T	intronic	Erc2	18	17	0	53	0.514286
hA3A-eBE3-Y130F-2	SNVs	chr14	40178503	c.40178503C>T	intergenic	1700109I08Rik,Sh2d4b	21	15	0	50	0.583333
hA3A-eBE3-Y130F-2	SNVs	chr14	48738316	c.48738316G>A	ncRNA_intronic	Otx2os1	17	17	0	57	0.5
hA3A-eBE3-Y130F-2	SNVs	chr14	75916668	c.75916668C>T	intronic	Gtf2f2	20	20	0	53	0.5
hA3A-eBE3-Y130F-2	SNVs	chr14	107103581	c.107103581C>T	intergenic	1700128A07Rik,Slitrk1	17	20	0	44	0.459459
hA3A-eBE3-Y130F-2	SNVs	chr15	18660996	c.18660996C>T	intergenic	4921515E04Rik,Cdh10	17	1	0	13	0.944444
hA3A-eBE3-Y130F-2	SNVs	chr15	18916176	c.18916176G>A	intronic	Cdh10	9	22	0	35	0.290323
hA3A-eBE3-Y130F-2	SNVs	chr15	42533445	c.42533445G>A	intronic	Angpt1	21	20	0	53	0.512195
hA3A-eBE3-Y130F-2	SNVs	chr15	46621801	c.46621801G>A	intergenic	4930523O13Rik,4930548G14Rik	25	25	0	57	0.5
hA3A-eBE3-Y130F-2	SNVs	chr15	55931087	c.55931087G>A	intergenic	Sntb1,Has2	21	22	0	52	0.488372
hA3A-eBE3-Y130F-2	SNVs	chr15	66695606	c.66695606C>T	intronic	Tg	10	19	0	51	0.344828
hA3A-eBE3-Y130F-2	SNVs	chr15	68232237	c.68232237G>A	intronic	Zfat	21	31	0	48	0.403846
hA3A-eBE3-Y130F-2	SNVs	chr16	7444621	c.7444621C>T	intergenic	Rbfox1,Tmem114	28	22	0	34	0.56
hA3A-eBE3-Y130F-2	SNVs	chr16	29773070	c.29773070G>A	intergenic	Opa1,Gm1968	19	20	0	46	0.487179
hA3A-eBE3-Y130F-2	SNVs	chr16	42502031	c.42502031C>T	intergenic	Gap43,4932412D23Rik	25	15	0	49	0.625
hA3A-eBE3-Y130F-2	SNVs	chr16	46684540	c.46684540G>A	intergenic	Nectin3,Dppa4	10	11	0	35	0.47619
hA3A-eBE3-Y130F-2	SNVs	chr16	53422384	c.53422384G>A	intergenic	4930404A05Rik,Zpld1	11	19	1	45	0.366667
hA3A-eBE3-Y130F-2	SNVs	chr16	68841069	c.68841069G>A	intergenic	Cadm2,4930428D20Rik	21	17	1	45	0.552632
hA3A-eBE3-Y130F-2	SNVs	chr16	72254404	c.72254404G>A	intergenic	8030451O07Rik,Robo1	15	18	0	33	0.454545
hA3A-eBE3-Y130F-2	SNVs	chr16	86800019	c.86800019G>A	intergenic	Adamts5,N6amt1	15	9	0	43	0.625
hA3A-eBE3-Y130F-2	SNVs	chr17	9894713	c.9894713C>T	intergenic	4930452A19Rik,Qk	8	5	1	46	0.615385
hA3A-eBE3-Y130F-2	SNVs	chr17	38810758	c.38810758G>A	intergenic	Esp31,Esp24	18	23	0	48	0.439024
hA3A-eBE3-Y130F-2	SNVs	chr17	43642446	c.43642446G>A	UTR3	Slc25a27	11	11	0	26	0.5
hA3A-eBE3-Y130F-2	SNVs	chr17	49144194	c.49144194G>A	intergenic	1700008K24Rik,Gm17830	13	13	0	32	0.5
hA3A-eBE3-Y130F-2	SNVs	chr17	55501136	c.55501136G>A	intronic	St6gal2	13	18	0	50	0.419355
hA3A-eBE3-Y130F-2	SNVs	chr17	73429383	c.73429383C>T	intergenic	Capn13,Galnt14	15	21	1	37	0.416667
hA3A-eBE3-Y130F-2	SNVs	chr17	76149624	c.76149624C>T	intergenic	Gm4710,Crim1	21	15	0	39	0.583333
hA3A-eBE3-Y130F-2	SNVs	chr17	89357175	c.89357175G>A	intergenic	4933400B14Rik,Gm4719	26	20	0	41	0.565217
hA3A-eBE3-Y130F-2	SNVs	chr18	8973765	c.8973765G>A	intergenic	Wac,Fzd8	20	14	0	50	0.588235
hA3A-eBE3-Y130F-2	SNVs	chr18	42682219	c.42682219C>T	intronic	Ppp2r2b	16	29	0	47	0.355556
hA3A-eBE3-Y130F-2	SNVs	chr18	44001697	c.44001697G>A	intronic	Spink5	28	20	1	46	0.583333
hA3A-eBE3-Y130F-2	SNVs	chr18	48407110	c.48407110G>A	intergenic	G630055G22Rik,1700044K03Rik	17	17	0	38	0.5
hA3A-eBE3-Y130F-2	SNVs	chr18	58473838	c.58473838G>A	intergenic	Fbn2,Slc27a6	15	28	0	63	0.348837
hA3A-eBE3-Y130F-2	SNVs	chr18	74268456	c.74268456G>A	intronic	Mbd1	11	26	0	50	0.297297
hA3A-eBE3-Y130F-2	SNVs	chr18	76237686	c.76237686C>T	intergenic	Mir6358,Smad2	18	19	0	57	0.486486
hA3A-eBE3-Y130F-2	SNVs	chr18	82364631	c.82364631C>T	intergenic	Mir5127,Galr1	10	9	0	33	0.526316
hA3A-eBE3-Y130F-2	SNVs	chr18	82398161	c.82398161G>A	intronic	Galr1	15	22	0	50	0.405405
hA3A-eBE3-Y130F-2	SNVs	chr18	85712122	c.85712122C>T	intergenic	Fbxo15,Neto1	15	28	0	37	0.348837
hA3A-eBE3-Y130F-2	SNVs	chr19	30746568	c.30746568G>A	intronic	Prkg1	29	27	0	44	0.517857
hA3A-eBE3-Y130F-2	SNVs	chr19	35932718	c.35932718G>A	intergenic	Kif20b,Htr7	18	22	0	41	0.45
hA3A-eBE3-Y130F-2	SNVs	chr19	36667286	c.36667286G>A	ncRNA_intronic	1500017E21Rik	24	26	0	38	0.48
hA3A-eBE3-Y130F-2	SNVs	chr19	57103600	c.57103600C>T	intronic	Ablim1	26	24	0	62	0.52
hA3A-eBE3-Y130F-2	SNVs	chr1	26035125	c.26035125G>A	intergenic	Adgrb3,4931408C20Rik	15	26	0	40	0.365854
hA3A-eBE3-Y130F-2	SNVs	chr1	66360243	c.66360243C>T	intronic	Map2	17	12	0	39	0.586207
hA3A-eBE3-Y130F-2	SNVs	chr1	92484973	c.92484973C>T	intergenic	Olfr1416,Olfr1415	20	13	0	60	0.606061
hA3A-eBE3-Y130F-2	SNVs	chr1	93061977	c.93061977C>T	intronic	Kif1a	20	21	0	57	0.487805
hA3A-eBE3-Y130F-2	SNVs	chr1	106573827	c.106573827C>T	intronic	Bcl2	28	29	0	56	0.491228
hA3A-eBE3-Y130F-2	SNVs	chr1	111423382	c.111423382C>T	intergenic	Cdh19,Dsel	16	20	0	55	0.444444
hA3A-eBE3-Y130F-2	SNVs	chr1	130629673	c.130629673C>T	upstream	Zp3r	19	23	0	51	0.452381
hA3A-eBE3-Y130F-2	SNVs	chr1	172505237	p.L30L/c.172505237C>T	exonic	Tagln2	19	22	0	45	0.463415
hA3A-eBE3-Y130F-2	SNVs	chr2	9286000	c.9286000C>T	intergenic	1700061F12Rik,Gata3	14	15	1	52	0.482759
hA3A-eBE3-Y130F-2	SNVs	chr2	31821631	c.31821631C>T	intronic	Fibcd1	17	18	0	46	0.485714
hA3A-eBE3-Y130F-2	SNVs	chr2	32529149	c.32529149C>T	intergenic	Naif1,Fam102a	19	31	0	55	0.38
hA3A-eBE3-Y130F-2	SNVs	chr2	39504861	c.39504861C>T	intergenic	Ppp6c,Lrp1b	14	23	0	38	0.378378
hA3A-eBE3-Y130F-2	SNVs	chr2	39956496	c.39956496C>T	intergenic	Ppp6c,Lrp1b	25	16	0	39	0.609756
hA3A-eBE3-Y130F-2	SNVs	chr2	53001071	c.53001071C>T	intronic	Fmnl2	15	18	0	56	0.454545
hA3A-eBE3-Y130F-2	SNVs	chr2	80357976	c.80357976C>T	intergenic	Dnajc10,Gm13752	11	19	0	42	0.366667
hA3A-eBE3-Y130F-2	SNVs	chr2	99029360	c.99029360C>T	intergenic	Lrrc4c,NONE	14	17	0	36	0.451613
hA3A-eBE3-Y130F-2	SNVs	chr2	140559521	c.140559521C>T	intronic	Macrod2	23	26	0	47	0.469388
hA3A-eBE3-Y130F-2	SNVs	chr2	159858418	c.159858418C>T	intergenic	Dhx35,4933416E03Rik	18	20	0	46	0.473684
hA3A-eBE3-Y130F-2	SNVs	chr2	168934016	c.168934016C>T	intronic	Zfp64	11	29	0	44	0.275
hA3A-eBE3-Y130F-2	SNVs	chr3	8510171	c.8510171G>A	intronic	Stmn2	13	15	1	23	0.464286
hA3A-eBE3-Y130F-2	SNVs	chr3	15102370	c.15102370C>T	intergenic	A930001A20Rik,Gm9733	20	22	0	54	0.47619
hA3A-eBE3-Y130F-2	SNVs	chr3	18643951	c.18643951G>A	intergenic	4930433B08Rik,Armc1	17	23	0	47	0.425
hA3A-eBE3-Y130F-2	SNVs	chr3	29578750	c.29578750C>T	intronic	Egfem1	17	18	0	53	0.485714
hA3A-eBE3-Y130F-2	SNVs	chr3	31543199	c.31543199C>T	intergenic	Slc7a14,Kcnmb2	24	21	0	48	0.533333
hA3A-eBE3-Y130F-2	SNVs	chr3	31670564	c.31670564C>T	intergenic	Slc7a14,Kcnmb2	15	19	0	50	0.441176
hA3A-eBE3-Y130F-2	SNVs	chr3	38602938	c.38602938C>G	intergenic	Ankrd50,Fat4	11	1	0	14	0.916667
hA3A-eBE3-Y130F-2	SNVs	chr3	67923591	c.67923591C>T	intronic	Gm21949,Iqcj	14	26	1	60	0.35
hA3A-eBE3-Y130F-2	SNVs	chr3	92459829	c.92459829C>T	intergenic	Sprr3,Sprr1a	21	12	0	46	0.636364
hA3A-eBE3-Y130F-2	SNVs	chr3	96809871	c.96809871C>T	intronic	Cd160	24	18	0	50	0.571429
hA3A-eBE3-Y130F-2	SNVs	chr3	111425811	c.111425811C>T	intergenic	Prmt6,Gm6602	18	20	0	49	0.473684
hA3A-eBE3-Y130F-2	SNVs	chr3	123057165	c.123057165C>T	intergenic	Myoz2,Synpo2	13	24	0	44	0.351351
hA3A-eBE3-Y130F-2	SNVs	chr3	126044517	c.126044517C>T	intergenic	Ugt8a,Arsj	20	14	0	57	0.588235
hA3A-eBE3-Y130F-2	SNVs	chr3	141640849	c.141640849C>T	intronic	Unc5c	24	15	0	51	0.615385
hA3A-eBE3-Y130F-2	SNVs	chr3	152346750	c.152346750C>T	intronic	Usp33	15	5	0	19	0.75
hA3A-eBE3-Y130F-2	SNVs	chr4	4332402	c.4332402G>A	intergenic	Penk,Gm11780	18	30	0	57	0.375
hA3A-eBE3-Y130F-2	SNVs	chr4	4832478	c.4832478C>T	intergenic	Impad1,4930423M02Rik	17	19	0	53	0.472222
hA3A-eBE3-Y130F-2	SNVs	chr4	7194779	c.7194779C>T	intergenic	Tox,8430436N08Rik	22	15	0	51	0.594595
hA3A-eBE3-Y130F-2	SNVs	chr4	14637164	c.14637164G>A	intergenic	Slc26a7,Lrrc69	17	21	0	48	0.447368
hA3A-eBE3-Y130F-2	SNVs	chr4	24857079	c.24857079C>G	intergenic	Klhl32,Ndufaf4	14	28	0	54	0.333333
hA3A-eBE3-Y130F-2	SNVs	chr4	38481194	c.38481194C>T	intergenic	Lingo2,1700009N14Rik	17	18	0	55	0.485714
hA3A-eBE3-Y130F-2	SNVs	chr4	48332684	c.48332684G>A	intronic	Invs	17	21	0	52	0.447368
hA3A-eBE3-Y130F-2	SNVs	chr4	49003130	c.49003130C>T	intergenic	Murc,Plppr1	17	19	0	41	0.472222
hA3A-eBE3-Y130F-2	SNVs	chr4	52692132	c.52692132G>A	intergenic	Toporsl,4930552N02Rik	25	26	0	39	0.490196
hA3A-eBE3-Y130F-2	SNVs	chr4	53159939	c.53159939G>A	upstream	Abca1	23	22	1	49	0.511111
hA3A-eBE3-Y130F-2	SNVs	chr4	70218064	c.70218064G>A	UTR3	Cdk5rap2	22	14	1	48	0.611111
hA3A-eBE3-Y130F-2	SNVs	chr4	93460422	c.93460422C>T	intergenic	Tusc1,Caap1	21	22	0	47	0.488372
hA3A-eBE3-Y130F-2	SNVs	chr4	125480773	c.125480773C>T	intergenic	Zc3h12a,Grik3	21	21	0	45	0.5
hA3A-eBE3-Y130F-2	SNVs	chr4	129808799	c.129808799C>T	intergenic	Khdrbs1,Ptp4a2	23	23	0	44	0.5
hA3A-eBE3-Y130F-2	SNVs	chr4	138941769	c.138941769C>T	intergenic	Otud3,Rnf186	17	22	0	43	0.435897
hA3A-eBE3-Y130F-2	SNVs	chr5	9088267	c.9088267C>T	intergenic	Crot,Tmem243	8	7	0	41	0.533333
hA3A-eBE3-Y130F-2	SNVs	chr5	35083644	c.35083644G>A	intronic	Dok7	27	16	0	59	0.627907
hA3A-eBE3-Y130F-2	SNVs	chr5	42618239	c.42618239G>A	intergenic	Gm16223,Gm7854	18	13	0	43	0.580645
hA3A-eBE3-Y130F-2	SNVs	chr5	51585845	c.51585845A>G	intergenic	Ppargc1a,Mir6417	4	32	0	35	0.111111
hA3A-eBE3-Y130F-2	SNVs	chr5	61474873	c.61474873G>A	intergenic	4933402J10Rik,G6pd2	23	9	0	55	0.71875
hA3A-eBE3-Y130F-2	SNVs	chr5	69282611	c.69282611G>A	intronic	Kctd8	14	18	0	49	0.4375
hA3A-eBE3-Y130F-2	SNVs	chr5	109264408	c.109264408G>A	intergenic	Vmn2r14,Vmn2r15	11	18	1	49	0.37931
hA3A-eBE3-Y130F-2	SNVs	chr5	141968309	c.141968309G>A	intronic	Sdk1	21	24	0	46	0.466667
hA3A-eBE3-Y130F-2	SNVs	chr6	36587515	c.36587515G>A	intergenic	Chrm2,Ptn	5	17	0	21	0.227273
hA3A-eBE3-Y130F-2	SNVs	chr6	39303088	c.39303088G>A	intergenic	Kdm7a,Slc37a3	17	14	0	46	0.548387
hA3A-eBE3-Y130F-2	SNVs	chr6	61156595	c.61156595G>A	intergenic	Mmrn1,A730020E08Rik	16	14	0	46	0.533333
hA3A-eBE3-Y130F-2	SNVs	chr6	81123263	c.81123263G>A	intergenic	Lrrtm4,Mir7232	18	20	1	45	0.473684
hA3A-eBE3-Y130F-2	SNVs	chr6	88496078	c.88496078G>A	intronic	Ruvbl1	16	21	0	55	0.432432
hA3A-eBE3-Y130F-2	SNVs	chr6	90425162	c.90425162G>A	intronic	Cfap100	19	18	0	19	0.513514
hA3A-eBE3-Y130F-2	SNVs	chr6	90671125	c.90671125G>A	intronic	Iqsec1	27	21	0	36	0.5625
hA3A-eBE3-Y130F-2	SNVs	chr6	112548269	c.112548269G>A	intergenic	Oxtr,Rad18	14	31	0	41	0.311111
hA3A-eBE3-Y130F-2	SNVs	chr6	135905406	c.135905406C>T	intronic	Grin2b	19	16	0	40	0.542857
hA3A-eBE3-Y130F-2	SNVs	chr6	137463675	c.137463675C>T	UTR3	Ptpro	20	23	0	49	0.465116
hA3A-eBE3-Y130F-2	SNVs	chr7	10248996	c.10248996C>T	intergenic	Vmn2r52,Vmn1r66	19	25	0	46	0.431818
hA3A-eBE3-Y130F-2	SNVs	chr7	23294430	c.23294430C>T	intergenic	Gm6902,Nlrp4e	20	9	0	38	0.689655
hA3A-eBE3-Y130F-2	SNVs	chr7	33776869	c.33776869G>A	intergenic	Scgb1b24,Scgb2b26	12	1	0	23	0.923077
hA3A-eBE3-Y130F-2	SNVs	chr7	35567419	c.35567419C>T	intergenic	Nudt19,Rgs9bp	13	22	0	50	0.371429
hA3A-eBE3-Y130F-2	SNVs	chr7	37205434	c.37205434C>T	intergenic	Tshz3,Zfp536	16	14	0	43	0.533333
hA3A-eBE3-Y130F-2	SNVs	chr7	37505289	c.37505289C>T	intronic	Zfp536	17	21	0	44	0.447368
hA3A-eBE3-Y130F-2	SNVs	chr7	39628299	c.39628299C>T	intergenic	Zfp619,4933402C06Rik	16	28	0	37	0.363636
hA3A-eBE3-Y130F-2	SNVs	chr7	94859941	c.94859941G>A	intergenic	Fam181b,Tenm4	10	16	0	51	0.384615
hA3A-eBE3-Y130F-2	SNVs	chr7	126885049	c.126885049G>A	upstream	Taok2	9	31	0	44	0.225
hA3A-eBE3-Y130F-2	SNVs	chr7	134282123	c.134282123G>A	intronic	D7Ertd443e	22	20	0	40	0.52381
hA3A-eBE3-Y130F-2	SNVs	chr8	5967109	c.5967109C>T	intergenic	Slc10a2,NONE	7	10	0	39	0.411765
hA3A-eBE3-Y130F-2	SNVs	chr8	8558763	c.8558763G>A	intergenic	NONE,Efnb2	15	18	0	44	0.454545
hA3A-eBE3-Y130F-2	SNVs	chr8	19740542	c.19740542G>A	intronic	4930467E23Rik,Gm21119	15	35	0	56	0.3
hA3A-eBE3-Y130F-2	SNVs	chr8	24553718	c.24553718C>T	intronic	Ido2	13	9	0	40	0.590909
hA3A-eBE3-Y130F-2	SNVs	chr8	29469857	c.29469857G>A	intergenic	Unc5d,4933433F19Rik	19	18	0	38	0.513514
hA3A-eBE3-Y130F-2	SNVs	chr8	29989173	c.29989173G>A	intergenic	Unc5d,4933433F19Rik	17	14	0	34	0.548387
hA3A-eBE3-Y130F-2	SNVs	chr8	30479290	c.30479290C>T	intergenic	Unc5d,4933433F19Rik	21	20	0	62	0.512195
hA3A-eBE3-Y130F-2	SNVs	chr8	34889741	p.E341K/c.34889741C>T	exonic	Tnks	12	24	0	46	0.333333
hA3A-eBE3-Y130F-2	SNVs	chr8	36094624	c.36094624C>T	upstream	Prag1	14	14	0	41	0.5
hA3A-eBE3-Y130F-2	SNVs	chr8	56385015	c.56385015C>T	intergenic	Hpgd,4930518J21Rik	19	18	0	55	0.513514
hA3A-eBE3-Y130F-2	SNVs	chr8	66973783	c.66973783C>T	intergenic	Naf1,Nat1	14	13	0	48	0.518519
hA3A-eBE3-Y130F-2	SNVs	chr8	86294011	c.86294011C>T	intergenic	Phkb,Abcc12	22	21	0	47	0.511628
hA3A-eBE3-Y130F-2	SNVs	chr8	113163172	c.113163172C>T	intergenic	Gm10280,4930571O06Rik	19	21	0	53	0.475
hA3A-eBE3-Y130F-2	SNVs	chr8	127714463	c.127714463C>T	intergenic	Pard3,Mir21c	21	21	0	46	0.5
hA3A-eBE3-Y130F-2	SNVs	chr9	7196451	c.7196451G>A	intronic	Dcun1d5	19	24	0	44	0.44186
hA3A-eBE3-Y130F-2	SNVs	chr9	30588259	c.30588259G>A	intergenic	Snx19,Adamts15	20	16	0	56	0.555556
hA3A-eBE3-Y130F-2	SNVs	chr9	31912960	p.L44L/c.31912960G>A	exonic	Barx2	11	14	0	53	0.44
hA3A-eBE3-Y130F-2	SNVs	chr9	34069277	c.34069277C>T	intergenic	7630403G23Rik,Kirrel3	20	21	0	46	0.487805
hA3A-eBE3-Y130F-2	SNVs	chr9	36923212	c.36923212G>A	intronic	Pknox2	12	20	0	52	0.375
hA3A-eBE3-Y130F-2	SNVs	chr9	41914080	c.41914080G>A	intergenic	3110039I08Rik,Sorl1	24	37	0	39	0.393443
hA3A-eBE3-Y130F-2	SNVs	chr9	43220930	c.43220930C>T	downstream	Oaf	26	20	0	63	0.565217
hA3A-eBE3-Y130F-2	SNVs	chr9	71566789	c.71566789C>T	intronic	Myzap	11	26	0	45	0.297297
hA3A-eBE3-Y130F-2	SNVs	chr9	82856010	c.82856010G>A	intergenic	Irak1bp1,Phip	13	17	0	39	0.433333
hA3A-eBE3-Y130F-2	SNVs	chr9	87209748	c.87209748C>T	intronic	Cep162	23	15	0	56	0.605263
hA3A-eBE3-Y130F-2	SNVs	chr9	117342598	c.117342598C>T	intronic	Rbms3	19	16	0	44	0.542857
hA3A-eBE3-Y130F-2	SNVs	chrX	42626844	c.42626844C>T	intronic	Tenm1	23	0	0	23	1
hA3A-eBE3-Y130F-2	SNVs	chrX	83519013	c.83519013C>T	intronic	Dmd	24	1	0	16	0.96
hA3A-eBE3-Y130F-2	SNVs	chrX	105858824	c.105858824C>T	intronic	Atrx	22	3	0	25	0.88
hA3A-eBE3-Y130F-2	SNVs	chrX	126644202	c.126644202C>T	intergenic	NONE,4932411N23Rik	18	0	0	34	1
hA3A-eBE3-Y130F-2	SNVs	chrX	158280094	c.158280094G>A	intergenic	Cnksr2,Rps6ka3	16	1	0	22	0.941176
Tyr-1	SNVs	chr10	5807708	c.5807708C>T	intergenic	Fbxo5,Mtrf1l	25	18	0	62	0.581395
Tyr-1	SNVs	chr10	10801501	c.10801501C>T	intronic	Grm1	21	24	0	49	0.466667
Tyr-1	SNVs	chr10	13061377	c.13061377G>A	intergenic	Sf3b5,Plagl1	4	49	0	51	0.0754717
Tyr-1	SNVs	chr10	24776092	c.24776092C>T	intronic	Enpp3	12	35	0	53	0.255319
Tyr-1	SNVs	chr10	29510915	c.29510915C>T	intronic	Rspo3	10	27	0	31	0.27027
Tyr-1	SNVs	chr10	30373956	c.30373956C>T	intergenic	Cenpw,Trmt11	22	19	0	46	0.536585
Tyr-1	SNVs	chr10	31865141	c.31865141C>T	intronic	Nkain2	13	28	0	37	0.317073
Tyr-1	SNVs	chr10	34797003	c.34797003C>T	intergenic	Frk,Hs3st5	25	21	0	43	0.543478
Tyr-1	SNVs	chr10	38835803	c.38835803G>A	intergenic	Rfpl4b,Lama4	5	38	0	39	0.116279
Tyr-1	SNVs	chr10	39721651	c.39721651G>A	ncRNA_intronic	E130307A14Rik	23	36	0	44	0.389831
Tyr-1	SNVs	chr10	40515035	c.40515035C>T	intergenic	Cdk19,Slc22a16	21	26	0	52	0.446809
Tyr-1	SNVs	chr10	43239782	c.43239782C>T	intronic	Pdss2	27	19	0	43	0.586957
Tyr-1	SNVs	chr10	43580248	c.43580248C>T	intronic	Cd24a	15	16	0	28	0.483871
Tyr-1	SNVs	chr10	50296372	c.50296372C>T	intergenic	Grik2,Ascc3	12	21	0	39	0.363636
Tyr-1	SNVs	chr10	50891976	c.50891976C>T	intergenic	Ascc3,Sim1	17	27	0	37	0.386364
Tyr-1	SNVs	chr10	52318710	c.52318710C>T	intronic	Dcbld1	14	35	0	35	0.285714
Tyr-1	SNVs	chr10	53738633	c.53738633C>T	intronic	Fam184a	21	31	0	44	0.403846
Tyr-1	SNVs	chr10	57499661	c.57499661G>A	intronic	Hsf2	12	32	0	43	0.272727
Tyr-1	SNVs	chr10	58612893	c.58612893C>T	intronic	Edar	13	13	0	24	0.5
Tyr-1	SNVs	chr10	60477902	c.60477902G>A	intronic	Cdh23	21	33	0	20	0.388889
Tyr-1	SNVs	chr10	60731323	c.60731323G>A	intronic	Slc29a3	13	14	0	21	0.481481
Tyr-1	SNVs	chr10	61983363	c.61983363G>A	intergenic	Col13a1,2010107G23Rik	5	66	0	37	0.0704225
Tyr-1	SNVs	chr10	64409227	p.D440N/c.64409227G>A	exonic	Ctnna3	22	28	0	43	0.44
Tyr-1	SNVs	chr10	66826069	c.66826069G>A	intergenic	4930407I19Rik,1110002J07Rik	19	31	0	55	0.38
Tyr-1	SNVs	chr10	68427863	c.68427863C>T	intergenic	4930545H06Rik,1700040L02Rik	29	23	0	54	0.557692
Tyr-1	SNVs	chr10	69195576	c.69195576G>A	intergenic	Tmem26,Rhobtb1	14	26	0	47	0.35
Tyr-1	SNVs	chr10	72938685	c.72938685G>A	intergenic	Zwint,A330049N07Rik	22	31	0	42	0.415094
Tyr-1	SNVs	chr10	73887998	c.73887998G>A	intronic	Pcdh15	22	24	0	32	0.478261
Tyr-1	SNVs	chr10	74216515	c.74216515C>T	intronic	Pcdh15	32	21	0	47	0.603774
Tyr-1	SNVs	chr10	76150197	c.76150197C>T	intronic	Slc5a4a	5	28	0	42	0.151515
Tyr-1	SNVs	chr10	76621479	c.76621479C>T	intronic	Col6a2	11	11	0	32	0.5
Tyr-1	SNVs	chr10	77345383	c.77345383C>T	intronic	Adarb1	19	25	0	58	0.431818
Tyr-1	SNVs	chr10	78352255	c.78352255G>A	upstream	Agpat3	10	12	0	35	0.454545
Tyr-1	SNVs	chr10	80171048	c.80171048G>A	ncRNA_intronic	Bc1	11	44	0	40	0.2
Tyr-1	SNVs	chr10	88927292	c.88927292C>T	UTR3	Slc5a8	17	28	0	46	0.377778
Tyr-1	SNVs	chr10	89926948	c.89926948C>T	intronic	Anks1b	8	40	0	42	0.166667
Tyr-1	SNVs	chr10	91445593	c.91445593T>C	intergenic	Tmpo,Mir135a-2	19	18	0	47	0.513514
Tyr-1	SNVs	chr10	95113547	c.95113547G>A	intergenic	Plxnc1,Gm29684	15	15	0	36	0.5
Tyr-1	SNVs	chr10	102916665	c.102916665G>A	intergenic	Rassf9,Alx1	24	22	0	34	0.521739
Tyr-1	SNVs	chr10	103073991	c.103073991G>A	intronic	Lrriq1	20	26	0	48	0.434783
Tyr-1	SNVs	chr10	103110947	c.103110947G>A	intronic	Lrriq1	22	30	0	38	0.423077
Tyr-1	SNVs	chr10	106017330	c.106017330C>T	intergenic	Ccdc59,Ppfia2	21	33	0	47	0.388889
Tyr-1	SNVs	chr10	108092975	c.108092975G>A	intergenic	Gm29685,Ppp1r12a	10	15	0	36	0.4
Tyr-1	SNVs	chr10	108536807	c.108536807G>A	intronic	Syt1	14	38	0	31	0.269231
Tyr-1	SNVs	chr10	108806883	c.108806883C>T	intronic	Syt1	23	21	0	40	0.522727
Tyr-1	SNVs	chr10	114172286	c.114172286G>A	intergenic	Mir669h,Trhde	28	32	0	52	0.466667
Tyr-1	SNVs	chr10	126317351	c.126317351G>A	intergenic	Lrig3,Mir378d	15	33	0	31	0.3125
Tyr-1	SNVs	chr10	127446927	c.127446927C>T	intronic	R3hdm2	18	27	0	40	0.4
Tyr-1	SNVs	chr10	129210138	c.129210138C>T	intergenic	Olfr773,Olfr774	25	39	0	44	0.390625
Tyr-1	SNVs	chr11	9015290	c.9015290C>T	downstream	Sun3	17	31	0	60	0.354167
Tyr-1	SNVs	chr11	11913808	c.11913808C>T	intergenic	Ddc,Grb10	23	33	0	43	0.410714
Tyr-1	SNVs	chr11	18326822	c.18326822C>T	intergenic	Gm12018,Meis1	20	27	0	53	0.425532
Tyr-1	SNVs	chr11	21520344	c.21520344C>T	intergenic	4932414J04Rik,Mdh1	16	26	0	33	0.380952
Tyr-1	SNVs	chr11	24329357	c.24329357C>T	intergenic	Bcl11a,4933430M04Rik	16	33	0	46	0.326531
Tyr-1	SNVs	chr11	28556836	c.28556836C>T	intronic	Ccdc85a	17	34	0	52	0.333333
Tyr-1	SNVs	chr11	28630628	c.28630628G>A	intergenic	Ccdc85a,2810471M01Rik	6	42	0	36	0.125
Tyr-1	SNVs	chr11	34028270	c.34028270C>T	intergenic	Kcnip1,Lcp2	13	27	0	56	0.325
Tyr-1	SNVs	chr11	35832150	c.35832150C>T	intronic	Rars	20	17	0	41	0.540541
Tyr-1	SNVs	chr11	39899982	c.39899982G>A	intergenic	4930553C11Rik,Mat2b	18	21	0	52	0.461538
Tyr-1	SNVs	chr11	42448746	c.42448746C>T	intronic	Gabrb2	34	28	0	34	0.548387
Tyr-1	SNVs	chr11	48808532	c.48808532G>A	intronic	Trim41	6	43	0	54	0.122449
Tyr-1	SNVs	chr11	50217286	c.50217286C>T	intergenic	Sqstm1,Mgat4b	26	34	0	43	0.433333
Tyr-1	SNVs	chr11	51527799	c.51527799G>A	intronic	Col23a1	23	40	1	47	0.365079
Tyr-1	SNVs	chr11	52334005	c.52334005G>A	intergenic	Tcf7,Vdac1	24	29	0	43	0.45283
Tyr-1	SNVs	chr11	52959673	c.52959673C>T	intronic	Fstl4	21	19	1	43	0.525
Tyr-1	SNVs	chr11	52961584	c.52961584G>A	intronic	Fstl4	20	21	0	38	0.487805
Tyr-1	SNVs	chr11	57711591	c.57711591C>T	intronic	Galnt10	8	14	0	35	0.363636
Tyr-1	SNVs	chr11	58690469	c.58690469C>T	intergenic	Olfr320,Olfr319	20	5	0	24	0.8
Tyr-1	SNVs	chr11	60094837	c.60094837C>T	intergenic	Pemt,Rai1	26	37	0	43	0.412698
Tyr-1	SNVs	chr11	62581323	c.62581323C>T	intronic	Trpv2	21	38	0	38	0.355932
Tyr-1	SNVs	chr11	62585221	c.62585221G>A	intronic	Trpv2	10	41	0	44	0.196078
Tyr-1	SNVs	chr11	66747180	c.66747180G>A	intergenic	Shisa6,Gm12298	21	27	0	52	0.4375
Tyr-1	SNVs	chr11	69357015	p.Q921X/c.69357015G>A	exonic	Chd3	8	49	0	52	0.140351
Tyr-1	SNVs	chr11	70214324	c.70214324C>T	intronic	Slc16a11	10	38	0	49	0.208333
Tyr-1	SNVs	chr11	71005920	c.71005920C>T	intergenic	Dhx33,Derl2	20	28	0	48	0.416667
Tyr-1	SNVs	chr11	77983299	c.77983299G>A	UTR5	Phf12	29	29	0	62	0.5
Tyr-1	SNVs	chr11	79209750	c.79209750G>A	intergenic	Ksr1,Wsb1	29	20	0	38	0.591837
Tyr-1	SNVs	chr11	79456503	c.79456503C>T	intronic	Nf1	29	42	0	55	0.408451
Tyr-1	SNVs	chr11	85648959	c.85648959C>T	intronic	Bcas3	15	30	0	42	0.333333
Tyr-1	SNVs	chr11	86899431	c.86899431G>A	ncRNA_intronic	Mir8115	5	54	0	50	0.0847458
Tyr-1	SNVs	chr11	88364581	c.88364581C>A	intronic	Msi2	8	49	0	43	0.140351
Tyr-1	SNVs	chr11	93432778	c.93432778G>A	intronic	Car10	15	29	0	39	0.340909
Tyr-1	SNVs	chr11	95172611	c.95172611G>A	intergenic	Dlx4os,Tac4	18	36	0	46	0.333333
Tyr-1	SNVs	chr11	95618030	c.95618030C>T	intergenic	Ngfr,Phb	26	32	0	43	0.448276
Tyr-1	SNVs	chr11	96499791	c.96499791G>A	intronic	Skap1	7	32	0	41	0.179487
Tyr-1	SNVs	chr11	96937643	c.96937643G>A	downstream	Pnpo	4	46	0	49	0.08
Tyr-1	SNVs	chr11	97005786	c.97005786G>A	intergenic	Sp2,Sp6	9	12	0	23	0.428571
Tyr-1	SNVs	chr11	97654493	c.97654493G>A	intergenic	Epop,Mllt6	17	26	0	43	0.395349
Tyr-1	SNVs	chr11	98642582	c.98642582G>A	intergenic	Gsdma3,Gsdma2	19	28	0	37	0.404255
Tyr-1	SNVs	chr11	99813249	c.99813249G>A	intergenic	Krtap4-13,Gm11564	29	24	0	49	0.54717
Tyr-1	SNVs	chr11	100690380	c.100690380G>A	intergenic	Zfp385c,Dhx58	5	51	0	43	0.0892857
Tyr-1	SNVs	chr11	105084447	c.105084447G>A	intergenic	Itgb3,Efcab3	25	29	0	60	0.462963
Tyr-1	SNVs	chr11	105454157	c.105454157G>A	intronic	2019-03-10	20	25	0	38	0.444444
Tyr-1	SNVs	chr11	107043026	c.107043026C>T	intronic	Bptf	18	27	0	41	0.4
Tyr-1	SNVs	chr11	107901900	c.107901900G>A	intronic	Cacng5	25	26	0	44	0.490196
Tyr-1	SNVs	chr11	108025383	c.108025383C>T	intronic	Prkca	22	32	0	49	0.407407
Tyr-1	SNVs	chr11	109373494	c.109373494C>T	intronic	Gna13	19	20	0	40	0.487179
Tyr-1	SNVs	chr11	114416397	c.114416397G>A	ncRNA_intronic	4932435O22Rik,Mir466n	22	25	0	52	0.468085
Tyr-1	SNVs	chr11	118943507	c.118943507G>A	intergenic	Rbfox3,Enpp7	12	26	0	42	0.315789
Tyr-1	SNVs	chr11	120883121	c.120883121C>T	intronic	Ccdc57	16	24	0	40	0.4
Tyr-1	SNVs	chr12	4194819	c.4194819G>A	intronic	Adcy3	20	35	0	40	0.363636
Tyr-1	SNVs	chr12	4235158	c.4235158G>A	intronic	Ptrhd1	14	25	0	48	0.358974
Tyr-1	SNVs	chr12	4417833	c.4417833G>A	intronic	Ncoa1	5	36	0	53	0.121951
Tyr-1	SNVs	chr12	7312978	c.7312978G>A	intergenic	2810032G03Rik,1700101O22Rik	14	24	0	29	0.368421
Tyr-1	SNVs	chr12	13003682	c.13003682C>T	intergenic	Mycn,Ddx1	20	15	0	52	0.571429
Tyr-1	SNVs	chr12	13243318	c.13243318C>T	intronic	Ddx1	22	36	0	43	0.37931
Tyr-1	SNVs	chr12	16895203	p.P5L/c.16895203C>T	exonic	Rock2	15	26	0	40	0.365854
Tyr-1	SNVs	chr12	21315941	c.21315941G>A	upstream;downstream	Iah1;Cpsf3	30	24	0	44	0.555556
Tyr-1	SNVs	chr12	24826087	c.24826087C>T	intergenic	Rrm2,Mboat2	8	62	0	39	0.114286
Tyr-1	SNVs	chr12	31487017	c.31487017C>T	UTR3	Cbll1	10	37	0	46	0.212766
Tyr-1	SNVs	chr12	31523312	c.31523312C>T	intronic	Slc26a4	18	28	0	41	0.391304
Tyr-1	SNVs	chr12	31646625	p.Q118X/c.31646625G>A	exonic	Dus4l	25	24	0	38	0.510204
Tyr-1	SNVs	chr12	33174870	c.33174870C>T	intronic	Atxn7l1	19	30	0	56	0.387755
Tyr-1	SNVs	chr12	36256168	c.36256168C>T	intergenic	Lrrc72,Sostdc1	19	20	0	48	0.487179
Tyr-1	SNVs	chr12	36370253	c.36370253C>T	intergenic	Sostdc1,Ispd	27	21	0	45	0.5625
Tyr-1	SNVs	chr12	40992354	c.40992354G>A	intergenic	Dock4,Immp2l	19	26	0	29	0.422222
Tyr-1	SNVs	chr12	46651357	c.46651357C>T	intergenic	Stxbp6,Nova1	16	32	0	47	0.333333
Tyr-1	SNVs	chr12	47117235	c.47117235G>A	intergenic	Nova1,Mir5125	8	50	0	52	0.137931
Tyr-1	SNVs	chr12	48373460	c.48373460C>T	intergenic	Mir5125,Foxg1	8	18	0	44	0.307692
Tyr-1	SNVs	chr12	52969346	c.52969346C>T	intronic	Akap6	23	32	0	49	0.418182
Tyr-1	SNVs	chr12	55886492	c.55886492C>T	intergenic	Brms1l,Gm19990	20	25	0	49	0.444444
Tyr-1	SNVs	chr12	57614364	c.57614364C>T	ncRNA_intronic	4921518K17Rik	20	22	0	54	0.47619
Tyr-1	SNVs	chr12	63566502	c.63566502C>T	intergenic	Spanxn4,Fscb	20	34	0	54	0.37037
Tyr-1	SNVs	chr12	65076292	c.65076292C>T	intronic	Fancm	20	22	0	44	0.47619
Tyr-1	SNVs	chr12	70525824	c.70525824C>T	ncRNA_intronic	Mir466o	20	33	0	50	0.377358
Tyr-1	SNVs	chr12	71139632	c.71139632C>T	intronic	2700049A03Rik	15	18	0	50	0.454545
Tyr-1	SNVs	chr12	73136100	c.73136100C>T	intronic	Mnat1	17	32	0	50	0.346939
Tyr-1	SNVs	chr12	78055668	c.78055668C>T	intergenic	Fut8,Gphn	25	20	0	40	0.555556
Tyr-1	SNVs	chr12	78391861	c.78391861G>A	intronic	Gphn	16	32	0	39	0.333333
Tyr-1	SNVs	chr12	87344536	c.87344536G>A	intronic	Sptlc2	26	24	0	48	0.52
Tyr-1	SNVs	chr12	88510414	c.88510414C>T	intergenic	Adck1,Nrxn3	24	22	0	36	0.521739
Tyr-1	SNVs	chr13	4168783	c.4168783C>T	intergenic	Akr1c18,Akr1c13	32	28	0	41	0.533333
Tyr-1	SNVs	chr13	6746736	c.6746736C>T	intergenic	Pfkp,Adarb2	19	29	0	50	0.395833
Tyr-1	SNVs	chr13	8680742	c.8680742G>A	intronic	Adarb2	19	28	0	53	0.404255
Tyr-1	SNVs	chr13	10159050	c.10159050G>A	intronic	Chrm3	8	16	0	43	0.333333
Tyr-1	SNVs	chr13	11203912	c.11203912G>A	intergenic	Chrm3,Zp4-ps	24	21	0	31	0.533333
Tyr-1	SNVs	chr13	17033499	c.17033499G>A	intronic	Sugct	22	28	0	50	0.44
Tyr-1	SNVs	chr13	18017017	c.18017017C>T	intergenic	Yae1d1,4930448F12Rik	10	33	0	35	0.232558
Tyr-1	SNVs	chr13	18484012	c.18484012C>T	intergenic	Pou6f2,Vps41	7	35	0	43	0.166667
Tyr-1	SNVs	chr13	23395945	c.23395945C>T	intergenic	4930586N03Rik,Abt1	23	33	0	37	0.410714
Tyr-1	SNVs	chr13	25118822	c.25118822C>T	intronic	Dcdc2a	15	25	0	28	0.375
Tyr-1	SNVs	chr13	30795734	c.30795734G>A	intergenic	Irf4,Exoc2	22	27	0	54	0.44898
Tyr-1	SNVs	chr13	33594419	c.33594419C>T	intergenic	Gm6093,Serpinb6d	22	37	0	49	0.372881
Tyr-1	SNVs	chr13	35257791	c.35257791G>A	intergenic	1700019C18Rik,Cdyl	17	24	1	41	0.414634
Tyr-1	SNVs	chr13	35506151	c.35506151C>T	intergenic	1700019C18Rik,Cdyl	21	25	0	45	0.456522
Tyr-1	SNVs	chr13	35998601	c.35998601G>A	intronic	Lyrm4	9	43	0	44	0.173077
Tyr-1	SNVs	chr13	38263945	c.38263945C>T	intergenic	Snrnp48,Bmp6	6	44	0	42	0.12
Tyr-1	SNVs	chr13	39044314	c.39044314C>T	intergenic	5033403F01Rik,Ofcc1	15	23	0	40	0.394737
Tyr-1	SNVs	chr13	40233116	c.40233116G>A	intronic	Ofcc1	10	25	0	31	0.285714
Tyr-1	SNVs	chr13	40321062	c.40321062G>A	intergenic	Ofcc1,Tfap2a	22	26	0	49	0.458333
Tyr-1	SNVs	chr13	41269228	c.41269228C>T	intronic	Smim13	23	23	0	56	0.5
Tyr-1	SNVs	chr13	43179831	c.43179831G>A	intergenic	Tbc1d7,Gfod1	18	22	0	50	0.45
Tyr-1	SNVs	chr13	45113491	c.45113491G>A	intergenic	Dtnbp1,Mylip	19	12	0	32	0.612903
Tyr-1	SNVs	chr13	45281875	c.45281875C>T	intergenic	Dtnbp1,Mylip	15	25	0	52	0.375
Tyr-1	SNVs	chr13	45771807	c.45771807C>T	intronic	Atxn1	23	17	0	53	0.575
Tyr-1	SNVs	chr13	46792919	c.46792919C>T	intronic	Kif13a	6	49	0	37	0.109091
Tyr-1	SNVs	chr13	46984834	c.46984834G>A	intergenic	Kif13a,Nhlrc1	16	23	0	49	0.410256
Tyr-1	SNVs	chr13	51719009	c.51719009C>T	intronic	Sema4d	24	25	0	59	0.489796
Tyr-1	SNVs	chr13	55304595	c.55304595G>A	intronic	Nsd1	19	30	0	49	0.387755
Tyr-1	SNVs	chr13	55713524	c.55713524C>T	intergenic	B230219D22Rik,Txndc15	28	23	0	42	0.54902
Tyr-1	SNVs	chr13	57986735	c.57986735G>A	intergenic	Spock1,Klhl3	27	40	0	47	0.402985
Tyr-1	SNVs	chr13	61575070	c.61575070C>T	intergenic	Cts3,BC052688	20	39	0	48	0.338983
Tyr-1	SNVs	chr13	68700301	c.68700301C>T	intronic	Adcy2	16	28	0	39	0.363636
Tyr-1	SNVs	chr13	69857278	c.69857278C>T	intergenic	Med10,4933416O17Rik	23	27	1	49	0.46
Tyr-1	SNVs	chr13	69934512	c.69934512C>T	intergenic	Med10,4933416O17Rik	15	19	0	31	0.441176
Tyr-1	SNVs	chr13	72457341	c.72457341C>T	intergenic	Irx1,Gm20554	25	25	0	44	0.5
Tyr-1	SNVs	chr13	73808522	c.73808522C>T	intronic	Slc12a7	30	28	0	42	0.517241
Tyr-1	SNVs	chr13	74314222	c.74314222C>T	intronic	Pdcd6	27	26	0	72	0.509434
Tyr-1	SNVs	chr13	75883035	c.75883035C>T	intronic	Rhobtb3	20	32	0	53	0.384615
Tyr-1	SNVs	chr13	79999274	c.79999274C>T	intergenic	A830082K12Rik,Arrdc3	14	22	0	46	0.388889
Tyr-1	SNVs	chr13	81105748	c.81105748C>T	intronic	Adgrv1	9	38	0	35	0.191489
Tyr-1	SNVs	chr13	81115782	c.81115782C>T	intronic	Adgrv1	22	30	0	45	0.423077
Tyr-1	SNVs	chr13	81809825	c.81809825C>T	intergenic	Cetn3,Mir3961	17	29	0	52	0.369565
Tyr-1	SNVs	chr13	84240851	c.84240851C>T	intronic	Tmem161b	18	25	0	67	0.418605
Tyr-1	SNVs	chr13	84519593	c.84519593C>T	intergenic	Tmem161b,Ccnh	6	16	0	40	0.272727
Tyr-1	SNVs	chr13	85131666	c.85131666C>T	intergenic	Tmem161b,Ccnh	18	25	0	50	0.418605
Tyr-1	SNVs	chr13	87942938	c.87942938C>T	intergenic	Cox7c,Edil3	12	13	0	33	0.48
Tyr-1	SNVs	chr13	88251425	c.88251425G>A	intergenic	NONE,Edil3	11	39	0	39	0.22
Tyr-1	SNVs	chr13	90108127	c.90108127G>A	UTR3	Tmem167	20	21	0	40	0.487805
Tyr-1	SNVs	chr13	92754592	c.92754592C>T	intronic	Thbs4	31	32	0	46	0.492063
Tyr-1	SNVs	chr13	93876884	c.93876884C>T	intronic	Arsb	18	36	0	45	0.333333
Tyr-1	SNVs	chr13	97083685	c.97083685C>T	intronic	Fam169a	14	23	0	32	0.378378
Tyr-1	SNVs	chr13	97958243	c.97958243C>T	intronic	Arhgef28	22	31	0	41	0.415094
Tyr-1	SNVs	chr13	100049791	p.E1718K/c.100049791C>T	exonic	Bdp1	5	33	0	44	0.131579
Tyr-1	SNVs	chr13	104915590	c.104915590C>T	intergenic	Fam159b,Rgs7bp	16	22	0	40	0.421053
Tyr-1	SNVs	chr13	110199310	c.110199310G>A	intronic	Rab3c	17	33	0	47	0.34
Tyr-1	SNVs	chr13	111802810	c.111802810C>T	intronic	Map3k1	23	20	0	43	0.534884
Tyr-1	SNVs	chr13	114008683	c.114008683G>A	intronic	Arl15	22	32	0	44	0.407407
Tyr-1	SNVs	chr13	117324143	c.117324143C>T	intergenic	Emb,Hcn1	23	25	0	46	0.479167
Tyr-1	SNVs	chr14	4766473	c.4766473G>A	intergenic	Gm3264,Gm3264	17	20	0	63	0.459459
Tyr-1	SNVs	chr14	10242851	c.10242851G>A	intronic	Fhit	7	28	0	46	0.2
Tyr-1	SNVs	chr14	12600581	c.12600581G>A	intronic	Cadps	20	17	0	45	0.540541
Tyr-1	SNVs	chr14	13232786	c.13232786G>A	ncRNA_intronic	Gm5087	6	46	0	42	0.115385
Tyr-1	SNVs	chr14	14516050	c.14516050G>A	intergenic	Il3ra,Slc4a7	17	20	0	36	0.459459
Tyr-1	SNVs	chr14	20298008	c.20298008G>A	intronic	Nudt13	21	35	0	46	0.375
Tyr-1	SNVs	chr14	27388241	c.27388241G>A	intronic	Arhgef3	19	29	0	48	0.395833
Tyr-1	SNVs	chr14	28598675	c.28598675C>T	intergenic	Wnt5a,Cacna2d3	22	32	0	39	0.407407
Tyr-1	SNVs	chr14	34120636	c.34120636G>A	intergenic	A630023A22Rik,Npy4r	15	23	0	46	0.394737
Tyr-1	SNVs	chr14	40427422	c.40427422G>A	intergenic	1700109I08Rik,Sh2d4b	21	28	0	50	0.428571
Tyr-1	SNVs	chr14	45224010	c.45224010G>A	intronic	Gpr137c	25	30	0	52	0.454545
Tyr-1	SNVs	chr14	47285379	c.47285379G>A	intronic	Socs4	15	27	0	58	0.357143
Tyr-1	SNVs	chr14	47989945	c.47989945G>A	intergenic	4930447J18Rik,Peli2	23	28	0	30	0.45098
Tyr-1	SNVs	chr14	48903812	c.48903812C>T	intergenic	4933429O19Rik,Exoc5	7	40	0	40	0.148936
Tyr-1	SNVs	chr14	49170306	c.49170306C>T	intergenic	Ap5m1,Naa30	20	26	0	57	0.434783
Tyr-1	SNVs	chr14	54234656	c.54234656C>T	downstream	Dad1	24	17	0	34	0.585366
Tyr-1	SNVs	chr14	55125617	c.55125617C>T	intergenic	Jph4,Dhrs2	22	40	0	47	0.354839
Tyr-1	SNVs	chr14	55699126	c.55699126G>A	downstream	Tgm1	18	34	0	52	0.346154
Tyr-1	SNVs	chr14	60007894	c.60007894G>A	intronic	Atp8a2	14	32	0	40	0.304348
Tyr-1	SNVs	chr14	62902680	c.62902680C>T	intronic	Wdfy2	21	30	0	46	0.411765
Tyr-1	SNVs	chr14	63459943	c.63459943G>A	intronic	Fam167a	14	32	0	44	0.304348
Tyr-1	SNVs	chr14	64216051	c.64216051G>A	intronic	Msra	14	22	0	26	0.388889
Tyr-1	SNVs	chr14	67043136	c.67043136C>T	intronic	Ppp2r2a	21	36	0	53	0.368421
Tyr-1	SNVs	chr14	67948173	c.67948173C>T	intergenic	Dock5,Nefl	17	24	0	26	0.414634
Tyr-1	SNVs	chr14	68705763	c.68705763C>T	intergenic	Adam28,Stc1	21	35	0	49	0.375
Tyr-1	SNVs	chr14	70102140	c.70102140G>A	intronic	Bin3	15	29	0	38	0.340909
Tyr-1	SNVs	chr14	71071525	c.71071525C>T	intergenic	Gfra2,Gm4251	19	19	0	45	0.5
Tyr-1	SNVs	chr14	71725556	c.71725556C>T	intergenic	Gm4251,4930434J06Rik	26	34	0	29	0.433333
Tyr-1	SNVs	chr14	73633983	c.73633983C>T	intergenic	Sucla2,4933402J15Rik	18	26	1	48	0.409091
Tyr-1	SNVs	chr14	77799949	c.77799949G>A	upstream	Gm1587	21	31	0	51	0.403846
Tyr-1	SNVs	chr14	83243915	c.83243915C>T	intergenic	NONE,Pcdh17	22	19	0	42	0.536585
Tyr-1	SNVs	chr14	84779632	c.84779632G>A	intergenic	Pcdh17,4930529K09Rik	20	25	0	38	0.444444
Tyr-1	SNVs	chr14	91601845	c.91601845G>A	intergenic	4930474H20Rik,Pcdh9	23	28	0	48	0.45098
Tyr-1	SNVs	chr14	96598632	c.96598632G>A	intergenic	Klhl1,Dach1	15	28	0	40	0.348837
Tyr-1	SNVs	chr14	97525602	c.97525602C>T	intergenic	Klhl1,Dach1	24	11	0	48	0.685714
Tyr-1	SNVs	chr14	97796791	c.97796791C>T	intronic	Dach1	23	27	0	39	0.46
Tyr-1	SNVs	chr14	98788587	c.98788587G>A	intergenic	Dach1,Mzt1	21	26	0	48	0.446809
Tyr-1	SNVs	chr14	99674832	c.99674832C>T	intergenic	Klf5,Klf12	6	30	0	41	0.166667
Tyr-1	SNVs	chr14	103271200	c.103271200G>A	intronic	Mycbp2	18	24	0	47	0.428571
Tyr-1	SNVs	chr14	113296757	c.113296757G>A	intergenic	Mir466,4930524C18Rik	12	27	0	52	0.307692
Tyr-1	SNVs	chr14	115041941	c.115041941G>A	intergenic	1700100I10Rik,Mir17	11	5	0	12	0.6875
Tyr-1	SNVs	chr14	116587367	c.116587367C>T	intergenic	Gpc5,Gpc6	13	24	0	49	0.351351
Tyr-1	SNVs	chr14	122758812	c.122758812C>T	intronic	Pcca	17	26	0	41	0.395349
Tyr-1	SNVs	chr15	6373190	c.6373190G>A	intronic	Dab2	17	21	0	32	0.447368
Tyr-1	SNVs	chr15	6424196	c.6424196G>A	splicing	Dab2	14	26	0	33	0.35
Tyr-1	SNVs	chr15	7873287	c.7873287G>A	intronic	Wdr70	22	23	0	40	0.488889
Tyr-1	SNVs	chr15	9183321	c.9183321G>A	intronic	Lmbrd2	6	39	0	54	0.133333
Tyr-1	SNVs	chr15	12204900	c.12204900C>T	upstream	Mtmr12	11	43	0	42	0.203704
Tyr-1	SNVs	chr15	12253906	c.12253906G>A	intronic	Mtmr12	21	23	0	55	0.477273
Tyr-1	SNVs	chr15	18774815	c.18774815C>T	intergenic	4921515E04Rik,Cdh10	17	16	0	35	0.515152
Tyr-1	SNVs	chr15	21345780	c.21345780C>T	intronic	Cdh12	18	23	0	54	0.439024
Tyr-1	SNVs	chr15	25648511	c.25648511G>A	intronic	Myo10	17	20	0	43	0.459459
Tyr-1	SNVs	chr15	27073536	c.27073536G>A	intergenic	Fbxl7,Ank	15	26	1	57	0.365854
Tyr-1	SNVs	chr15	29591463	c.29591463C>T	intergenic	Dnah5,Ctnnd2	17	37	0	38	0.314815
Tyr-1	SNVs	chr15	31088872	c.31088872G>A	intergenic	4930430F21Rik,Dap	15	26	0	51	0.365854
Tyr-1	SNVs	chr15	37245184	c.37245184G>A	intronic	Grhl2	18	23	0	47	0.439024
Tyr-1	SNVs	chr15	38538136	c.38538136G>A	intergenic	Azin1,2310043O21Rik	22	29	0	30	0.431373
Tyr-1	SNVs	chr15	41692060	c.41692060G>A	intronic	Oxr1	26	40	0	38	0.393939
Tyr-1	SNVs	chr15	45305015	c.45305015C>T	intergenic	Kcnv1,1700022A22Rik	18	25	0	49	0.418605
Tyr-1	SNVs	chr15	48338991	c.48338991G>A	intronic	Csmd3	18	33	0	35	0.352941
Tyr-1	SNVs	chr15	53477322	c.53477322C>T	intronic	Samd12	12	20	0	42	0.375
Tyr-1	SNVs	chr15	55746199	c.55746199C>T	intronic	Sntb1	20	21	0	46	0.487805
Tyr-1	SNVs	chr15	58323092	p.I80I/c.58323092G>A	exonic	Klhl38	20	32	0	42	0.384615
Tyr-1	SNVs	chr15	65433904	c.65433904C>T	intergenic	Adcy8,Efr3a	19	26	0	39	0.422222
Tyr-1	SNVs	chr15	73688404	c.73688404C>T	intergenic	Slc45a4,Gpr20	19	12	0	40	0.612903
Tyr-1	SNVs	chr15	75896131	c.75896131C>T	intronic	Eef1d	24	30	0	48	0.444444
Tyr-1	SNVs	chr15	77245290	c.77245290C>T	intronic	Rbfox2	28	29	0	51	0.491228
Tyr-1	SNVs	chr15	77417693	c.77417693C>T	intergenic	Apol9a,Apol7b	13	24	0	40	0.351351
Tyr-1	SNVs	chr15	83541335	p.I12I/c.83541335C>T	exonic	Bik	7	42	0	38	0.142857
Tyr-1	SNVs	chr15	84372396	c.84372396C>T	intergenic	Parvg,1810041L15Rik	25	31	0	50	0.446429
Tyr-1	SNVs	chr15	85330834	c.85330834C>T	intergenic	Fbln1,Atxn10	19	18	0	27	0.513514
Tyr-1	SNVs	chr15	91870089	c.91870089C>T	intronic	Muc19	22	21	0	47	0.511628
Tyr-1	SNVs	chr15	93110272	c.93110272C>T	intergenic	Pdzrn4,Gxylt1	20	25	0	36	0.444444
Tyr-1	SNVs	chr15	93857978	c.93857978C>T	intergenic	Prickle1,9430014N10Rik	6	54	0	45	0.1
Tyr-1	SNVs	chr15	94929979	c.94929979C>T	intronic	Tmem117	5	41	0	53	0.108696
Tyr-1	SNVs	chr15	97760376	c.97760376C>T	intronic	Rapgef3	6	32	0	53	0.157895
Tyr-1	SNVs	chr15	98323595	c.98323595C>T	intergenic	Olfr285,Olfr284	21	28	0	33	0.428571
Tyr-1	SNVs	chr15	99394485	c.99394485C>T	intronic	Tmbim6	14	16	0	31	0.466667
Tyr-1	SNVs	chr15	100896115	c.100896115C>T	intronic	Scn8a	20	34	0	32	0.37037
Tyr-1	SNVs	chr15	102559962	c.102559962C>T	intronic	Atf7	25	29	0	53	0.462963
Tyr-1	SNVs	chr16	3790347	c.3790347G>A	intergenic	Zfp263,Olfr15	18	32	0	46	0.36
Tyr-1	SNVs	chr16	4206175	c.4206175G>A	intronic	Crebbp	20	24	0	40	0.454545
Tyr-1	SNVs	chr16	5620239	c.5620239G>A	intergenic	Eef2kmt,Rbfox1	20	28	0	46	0.416667
Tyr-1	SNVs	chr16	9100184	c.9100184C>T	intergenic	1810013L24Rik,Grin2a	16	30	0	43	0.347826
Tyr-1	SNVs	chr16	12298794	c.12298794G>A	intergenic	Shisa9,1700003L19Rik	26	27	0	46	0.490566
Tyr-1	SNVs	chr16	14201679	c.14201679G>A	intronic	Myh11	11	19	0	33	0.366667
Tyr-1	SNVs	chr16	16440593	c.16440593C>T	intronic	Fgd4	24	31	0	33	0.436364
Tyr-1	SNVs	chr16	16998564	c.16998564G>A	intronic	Mapk1	22	38	0	40	0.366667
Tyr-1	SNVs	chr16	17394119	c.17394119C>T	intronic	Pi4ka	16	26	0	47	0.380952
Tyr-1	SNVs	chr16	17581154	c.17581154G>A	intergenic	Slc7a4,Smpd4	11	54	0	51	0.169231
Tyr-1	SNVs	chr16	18501030	c.18501030C>T	intronic	Gnb1l	11	42	0	50	0.207547
Tyr-1	SNVs	chr16	20580172	c.20580172G>A	intergenic	Abcf3,Vwa5b2	11	24	0	49	0.314286
Tyr-1	SNVs	chr16	22454859	c.22454859C>T	intergenic	Etv5,Dgkg	27	22	0	47	0.55102
Tyr-1	SNVs	chr16	23770171	c.23770171C>T	intergenic	Rtp4,Sst	19	25	0	34	0.431818
Tyr-1	SNVs	chr16	35178994	c.35178994C>T	intronic	Adcy5	10	60	0	60	0.142857
Tyr-1	SNVs	chr16	35413329	c.35413329C>T	intronic	Pdia5	19	25	0	25	0.431818
Tyr-1	SNVs	chr16	36247831	c.36247831G>A	intronic	2010005H15Rik	7	39	0	59	0.152174
Tyr-1	SNVs	chr16	36983236	c.36983236C>T	intergenic	Fbxo40,Polq	22	26	0	55	0.458333
Tyr-1	SNVs	chr16	37728200	c.37728200C>T	intergenic	Ndufb4,Fstl1	21	25	0	50	0.456522
Tyr-1	SNVs	chr16	38793138	c.38793138C>T	intronic	Upk1b	14	36	0	41	0.28
Tyr-1	SNVs	chr16	43829261	c.43829261C>T	intergenic	Drd3,Qtrtd1	23	20	0	31	0.534884
Tyr-1	SNVs	chr16	46115305	c.46115305C>T	intronic	Cd96	29	31	0	59	0.483333
Tyr-1	SNVs	chr16	50813113	c.50813113C>T	intergenic	1700116B05Rik,Cblb	6	45	0	54	0.117647
Tyr-1	SNVs	chr16	52385606	c.52385606C>T	intronic	Alcam	4	42	0	57	0.0869565
Tyr-1	SNVs	chr16	56698424	c.56698424G>A	intronic	Tfg	6	41	0	48	0.12766
Tyr-1	SNVs	chr16	57089991	c.57089991G>A	intergenic	Tmem45a2,Tomm70a	26	24	0	58	0.52
Tyr-1	SNVs	chr16	57465494	c.57465494C>T	intronic	Cmss1,Filip1l	18	36	0	45	0.333333
Tyr-1	SNVs	chr16	58540526	c.58540526C>T	intergenic	St3gal6,Gm813	19	21	0	40	0.475
Tyr-1	SNVs	chr16	66600712	c.66600712C>T	intergenic	Vgll3,Cadm2	15	26	0	45	0.365854
Tyr-1	SNVs	chr16	68146448	c.68146448G>A	intergenic	Cadm2,4930428D20Rik	18	29	0	45	0.382979
Tyr-1	SNVs	chr16	78263432	c.78263432G>A	intergenic	E330011O21Rik,Cxadr	20	22	0	50	0.47619
Tyr-1	SNVs	chr16	81890861	c.81890861G>A	intergenic	Ncam2,NONE	14	27	0	39	0.341463
Tyr-1	SNVs	chr16	82041577	c.82041577C>T	intergenic	Ncam2,NONE	14	24	0	26	0.368421
Tyr-1	SNVs	chr16	83703491	c.83703491G>A	intergenic	NONE,4930553E22Rik	18	25	0	49	0.418605
Tyr-1	SNVs	chr16	85296758	c.85296758G>A	intergenic	App,Cyyr1	17	28	0	41	0.377778
Tyr-1	SNVs	chr16	87452164	c.87452164G>A	intergenic	Rwdd2b,Usp16	20	28	0	58	0.416667
Tyr-1	SNVs	chr16	89853827	c.89853827G>A	intronic	Tiam1	16	22	0	41	0.421053
Tyr-1	SNVs	chr16	93413008	c.93413008G>A	ncRNA_intronic	1700029J03Rik	26	20	0	50	0.565217
Tyr-1	SNVs	chr16	93413261	c.93413261G>A	ncRNA_intronic	1700029J03Rik	28	23	0	38	0.54902
Tyr-1	SNVs	chr16	94473004	c.94473004G>A	intergenic	Ttc3,Dscr3	13	28	0	48	0.317073
Tyr-1	SNVs	chr16	95304366	c.95304366G>A	intergenic	Kcnj15,Erg	24	29	0	41	0.45283
Tyr-1	SNVs	chr17	3152872	c.3152872C>T	intronic	Scaf8	20	26	1	56	0.434783
Tyr-1	SNVs	chr17	4605459	c.4605459G>A	intergenic	4930548J01Rik,4930517M08Rik	17	30	0	42	0.361702
Tyr-1	SNVs	chr17	8422294	c.8422294G>A	UTR3	T2	18	18	0	36	0.5
Tyr-1	SNVs	chr17	12683136	c.12683136A>G	UTR3	Igf2r	17	29	0	50	0.369565
Tyr-1	SNVs	chr17	13661990	c.13661990G>A	intergenic	2700054A10Rik,Tcte2	18	34	1	40	0.346154
Tyr-1	SNVs	chr17	16285909	c.16285909G>A	intergenic	Rgmb,Zfp960	11	25	0	30	0.305556
Tyr-1	SNVs	chr17	16904904	c.16904904G>A	intergenic	Rgmb,Zfp960	19	26	0	46	0.422222
Tyr-1	SNVs	chr17	18008106	c.18008106C>T	intergenic	Fpr3,Fpr-rs4	24	30	0	45	0.444444
Tyr-1	SNVs	chr17	20176929	c.20176929G>A	intergenic	Vmn2r104,Fpr-rs6	20	29	0	46	0.408163
Tyr-1	SNVs	chr17	23271367	c.23271367G>A	intergenic	Zfp40,Vmn2r114	24	25	0	45	0.489796
Tyr-1	SNVs	chr17	25737389	c.25737389G>A	intronic	Mslnl	20	38	0	53	0.344828
Tyr-1	SNVs	chr17	25829166	c.25829166G>A	intronic	Jmjd8	22	38	0	41	0.366667
Tyr-1	SNVs	chr17	28007336	c.28007336C>T	intronic	Anks1	13	22	0	34	0.371429
Tyr-1	SNVs	chr17	29747045	c.29747045G>A	intergenic	Ccdc167,Mdga1	20	31	0	47	0.392157
Tyr-1	SNVs	chr17	30323330	c.30323330G>A	intronic	Btbd9	18	33	0	48	0.352941
Tyr-1	SNVs	chr17	35605936	c.35605936G>A	intergenic	2300002M23Rik,Gm9573	22	25	0	51	0.468085
Tyr-1	SNVs	chr17	40748724	c.40748724C>T	intergenic	Esp1,Crisp2	13	23	0	44	0.361111
Tyr-1	SNVs	chr17	43888825	c.43888825G>A	intronic	Rcan2	13	23	0	41	0.361111
Tyr-1	SNVs	chr17	46737176	p.T204T/c.46737176C>T	exonic	Cnpy3	17	34	0	44	0.333333
Tyr-1	SNVs	chr17	47292293	c.47292293C>T	intronic	Trerf1	20	40	0	59	0.333333
Tyr-1	SNVs	chr17	48945220	c.48945220G>A	intronic	Lrfn2	14	27	0	47	0.341463
Tyr-1	SNVs	chr17	59121366	c.59121366C>T	intergenic	Nudt12os,NONE	27	32	0	40	0.457627
Tyr-1	SNVs	chr17	64530737	c.64530737G>A	ncRNA_intronic	AU016765	23	34	0	46	0.403509
Tyr-1	SNVs	chr17	64562450	c.64562450C>T	intergenic	AU016765,Man2a1	21	27	0	40	0.4375
Tyr-1	SNVs	chr17	71457890	c.71457890G>A	intronic	Smchd1	12	26	0	19	0.315789
Tyr-1	SNVs	chr17	74590193	c.74590193C>T	intronic	Birc6	16	23	0	48	0.410256
Tyr-1	SNVs	chr17	74689236	p.V4474V/c.74689236G>A	exonic	Birc6	10	31	0	51	0.243902
Tyr-1	SNVs	chr17	75941957	c.75941957C>T	intergenic	Gm4710,NONE	15	21	0	44	0.416667
Tyr-1	SNVs	chr17	80073395	c.80073395C>T	intergenic	Hnrnpll,Galm	16	31	0	52	0.340426
Tyr-1	SNVs	chr17	80382162	c.80382162C>T	intronic	Arhgef33	24	22	0	55	0.521739
Tyr-1	SNVs	chr17	81675309	c.81675309G>A	intronic	Slc8a1	18	33	0	40	0.352941
Tyr-1	SNVs	chr17	86685132	c.86685132C>T	intergenic	Prkce,Epas1	26	38	0	58	0.40625
Tyr-1	SNVs	chr17	89288037	c.89288037G>A	intergenic	Fshr,4933400B14Rik	19	18	0	42	0.513514
Tyr-1	SNVs	chr17	90414371	c.90414371G>A	intronic	Nrxn1	21	20	0	44	0.512195
Tyr-1	SNVs	chr17	94733315	c.94733315G>A	intronic	Mettl4	19	14	0	49	0.575758
Tyr-1	SNVs	chr18	3455148	c.3455148C>A	intergenic	Cul2,Bambi	5	29	0	40	0.147059
Tyr-1	SNVs	chr18	12825538	c.12825538G>A	intronic	Osbpl1a	20	41	0	50	0.327869
Tyr-1	SNVs	chr18	15082762	c.15082762G>A	intronic	Kctd1	13	30	0	41	0.302326
Tyr-1	SNVs	chr18	15645015	c.15645015C>T	intronic	Chst9	18	24	0	40	0.428571
Tyr-1	SNVs	chr18	18452741	c.18452741C>T	intergenic	4930545E07Rik,Dsc3	23	23	0	33	0.5
Tyr-1	SNVs	chr18	18640241	c.18640241C>T	intergenic	4930545E07Rik,Dsc3	20	30	0	34	0.4
Tyr-1	SNVs	chr18	19303489	c.19303489G>A	intergenic	4930545E07Rik,Dsc3	16	25	0	38	0.390244
Tyr-1	SNVs	chr18	25096083	c.25096083C>T	intronic	Fhod3	5	36	0	60	0.121951
Tyr-1	SNVs	chr18	25202468	c.25202468C>T	intronic	AW554918	15	28	0	55	0.348837
Tyr-1	SNVs	chr18	30487355	c.30487355C>T	intergenic	Pik3c3,Rit2	22	25	0	35	0.468085
Tyr-1	SNVs	chr18	31634156	c.31634156G>A	upstream	Sap130	18	24	0	41	0.428571
Tyr-1	SNVs	chr18	35436885	c.35436885G>A	intronic	Sil1	20	18	0	32	0.526316
Tyr-1	SNVs	chr18	35668836	c.35668836G>A	intergenic	Spata24,Dnajc18	18	34	0	45	0.346154
Tyr-1	SNVs	chr18	36928283	c.36928283C>T	intergenic	Gm6756,Pcdha1	18	23	0	47	0.439024
Tyr-1	SNVs	chr18	38008213	c.38008213C>T	intergenic	Arap3,Pcdh1	8	31	0	52	0.205128
Tyr-1	SNVs	chr18	39051643	c.39051643G>A	intronic	Arhgap26	18	26	0	56	0.409091
Tyr-1	SNVs	chr18	40184946	c.40184946G>A	intergenic	Pabpc2,Yipf5	15	40	0	32	0.272727
Tyr-1	SNVs	chr18	41853273	c.41853273G>A	intergenic	Kctd16,Prelid2	27	21	0	45	0.5625
Tyr-1	SNVs	chr18	44876983	c.44876983G>A	intronic	Ythdc2	23	22	0	36	0.511111
Tyr-1	SNVs	chr18	45958164	c.45958164G>A	ncRNA_intronic	A330093E20Rik	14	33	0	41	0.297872
Tyr-1	SNVs	chr18	50345850	c.50345850G>A	intergenic	Fam170a,Hdhd1a	20	25	0	59	0.444444
Tyr-1	SNVs	chr18	50410467	c.50410467G>A	intergenic	Fam170a,Hdhd1a	29	23	0	46	0.557692
Tyr-1	SNVs	chr18	50690102	c.50690102C>T	intergenic	Hdhd1a,Prr16	14	26	0	45	0.35
Tyr-1	SNVs	chr18	54019889	c.54019889C>T	intergenic	Csnk1g3,Redrum	18	34	0	38	0.346154
Tyr-1	SNVs	chr18	55799857	c.55799857C>T	intergenic	Zfp608,Gramd3	19	22	0	52	0.463415
Tyr-1	SNVs	chr18	58006296	c.58006296C>T	intergenic	Slc12a2,Fbn2	18	31	0	40	0.367347
Tyr-1	SNVs	chr18	60477083	c.60477083G>A	intronic	Smim3	18	34	0	43	0.346154
Tyr-1	SNVs	chr18	61008195	c.61008195C>T	intronic	Slc6a7	5	35	0	42	0.125
Tyr-1	SNVs	chr18	63976395	c.63976395G>A	intronic	Wdr7	15	32	0	39	0.319149
Tyr-1	SNVs	chr18	64985875	c.64985875G>A	intronic	Nedd4l	15	25	0	35	0.375
Tyr-1	SNVs	chr18	71894743	c.71894743C>T	intronic	Dcc	6	46	0	42	0.115385
Tyr-1	SNVs	chr18	74610129	c.74610129G>A	intronic	Myo5b	18	38	0	44	0.321429
Tyr-1	SNVs	chr18	75784339	c.75784339G>A	intergenic	Ctif,Zbtb7c	26	33	0	57	0.440678
Tyr-1	SNVs	chr18	77606075	c.77606075G>A	intergenic	Rnf165,8030462N17Rik	13	26	0	51	0.333333
Tyr-1	SNVs	chr18	78354580	c.78354580C>T	intronic	Slc14a2	19	35	0	28	0.351852
Tyr-1	SNVs	chr18	89877337	c.89877337C>T	intergenic	Dok6,Tmx3	31	20	0	47	0.607843
Tyr-1	SNVs	chr19	4480010	c.4480010G>A	intergenic	Syt12,2010003K11Rik	10	52	0	49	0.16129
Tyr-1	SNVs	chr19	5055984	c.5055984G>A	UTR3	Rin1	24	31	0	49	0.436364
Tyr-1	SNVs	chr19	7210756	c.7210756C>T	intergenic	Otub1,Cox8a	6	43	0	40	0.122449
Tyr-1	SNVs	chr19	8744147	c.8744147C>T	intronic	Stx5a	5	33	0	41	0.131579
Tyr-1	SNVs	chr19	9015208	p.E4619K/c.9015208G>A	exonic	Ahnak	25	29	0	33	0.462963
Tyr-1	SNVs	chr19	10396535	c.10396535G>A	intronic	Syt7	25	33	0	42	0.431034
Tyr-1	SNVs	chr19	11510521	c.11510521G>A	intronic	Gm8369	17	32	0	65	0.346939
Tyr-1	SNVs	chr19	14453636	p.S594L/c.14453636G>A	exonic	Tle4	19	22	0	50	0.463415
Tyr-1	SNVs	chr19	15611109	c.15611109G>A	intergenic	Tle4,Psat1	20	29	0	57	0.408163
Tyr-1	SNVs	chr19	15690922	c.15690922G>A	intergenic	Tle4,Psat1	17	28	0	43	0.377778
Tyr-1	SNVs	chr19	15710620	c.15710620G>A	intergenic	Tle4,Psat1	33	28	0	43	0.540984
Tyr-1	SNVs	chr19	16374885	c.16374885G>A	intronic	Gnaq	20	29	0	38	0.408163
Tyr-1	SNVs	chr19	18530217	c.18530217G>A	intergenic	Pcsk5,Ostf1	30	20	0	53	0.6
Tyr-1	SNVs	chr19	21609745	c.21609745G>A	intronic	1110059E24Rik	26	30	0	43	0.464286
Tyr-1	SNVs	chr19	23147493	c.23147493G>A	intronic	Klf9	24	26	0	51	0.48
Tyr-1	SNVs	chr19	29455554	c.29455554G>A	intronic	Pdcd1lg2	26	30	0	47	0.464286
Tyr-1	SNVs	chr19	33210311	c.33210311C>T	intronic	Rnls	16	24	0	44	0.4
Tyr-1	SNVs	chr19	35787646	c.35787646G>A	intergenic	Kif20b,Htr7	25	24	0	46	0.510204
Tyr-1	SNVs	chr19	36718170	c.36718170G>A	intergenic	1500017E21Rik,Ppp1r3c	13	31	0	50	0.295455
Tyr-1	SNVs	chr19	37330224	c.37330224G>A	intronic	Ide	11	31	0	55	0.261905
Tyr-1	SNVs	chr19	37401315	c.37401315G>A	intronic	Kif11	28	32	0	43	0.466667
Tyr-1	SNVs	chr19	40631713	c.40631713C>T	intronic	Entpd1	6	40	0	41	0.130435
Tyr-1	SNVs	chr19	40993798	c.40993798G>A	intronic	Blnk	16	42	0	50	0.275862
Tyr-1	SNVs	chr19	42184764	c.42184764G>A	intronic	Zfyve27	8	47	0	48	0.145455
Tyr-1	SNVs	chr19	42437059	c.42437059C>T	intergenic	Crtac1,R3hcc1l	14	22	0	35	0.388889
Tyr-1	SNVs	chr19	46541538	c.46541538G>A	intronic	Arl3	23	32	0	46	0.418182
Tyr-1	SNVs	chr19	51658664	c.51658664G>A	intergenic	Sorcs1,Ins1	13	25	0	43	0.342105
Tyr-1	SNVs	chr19	53309834	c.53309834C>T	upstream	Mxi1	17	28	0	45	0.377778
Tyr-1	SNVs	chr19	59424919	c.59424919C>T	downstream	Emx2os	28	23	0	54	0.54902
Tyr-1	SNVs	chr19	61200380	c.61200380C>T	intergenic	Gm7102,Csf2ra	22	29	0	41	0.431373
Tyr-1	SNVs	chr1	3646319	c.3646319G>A	intronic	Xkr4	25	25	0	43	0.5
Tyr-1	SNVs	chr1	5487005	c.5487005G>A	intergenic	Atp6v1h,Oprk1	10	15	0	12	0.4
Tyr-1	SNVs	chr1	10853465	c.10853465C>T	ncRNA_intronic	Mir467e	14	45	0	41	0.237288
Tyr-1	SNVs	chr1	18793788	c.18793788G>A	intergenic	Defb41,Tfap2d	21	24	0	47	0.466667
Tyr-1	SNVs	chr1	21279725	c.21279725G>A	intergenic	Gsta3,Gm4956	7	42	0	36	0.142857
Tyr-1	SNVs	chr1	23211885	c.23211885C>T	intergenic	4933415F23Rik,Mir30a	11	31	0	59	0.261905
Tyr-1	SNVs	chr1	27794881	c.27794881C>T	intergenic	4931408C20Rik,Gm597	14	18	0	40	0.4375
Tyr-1	SNVs	chr1	27846405	c.27846405C>T	intergenic	4931408C20Rik,Gm597	22	22	0	51	0.5
Tyr-1	SNVs	chr1	34250457	c.34250457G>A	intronic	Dst	13	29	0	50	0.309524
Tyr-1	SNVs	chr1	36960272	c.36960272G>A	intergenic	Tmem131,Cnga3	19	19	0	34	0.5
Tyr-1	SNVs	chr1	38051520	c.38051520C>T	intronic	Eif5b	6	39	0	62	0.133333
Tyr-1	SNVs	chr1	38413820	c.38413820C>T	intronic	Aff3	22	23	0	48	0.488889
Tyr-1	SNVs	chr1	38859009	c.38859009G>A	intergenic	Lonrf2,Chst10	14	24	0	35	0.368421
Tyr-1	SNVs	chr1	40743215	c.40743215C>T	intronic	Slc9a2	8	9	0	14	0.470588
Tyr-1	SNVs	chr1	42995546	c.42995546G>A	intronic	Gpr45	19	23	0	42	0.452381
Tyr-1	SNVs	chr1	44177280	c.44177280C>T	intronic	Ercc5	18	24	0	46	0.428571
Tyr-1	SNVs	chr1	49110484	c.49110484G>A	intergenic	Mir6350,Tmeff2	28	13	0	44	0.682927
Tyr-1	SNVs	chr1	51142043	c.51142043G>A	intronic	Tmeff2	20	27	0	55	0.425532
Tyr-1	SNVs	chr1	53128705	c.53128705G>A	intergenic	Mstn,1700019A02Rik	18	23	0	47	0.439024
Tyr-1	SNVs	chr1	58577688	c.58577688G>A	intronic	Fam126b	25	31	0	48	0.446429
Tyr-1	SNVs	chr1	59031697	c.59031697G>A	intergenic	Stradb,Als2cr11	34	34	0	41	0.5
Tyr-1	SNVs	chr1	64040817	c.64040817G>A	intronic	Klf7	19	34	0	38	0.358491
Tyr-1	SNVs	chr1	65959871	c.65959871G>A	intergenic	Crygf,Map2	25	24	0	60	0.510204
Tyr-1	SNVs	chr1	66609663	c.66609663G>A	intronic	Unc80	4	33	0	49	0.108108
Tyr-1	SNVs	chr1	66756497	c.66756497G>A	intronic	Kansl1l	28	28	0	44	0.5
Tyr-1	SNVs	chr1	70931429	c.70931429G>A	intergenic	Vwc2l,Bard1	14	42	0	48	0.25
Tyr-1	SNVs	chr1	74998133	c.74998133G>A	intronic	Nhej1	23	37	0	38	0.383333
Tyr-1	SNVs	chr1	75014089	c.75014089G>A	intronic	Nhej1	8	50	0	42	0.137931
Tyr-1	SNVs	chr1	75164485	c.75164485G>A	intergenic	Fam134a,Zfand2b	16	32	0	37	0.333333
Tyr-1	SNVs	chr1	80343167	c.80343167G>A	intergenic	Cul3,1700016L21Rik	22	36	0	37	0.37931
Tyr-1	SNVs	chr1	81169602	c.81169602G>A	intronic	Nyap2	20	41	0	41	0.327869
Tyr-1	SNVs	chr1	86260698	c.86260698G>A	intronic	Armc9	19	29	0	45	0.395833
Tyr-1	SNVs	chr1	94896176	c.94896176C>T	intergenic	4930440C22Rik,Fam174a	15	23	0	35	0.394737
Tyr-1	SNVs	chr1	104285258	c.104285258C>T	intergenic	NONE,Cdh20	15	26	0	62	0.365854
Tyr-1	SNVs	chr1	106041927	c.106041927G>A	intergenic	Zcchc2,Gm20753	21	20	0	45	0.512195
Tyr-1	SNVs	chr1	120231770	c.120231770G>A	intronic	Steap3	25	24	0	46	0.510204
Tyr-1	SNVs	chr1	133089139	c.133089139G>A	intronic	Pik3c2b	19	27	0	43	0.413043
Tyr-1	SNVs	chr1	133499121	c.133499121G>A	intergenic	Sox13,Snrpe	19	21	0	39	0.475
Tyr-1	SNVs	chr1	133530388	c.133530388G>A	intergenic	Sox13,Snrpe	26	38	0	52	0.40625
Tyr-1	SNVs	chr1	133871723	c.133871723G>A	intergenic	Atp2b4,Optc	18	18	0	31	0.5
Tyr-1	SNVs	chr1	136392993	c.136392993G>A	intergenic	Camsap2,9230116N13Rik	15	22	0	42	0.405405
Tyr-1	SNVs	chr1	137840455	c.137840455G>A	intergenic	Nr5a2,Mir181a-1	19	29	0	48	0.395833
Tyr-1	SNVs	chr1	147048307	c.147048307G>A	intergenic	Brinp3,NONE	34	25	0	41	0.576271
Tyr-1	SNVs	chr1	149427276	c.149427276G>A	intergenic	NONE,Pla2g4a	19	25	0	44	0.431818
Tyr-1	SNVs	chr1	150106310	c.150106310G>A	UTR3	Ptgs2	17	25	0	45	0.404762
Tyr-1	SNVs	chr1	151824717	c.151824717G>A	intergenic	Edem3,1700025G04Rik	24	24	0	48	0.5
Tyr-1	SNVs	chr1	152446310	c.152446310G>A	intronic	Colgalt2	27	34	0	37	0.442623
Tyr-1	SNVs	chr1	158661830	c.158661830G>A	intronic	Astn1	22	32	0	33	0.407407
Tyr-1	SNVs	chr1	158872154	c.158872154G>A	intronic	Pappa2	17	26	0	47	0.395349
Tyr-1	SNVs	chr1	159002818	c.159002818G>A	intergenic	Pappa2,Rfwd2	19	29	0	44	0.395833
Tyr-1	SNVs	chr1	159056947	c.159056947G>A	intergenic	Pappa2,Rfwd2	17	26	0	46	0.395349
Tyr-1	SNVs	chr1	162233321	c.162233321G>A	intronic	Dnm3	19	29	0	54	0.395833
Tyr-1	SNVs	chr1	165104809	c.165104809C>T	intergenic	4930568G15Rik,Tbx19	17	26	0	44	0.395349
Tyr-1	SNVs	chr1	170749116	c.170749116C>T	intronic	Atf6	29	30	0	54	0.491525
Tyr-1	SNVs	chr1	171456791	c.171456791G>A	intronic	F11r	22	34	0	53	0.392857
Tyr-1	SNVs	chr1	171912249	c.171912249G>A	intergenic	Cd84,Slamf6	22	25	0	48	0.468085
Tyr-1	SNVs	chr1	172440173	c.172440173G>A	intergenic	Pigm,Slamf9	12	25	0	47	0.324324
Tyr-1	SNVs	chr1	172804210	c.172804210C>T	intergenic	Crp,Apcs	18	26	0	40	0.409091
Tyr-1	SNVs	chr1	174195031	c.174195031C>T	intronic	Spta1	17	31	0	30	0.354167
Tyr-1	SNVs	chr1	176155366	c.176155366C>T	intronic	Pld5	16	22	0	37	0.421053
Tyr-1	SNVs	chr1	178305089	c.178305089C>T	intergenic	Desi2,Cox20	12	30	0	55	0.285714
Tyr-1	SNVs	chr1	179411155	c.179411155G>A	intronic	Smyd3	16	20	0	47	0.444444
Tyr-1	SNVs	chr1	186312589	c.186312589C>T	intergenic	Lyplal1,A730004F24Rik	15	30	0	28	0.333333
Tyr-1	SNVs	chr1	186561880	c.186561880C>T	intergenic	A730004F24Rik,Tgfb2	19	28	0	37	0.404255
Tyr-1	SNVs	chr1	187654958	c.187654958G>A	intronic	Esrrg	15	20	0	31	0.428571
Tyr-1	SNVs	chr1	188038525	c.188038525C>T	intronic	Esrrg	15	16	1	35	0.483871
Tyr-1	SNVs	chr1	189595683	c.189595683G>A	intergenic	Kcnk2,Cenpf	20	21	0	47	0.487805
Tyr-1	SNVs	chr1	189867884	c.189867884G>A	intronic	Ptpn14	22	11	0	46	0.666667
Tyr-1	SNVs	chr2	5633538	c.5633538G>A	intronic	Camk1d	26	30	0	35	0.464286
Tyr-1	SNVs	chr2	8401363	c.8401363C>T	intergenic	Celf2,1700061F12Rik	6	45	0	43	0.117647
Tyr-1	SNVs	chr2	8868828	c.8868828C>T	intergenic	Celf2,1700061F12Rik	16	25	0	40	0.390244
Tyr-1	SNVs	chr2	11053650	c.11053650C>T	intergenic	Sfmbt2,Prkcq	24	18	0	35	0.571429
Tyr-1	SNVs	chr2	11806788	c.11806788C>T	intergenic	Ankrd16,Itga8	22	28	0	38	0.44
Tyr-1	SNVs	chr2	15842530	p.L1160L/c.15842530C>T	exonic	Malrd1	12	31	0	40	0.27907
Tyr-1	SNVs	chr2	18615973	c.18615973C>T	intergenic	Dnajc1,Commd3	21	20	0	44	0.512195
Tyr-1	SNVs	chr2	18726920	c.18726920C>T	intronic	Spag6	22	31	0	32	0.415094
Tyr-1	SNVs	chr2	19652231	c.19652231C>T	intergenic	4921504E06Rik,Gm3230	18	25	0	56	0.418605
Tyr-1	SNVs	chr2	19771708	c.19771708C>T	intergenic	Otud1,Etl4	20	30	0	37	0.4
Tyr-1	SNVs	chr2	19947421	c.19947421C>T	intergenic	Otud1,Etl4	18	24	0	40	0.428571
Tyr-1	SNVs	chr2	20289505	c.20289505G>A	upstream	Etl4	26	20	0	47	0.565217
Tyr-1	SNVs	chr2	24201124	c.24201124C>T	intergenic	Il1f9,Il1f6	19	18	0	45	0.513514
Tyr-1	SNVs	chr2	25465202	c.25465202C>T	intergenic	BC029214,Ptgds	15	18	0	56	0.454545
Tyr-1	SNVs	chr2	27682135	c.27682135C>T	intronic	Rxra	25	29	0	44	0.462963
Tyr-1	SNVs	chr2	28939006	c.28939006C>T	intergenic	Barhl1,Cfap77	14	28	0	36	0.333333
Tyr-1	SNVs	chr2	29665470	c.29665470C>T	intronic	Rapgef1	18	36	0	52	0.333333
Tyr-1	SNVs	chr2	32712765	c.32712765C>T	UTR5	Cdk9	30	31	0	54	0.491803
Tyr-1	SNVs	chr2	34979355	c.34979355C>T	intergenic	Traf1,Hc	19	30	0	56	0.387755
Tyr-1	SNVs	chr2	35546215	c.35546215C>T	intergenic	Ggta1,Gm13446	21	29	0	66	0.42
Tyr-1	SNVs	chr2	35622878	c.35622878C>T	intronic	Dab2ip	24	31	0	56	0.436364
Tyr-1	SNVs	chr2	39456380	c.39456380C>T	intergenic	Ppp6c,Lrp1b	17	20	0	39	0.459459
Tyr-1	SNVs	chr2	49044066	c.49044066C>T	intronic	Mbd5	21	23	0	42	0.477273
Tyr-1	SNVs	chr2	56759534	c.56759534G>A	intergenic	Kcnj3,Mir195b	16	30	0	41	0.347826
Tyr-1	SNVs	chr2	56815682	c.56815682G>A	intergenic	Mir195b,Nr4a2	19	21	0	49	0.475
Tyr-1	SNVs	chr2	57467809	c.57467809C>T	intergenic	Gpd2,Galnt5	7	24	0	31	0.225806
Tyr-1	SNVs	chr2	57867486	c.57867486G>A	intergenic	Gpd2,Galnt5	16	21	0	33	0.432432
Tyr-1	SNVs	chr2	60764358	c.60764358C>T	intronic	Rbms1	20	26	0	50	0.434783
Tyr-1	SNVs	chr2	62145853	c.62145853C>T	intronic	Slc4a10	20	23	0	27	0.465116
Tyr-1	SNVs	chr2	66741904	c.66741904C>T	intronic	Scn7a	20	19	0	39	0.512821
Tyr-1	SNVs	chr2	69545626	c.69545626C>T	intronic	Lrp2	15	29	0	48	0.340909
Tyr-1	SNVs	chr2	71161172	c.71161172G>A	intergenic	Cybrd1,Dync1i2	21	20	0	40	0.512195
Tyr-1	SNVs	chr2	71464372	c.71464372C>T	ncRNA_intronic	Mir5098	20	34	0	39	0.37037
Tyr-1	SNVs	chr2	76406822	c.76406822C>T	intronic	Osbpl6	19	28	0	54	0.404255
Tyr-1	SNVs	chr2	80882861	c.80882861C>T	intergenic	Nup35,Zfp804a	21	26	0	42	0.446809
Tyr-1	SNVs	chr2	83942132	c.83942132C>T	upstream	Zswim2	7	47	0	48	0.12963
Tyr-1	SNVs	chr2	84299892	c.84299892G>A	intergenic	Zswim2,Calcrl	16	36	0	40	0.307692
Tyr-1	SNVs	chr2	87956623	c.87956623C>T	intergenic	Olfr1156,Olfr1157	19	15	0	31	0.558824
Tyr-1	SNVs	chr2	90989153	c.90989153C>T	intronic	Celf1	26	34	0	52	0.433333
Tyr-1	SNVs	chr2	91949044	c.91949044C>T	intronic	Dgkz	26	37	0	37	0.412698
Tyr-1	SNVs	chr2	92765195	c.92765195C>T	intergenic	Chst1,Syt13	21	25	0	39	0.456522
Tyr-1	SNVs	chr2	93700549	c.93700549C>T	intronic	Ext2	6	51	0	45	0.105263
Tyr-1	SNVs	chr2	93728112	c.93728112G>A	intronic	Ext2	19	30	0	44	0.387755
Tyr-1	SNVs	chr2	94644872	c.94644872C>T	intergenic	Api5,Lrrc4c	22	18	0	53	0.55
Tyr-1	SNVs	chr2	107734530	c.107734530G>A	intergenic	Kcna4,Mettl15	15	28	0	37	0.348837
Tyr-1	SNVs	chr2	119833073	c.119833073C>T	intergenic	Tyro3,Mga	32	22	0	48	0.592593
Tyr-1	SNVs	chr2	122772523	c.122772523C>T	intronic	Sqrdl	17	19	0	38	0.472222
Tyr-1	SNVs	chr2	123774201	c.123774201C>T	intergenic	Sqrdl,Sema6d	6	31	0	33	0.162162
Tyr-1	SNVs	chr2	132667894	c.132667894C>T	intergenic	AU019990,1110034G24Rik	5	43	0	43	0.104167
Tyr-1	SNVs	chr2	133898181	c.133898181C>T	intergenic	Mir3090,Hao1	19	32	0	40	0.372549
Tyr-1	SNVs	chr2	135052621	c.135052621C>T	intronic	Plcb1	8	51	0	44	0.135593
Tyr-1	SNVs	chr2	140895657	c.140895657C>T	intronic	Macrod2	14	25	0	46	0.358974
Tyr-1	SNVs	chr2	142936614	c.142936614C>T	intergenic	Kif16bos,Snrpb2	16	18	0	35	0.470588
Tyr-1	SNVs	chr2	144415521	c.144415521C>T	intergenic	Csrp2bp,Zfp133-ps	20	33	0	44	0.377358
Tyr-1	SNVs	chr2	144647494	c.144647494C>T	intronic	Dtd1	15	40	0	35	0.272727
Tyr-1	SNVs	chr2	146156197	c.146156197C>T	intergenic	Cfap61,Insm1	24	32	0	34	0.428571
Tyr-1	SNVs	chr2	147179840	c.147179840C>T	intronic	Nkx2-2	15	23	0	47	0.394737
Tyr-1	SNVs	chr2	147326331	c.147326331C>T	ncRNA_intronic	Nkx2-2os	18	20	0	41	0.473684
Tyr-1	SNVs	chr2	150002051	c.150002051C>T	intronic	Syndig1	17	26	0	44	0.395349
Tyr-1	SNVs	chr2	150908392	c.150908392C>T	intergenic	Abhd12,Gins1	11	21	0	53	0.34375
Tyr-1	SNVs	chr2	153337659	c.153337659C>T	intergenic	Kif3b,2500004C02Rik	19	25	0	41	0.431818
Tyr-1	SNVs	chr2	154759375	c.154759375C>T	intergenic	Chmp4b,Raly	24	37	0	49	0.393443
Tyr-1	SNVs	chr2	157397430	c.157397430G>A	downstream	Manbal	23	18	0	36	0.560976
Tyr-1	SNVs	chr2	163989795	c.163989795C>T	intergenic	Rims4,Ywhab	28	23	0	36	0.54902
Tyr-1	SNVs	chr2	164574234	c.164574234G>A	upstream	Spint3	26	28	0	53	0.481481
Tyr-1	SNVs	chr2	164574236	c.164574236G>A	upstream	Spint3	26	30	0	53	0.464286
Tyr-1	SNVs	chr2	164636899	c.164636899G>A	intronic	Wfdc16	6	55	0	42	0.0983607
Tyr-1	SNVs	chr2	165435757	c.165435757C>T	intronic	Slc13a3	32	29	0	46	0.52459
Tyr-1	SNVs	chr2	165436144	c.165436144C>T	intronic	Slc13a3	21	23	0	47	0.477273
Tyr-1	SNVs	chr2	165505679	c.165505679C>T	intronic	Slc2a10	21	30	0	49	0.411765
Tyr-1	SNVs	chr2	166953962	c.166953962C>T	intronic	Stau1	18	18	0	34	0.5
Tyr-1	SNVs	chr2	169328857	c.169328857C>G	intergenic	1700017J07Rik,Tshz2	15	24	0	43	0.384615
Tyr-1	SNVs	chr2	170486507	c.170486507C>T	intronic	Cyp24a1	21	29	0	31	0.42
Tyr-1	SNVs	chr2	178107902	c.178107902C>T	intergenic	Zfp931,Phactr3	25	31	0	56	0.446429
Tyr-1	SNVs	chr3	5617623	c.5617623G>A	intergenic	Pex2,1700008P02Rik	23	23	0	49	0.5
Tyr-1	SNVs	chr3	5812162	c.5812162C>T	intergenic	Pex2,1700008P02Rik	10	11	0	19	0.47619
Tyr-1	SNVs	chr3	6694929	c.6694929G>A	intergenic	1700008P02Rik,Pkia	17	32	0	39	0.346939
Tyr-1	SNVs	chr3	11056373	c.11056373G>A	intergenic	Snx16,Gm10745	19	23	0	41	0.452381
Tyr-1	SNVs	chr3	14503077	c.14503077G>A	intronic	Slc7a12	10	20	0	42	0.333333
Tyr-1	SNVs	chr3	16185586	c.16185586C>T	intronic	Ythdf3	7	39	0	37	0.152174
Tyr-1	SNVs	chr3	20668186	c.20668186C>T	intergenic	Agtr1b,Tbl1xr1	7	35	0	54	0.166667
Tyr-1	SNVs	chr3	21488735	c.21488735G>A	intergenic	Agtr1b,Tbl1xr1	16	16	0	38	0.5
Tyr-1	SNVs	chr3	26960769	c.26960769G>A	intronic	Spata16	21	32	0	41	0.396226
Tyr-1	SNVs	chr3	27169619	c.27169619G>A	intergenic	1700125G22Rik,Nceh1	21	23	0	65	0.477273
Tyr-1	SNVs	chr3	29395955	c.29395955G>A	intronic	Egfem1	20	30	0	42	0.4
Tyr-1	SNVs	chr3	30348038	c.30348038G>A	intronic	Mecom	17	23	0	44	0.425
Tyr-1	SNVs	chr3	35214748	c.35214748G>A	intergenic	Mir6378,Gm6639	19	29	0	47	0.395833
Tyr-1	SNVs	chr3	36060170	c.36060170C>T	intergenic	Ccdc144b,Acad9	7	47	0	59	0.12963
Tyr-1	SNVs	chr3	36840747	c.36840747G>A	intergenic	Trpc3,4932438A13Rik	14	17	0	60	0.451613
Tyr-1	SNVs	chr3	37558654	c.37558654C>T	intronic	Spata5	15	31	0	56	0.326087
Tyr-1	SNVs	chr3	38021726	c.38021726G>A	intergenic	Gm20755,5430434I15Rik	35	18	0	26	0.660377
Tyr-1	SNVs	chr3	39830644	c.39830644G>A	intergenic	Fat4,1700017G19Rik	26	35	1	53	0.42623
Tyr-1	SNVs	chr3	40049058	c.40049058C>T	intergenic	Fat4,1700017G19Rik	6	49	0	39	0.109091
Tyr-1	SNVs	chr3	51515547	c.51515547C>T	UTR3	Setd7	9	20	0	32	0.310345
Tyr-1	SNVs	chr3	53405382	c.53405382G>A	intergenic	Lhfp,Nhlrc3	25	19	0	41	0.568182
Tyr-1	SNVs	chr3	60216920	c.60216920G>A	intergenic	Sucnr1,Mbnl1	28	26	0	43	0.518519
Tyr-1	SNVs	chr3	75694186	c.75694186G>A	intergenic	Platr10,Golim4	22	18	0	47	0.55
Tyr-1	SNVs	chr3	77869960	c.77869960G>A	intergenic	Fstl5,Rapgef2	15	30	0	43	0.333333
Tyr-1	SNVs	chr3	78752735	c.78752735G>A	intergenic	Fstl5,Rapgef2	16	29	0	57	0.355556
Tyr-1	SNVs	chr3	79354558	c.79354558G>A	intronic	Gm17359	34	17	0	48	0.666667
Tyr-1	SNVs	chr3	80242095	c.80242095G>A	intergenic	Fam198b,Gria2	13	4	0	26	0.764706
Tyr-1	SNVs	chr3	88946087	c.88946087G>A	intronic	Dap3	15	23	0	52	0.394737
Tyr-1	SNVs	chr3	90133491	c.90133491G>A	intronic	Nup210l	18	29	0	38	0.382979
Tyr-1	SNVs	chr3	92295082	c.92295082G>A	intergenic	Sprr2a3,Sprr2b	11	30	0	52	0.268293
Tyr-1	SNVs	chr3	93097098	c.93097098G>A	intergenic	Gm4858,Crnn	17	23	0	36	0.425
Tyr-1	SNVs	chr3	101709666	c.101709666C>T	intergenic	Atp1a1,Mab21l3	21	29	0	54	0.42
Tyr-1	SNVs	chr3	103165731	c.103165731G>A	intronic	Dennd2c	25	25	0	39	0.5
Tyr-1	SNVs	chr3	104781917	c.104781917G>A	intronic	Ppm1j	18	38	0	43	0.321429
Tyr-1	SNVs	chr3	105372624	c.105372624C>T	intergenic	4930564D02Rik,Kcnd3os	30	29	1	52	0.508475
Tyr-1	SNVs	chr3	109103439	c.109103439C>T	intronic	Slc25a54	21	18	0	47	0.538462
Tyr-1	SNVs	chr3	110283961	c.110283961C>T	intergenic	Prmt6,Gm6602	26	19	0	34	0.577778
Tyr-1	SNVs	chr3	112178286	c.112178286G>A	intergenic	Gm6602,Amy2b	7	44	0	52	0.137255
Tyr-1	SNVs	chr3	113126119	c.113126119G>A	intergenic	Gm6602,Amy2b	21	16	0	41	0.567568
Tyr-1	SNVs	chr3	116262900	c.116262900G>A	intergenic	Gpr88,Cdc14a	24	33	0	52	0.421053
Tyr-1	SNVs	chr3	119450418	c.119450418G>A	intergenic	Dpyd,Ptbp2	20	40	0	42	0.333333
Tyr-1	SNVs	chr3	119788695	c.119788695G>A	intergenic	Ptbp2,6530403H02Rik	20	30	0	38	0.4
Tyr-1	SNVs	chr3	120639324	c.120639324G>A	ncRNA_intronic	6530403H02Rik	16	26	1	51	0.380952
Tyr-1	SNVs	chr3	122558814	c.122558814G>A	intronic	Fnbp1l	27	38	0	41	0.415385
Tyr-1	SNVs	chr3	122729512	c.122729512C>T	intronic	Pde5a	22	25	0	46	0.468085
Tyr-1	SNVs	chr3	122811948	c.122811948G>A	intronic	Pde5a	24	21	0	33	0.533333
Tyr-1	SNVs	chr3	124499285	c.124499285G>A	intergenic	1700006A11Rik,1700003H04Rik	13	35	0	49	0.270833
Tyr-1	SNVs	chr3	124791687	c.124791687C>T	intergenic	1700003H04Rik,Ndst4	4	41	0	48	0.0888889
Tyr-1	SNVs	chr3	125471627	c.125471627G>A	intronic	Ndst4	20	31	0	43	0.392157
Tyr-1	SNVs	chr3	127609412	c.127609412G>A	intronic	Zgrf1	24	30	0	38	0.444444
Tyr-1	SNVs	chr3	128617608	c.128617608G>A	intergenic	D030025E07Rik,Pitx2	22	27	0	44	0.44898
Tyr-1	SNVs	chr3	137768663	c.137768663G>A	intergenic	Ddit4l,H2afz	13	26	0	44	0.333333
Tyr-1	SNVs	chr3	148081730	c.148081730C>T	intergenic	Ttll7,Adgrl2	7	46	0	41	0.132075
Tyr-1	SNVs	chr3	154002396	c.154002396C>T	intronic	Slc44a5	17	20	0	50	0.459459
Tyr-1	SNVs	chr3	155089980	c.155089980C>T	intronic	Fpgt	24	18	0	26	0.571429
Tyr-1	SNVs	chr3	157990493	c.157990493C>T	intronic	Ankrd13c	6	56	0	50	0.0967742
Tyr-1	SNVs	chr4	9536844	c.9536844C>T	intronic	Asph	20	26	0	65	0.434783
Tyr-1	SNVs	chr4	9829523	c.9829523C>T	intergenic	4930412C18Rik,Gdf6	29	32	0	44	0.47541
Tyr-1	SNVs	chr4	12197813	c.12197813C>T	intergenic	Fam92a,Triqk	18	21	0	39	0.461538
Tyr-1	SNVs	chr4	12223977	c.12223977C>T	intergenic	Fam92a,Triqk	16	27	0	35	0.372093
Tyr-1	SNVs	chr4	12982312	c.12982312C>T	downstream	Triqk	27	35	0	54	0.435484
Tyr-1	SNVs	chr4	21552872	c.21552872G>A	intergenic	Nkain3,Prdm13	10	24	0	45	0.294118
Tyr-1	SNVs	chr4	29269726	c.29269726C>T	intergenic	Epha7,4930556G01Rik	17	22	0	28	0.435897
Tyr-1	SNVs	chr4	31759595	c.31759595G>A	intergenic	4930556G01Rik,Map3k7	26	20	0	39	0.565217
Tyr-1	SNVs	chr4	34590633	c.34590633C>T	intronic	Orc3	25	28	0	53	0.471698
Tyr-1	SNVs	chr4	41437353	c.41437353C>T	intronic	Kif24	19	35	0	43	0.351852
Tyr-1	SNVs	chr4	43629462	c.43629462C>T	intergenic	Rgp1,Npr2	14	8	0	24	0.636364
Tyr-1	SNVs	chr4	46708983	c.46708983C>T	intronic	Gabbr2	19	29	0	37	0.395833
Tyr-1	SNVs	chr4	46869747	c.46869747C>T	intronic	Gabbr2	18	24	0	49	0.428571
Tyr-1	SNVs	chr4	47294288	c.47294288C>T	intronic	Col15a1	7	60	0	44	0.104478
Tyr-1	SNVs	chr4	48056469	c.48056469G>A	intronic	Nr4a3	12	12	0	24	0.5
Tyr-1	SNVs	chr4	50716133	c.50716133C>T	intergenic	Grin3a,Cylc2	19	18	0	48	0.513514
Tyr-1	SNVs	chr4	55078632	c.55078632C>T	intronic	Zfp462	15	27	0	37	0.357143
Tyr-1	SNVs	chr4	57284207	c.57284207C>T	intronic	Ptpn3	12	36	0	38	0.25
Tyr-1	SNVs	chr4	66094205	c.66094205C>T	intronic	Astn2	17	39	0	34	0.303571
Tyr-1	SNVs	chr4	83592931	c.83592931G>A	intronic	Ccdc171	18	32	0	41	0.36
Tyr-1	SNVs	chr4	85429412	c.85429412G>A	intergenic	Sh3gl2,Adamtsl1	20	33	0	39	0.377358
Tyr-1	SNVs	chr4	86683308	c.86683308G>A	intergenic	Plin2,Dennd4c	25	16	0	43	0.609756
Tyr-1	SNVs	chr4	86996579	p.R562Q/c.86996579C>T	exonic	Slc24a2	6	61	0	50	0.0895522
Tyr-1	SNVs	chr4	87427013	c.87427013C>T	intergenic	Slc24a2,Mllt3	20	39	0	46	0.338983
Tyr-1	SNVs	chr4	99181123	c.99181123C>T	intergenic	Dock7,Atg4c	30	29	0	63	0.508475
Tyr-1	SNVs	chr4	99994837	c.99994837C>T	intergenic	Pgm2,Ror1	19	14	0	48	0.575758
Tyr-1	SNVs	chr4	101576066	c.101576066C>T	intronic	Dnajc6	5	43	0	35	0.104167
Tyr-1	SNVs	chr4	103093307	c.103093307G>A	intronic	Wdr78	18	34	0	36	0.346154
Tyr-1	SNVs	chr4	103554056	c.103554056C>T	intergenic	Gm12718,Dab1	18	18	0	44	0.5
Tyr-1	SNVs	chr4	107234850	c.107234850C>T	intronic	Lrrc42	18	20	0	46	0.473684
Tyr-1	SNVs	chr4	109229467	c.109229467C>T	intronic	Calr4	28	29	1	48	0.491228
Tyr-1	SNVs	chr4	118388221	c.118388221G>A	intronic	Szt2	22	17	0	47	0.564103
Tyr-1	SNVs	chr4	119171644	c.119171644C>T	intronic	Zfp691	19	31	0	41	0.38
Tyr-1	SNVs	chr4	119784006	c.119784006C>T	intergenic	Guca2b,Hivep3	24	32	0	51	0.428571
Tyr-1	SNVs	chr4	120129283	c.120129283G>A	intronic	Hivep3	8	49	0	47	0.140351
Tyr-1	SNVs	chr4	120734059	c.120734059C>T	intronic	Kcnq4	20	37	0	46	0.350877
Tyr-1	SNVs	chr4	124678683	c.124678683G>A	downstream	Utp11	11	20	0	34	0.354839
Tyr-1	SNVs	chr4	128461358	c.128461358G>A	intronic	Csmd2	18	22	0	47	0.45
Tyr-1	SNVs	chr4	128794000	c.128794000G>A	intronic	Zfp362	22	25	0	48	0.468085
Tyr-1	SNVs	chr4	128833001	c.128833001G>A	intergenic	Zfp362,Trim62	19	26	0	47	0.422222
Tyr-1	SNVs	chr4	129487632	c.129487632C>T	UTR3	Bsdc1	18	36	0	36	0.333333
Tyr-1	SNVs	chr4	129890412	c.129890412C>T	intergenic	Ptp4a2,E330017L17Rik	19	29	0	37	0.395833
Tyr-1	SNVs	chr4	130351856	c.130351856C>T	intronic	Zcchc17	23	31	0	42	0.425926
Tyr-1	SNVs	chr4	132271379	c.132271379G>A	intergenic	Rnu11,Taf12	19	33	0	44	0.365385
Tyr-1	SNVs	chr4	132628538	c.132628538G>A	intergenic	Ptafr,Eya3	6	42	0	49	0.125
Tyr-1	SNVs	chr4	132724262	c.132724262G>A	UTR3	Eya3	5	58	0	54	0.0793651
Tyr-1	SNVs	chr4	134041444	c.134041444C>T	intergenic	Lin28a,Aim1l	7	38	0	40	0.155556
Tyr-1	SNVs	chr4	134270423	c.134270423G>A	intergenic	Grrp1,Pdik1l	18	27	0	44	0.4
Tyr-1	SNVs	chr4	134351331	c.134351331G>A	intronic	Slc30a2	26	27	0	48	0.490566
Tyr-1	SNVs	chr4	135074925	c.135074925G>C	intergenic	Syf2,Runx3	25	28	0	36	0.471698
Tyr-1	SNVs	chr4	135427360	c.135427360G>A	intronic	Rcan3	18	27	0	50	0.4
Tyr-1	SNVs	chr4	137827704	c.137827704C>T	intergenic	Alpl,Ece1	15	37	0	50	0.288462
Tyr-1	SNVs	chr4	138313566	c.138313566G>A	UTR3	Pink1	12	21	0	41	0.363636
Tyr-1	SNVs	chr4	139813604	c.139813604G>A	intronic	Pax7	5	39	0	40	0.113636
Tyr-1	SNVs	chr4	140876281	c.140876281G>A	ncRNA_intronic	4930515B02Rik	17	36	0	55	0.320755
Tyr-1	SNVs	chr4	141438659	c.141438659G>A	intergenic	Gm694,Zbtb17	10	54	0	39	0.15625
Tyr-1	SNVs	chr4	143706349	c.143706349C>T	intergenic	Gm13088,Gm13078	17	20	0	40	0.459459
Tyr-1	SNVs	chr5	8207868	c.8207868C>T	intronic	Adam22	20	29	0	46	0.408163
Tyr-1	SNVs	chr5	16384265	c.16384265G>A	intergenic	Cacna2d1,Hgf	20	21	0	46	0.487805
Tyr-1	SNVs	chr5	18542875	c.18542875G>A	intergenic	Gnai1,4921504A21Rik	28	22	0	34	0.56
Tyr-1	SNVs	chr5	20805235	c.20805235C>T	intronic	Phtf2	17	40	0	58	0.298246
Tyr-1	SNVs	chr5	23747493	c.23747493C>T	intronic	Pus7	14	28	0	62	0.333333
Tyr-1	SNVs	chr5	24601256	c.24601256C>T	intronic	Smarcd3	16	21	0	43	0.432432
Tyr-1	SNVs	chr5	26408731	c.26408731C>T	intergenic	Gm7361,4930584F24Rik	17	26	0	56	0.395349
Tyr-1	SNVs	chr5	29418179	c.29418179G>A	intergenic	Lmbr1,Nom1	9	60	0	47	0.130435
Tyr-1	SNVs	chr5	32567733	c.32567733G>A	intergenic	Ppp1cb,Yes1	6	53	0	57	0.101695
Tyr-1	SNVs	chr5	32745720	c.32745720C>T	intronic	Pisd	14	22	0	52	0.388889
Tyr-1	SNVs	chr5	32944076	p.L912L/c.32944076C>T	exonic	Depdc5	24	38	0	49	0.387097
Tyr-1	SNVs	chr5	33012015	c.33012015G>A	intergenic	Depdc5,Ywhah	28	32	0	42	0.466667
Tyr-1	SNVs	chr5	34985649	c.34985649C>T	intronic	Rgs12	20	32	0	52	0.384615
Tyr-1	SNVs	chr5	40162189	c.40162189C>T	intergenic	Hs3st1,Rab28	19	20	0	41	0.487179
Tyr-1	SNVs	chr5	42950429	c.42950429G>A	intergenic	Gm16223,Gm7854	23	24	0	37	0.489362
Tyr-1	SNVs	chr5	43980507	c.43980507C>T	intronic	Fgfbp1	22	20	0	45	0.52381
Tyr-1	SNVs	chr5	45880301	c.45880301C>T	intergenic	Lcorl,4930405L22Rik	20	28	0	50	0.416667
Tyr-1	SNVs	chr5	47143693	c.47143693C>T	intergenic	4930405L22Rik,Slit2	23	24	0	59	0.489362
Tyr-1	SNVs	chr5	47767348	c.47767348G>A	intergenic	4930405L22Rik,Slit2	19	17	0	38	0.527778
Tyr-1	SNVs	chr5	50820884	c.50820884G>T	intergenic	Mir8117,Ppargc1a	8	44	0	48	0.153846
Tyr-1	SNVs	chr5	51750641	c.51750641G>A	intergenic	Ppargc1a,Mir6417	20	32	0	62	0.384615
Tyr-1	SNVs	chr5	56456207	c.56456207G>A	intergenic	NONE,4932441J04Rik	17	22	0	42	0.435897
Tyr-1	SNVs	chr5	60773477	c.60773477G>A	intergenic	4933402J10Rik,G6pd2	12	28	0	42	0.3
Tyr-1	SNVs	chr5	62486544	c.62486544G>A	intergenic	G6pd2,Arap2	22	24	0	29	0.478261
Tyr-1	SNVs	chr5	62892820	c.62892820C>T	intergenic	Dthd1,Nwd2	12	23	0	39	0.342857
Tyr-1	SNVs	chr5	62904895	c.62904895C>T	intergenic	Dthd1,Nwd2	20	27	0	50	0.425532
Tyr-1	SNVs	chr5	63772947	c.63772947G>A	intronic	Nwd2	24	24	0	35	0.5
Tyr-1	SNVs	chr5	63775514	c.63775514C>T	intronic	Nwd2	20	21	0	37	0.487805
Tyr-1	SNVs	chr5	73952626	c.73952626C>T	intergenic	Spata18,Usp46	31	17	0	41	0.645833
Tyr-1	SNVs	chr5	74084300	c.74084300C>T	intergenic	Usp46,Dancr	23	32	0	40	0.418182
Tyr-1	SNVs	chr5	76361413	c.76361413G>A	ncRNA_intronic	Mir1191	13	10	0	19	0.565217
Tyr-1	SNVs	chr5	83557507	c.83557507C>T	intergenic	Tecrl,Epha5	17	25	0	29	0.404762
Tyr-1	SNVs	chr5	84850080	c.84850080G>C	intergenic	Epha5,Cenpc1	21	16	0	33	0.567568
Tyr-1	SNVs	chr5	92328617	c.92328617C>T	upstream	Cxcl9	25	32	0	63	0.438596
Tyr-1	SNVs	chr5	95128779	c.95128779G>A	intergenic	Gm6367,Gm16513	12	61	0	83	0.164384
Tyr-1	SNVs	chr5	101643971	c.101643971G>A	intergenic	Gpat3,Nkx6-1	14	21	0	44	0.4
Tyr-1	SNVs	chr5	108374445	c.108374445G>A	intergenic	Pigg,Pde6b	26	29	0	62	0.472727
Tyr-1	SNVs	chr5	108692807	c.108692807C>T	intergenic	Idua,Fgfrl1	20	31	0	39	0.392157
Tyr-1	SNVs	chr5	112946642	p.M257I/c.112946642C>T	exonic	Grk3	21	24	0	50	0.466667
Tyr-1	SNVs	chr5	114693137	c.114693137G>A	intergenic	Gltp,Tchp	21	30	0	54	0.411765
Tyr-1	SNVs	chr5	120133895	c.120133895C>T	ncRNA_intronic	Gm10390	9	20	0	34	0.310345
Tyr-1	SNVs	chr5	120168228	c.120168228C>T	intronic	Rbm19	24	35	0	29	0.40678
Tyr-1	SNVs	chr5	122068804	c.122068804G>A	intergenic	Cux2,Myl2	17	27	0	48	0.386364
Tyr-1	SNVs	chr5	122073480	c.122073480G>A	intergenic	Cux2,Myl2	6	40	0	38	0.130435
Tyr-1	SNVs	chr5	122164473	c.122164473C>T	intronic	Ppp1cc	24	41	0	51	0.369231
Tyr-1	SNVs	chr5	123902296	c.123902296G>A	intergenic	Hcar1,Denr	18	22	0	37	0.45
Tyr-1	SNVs	chr5	130544543	c.130544543C>T	intronic	Caln1	24	32	0	49	0.428571
Tyr-1	SNVs	chr5	132623989	c.132623989C>T	intergenic	Auts2,Gatsl2	20	32	0	30	0.384615
Tyr-1	SNVs	chr5	132799186	c.132799186G>A	intergenic	Auts2,Gatsl2	26	25	0	47	0.509804
Tyr-1	SNVs	chr5	133525634	c.133525634G>A	intergenic	Auts2,Gatsl2	10	47	0	68	0.175439
Tyr-1	SNVs	chr5	134321755	c.134321755C>T	intergenic	Gtf2i,Gtf2ird1	7	49	0	48	0.125
Tyr-1	SNVs	chr5	135428687	c.135428687C>T	intronic	Hip1	17	24	0	45	0.414634
Tyr-1	SNVs	chr5	136393656	c.136393656C>T	intronic	Cux1	16	18	0	51	0.470588
Tyr-1	SNVs	chr5	136850846	c.136850846G>A	intronic	Col26a1	7	45	0	43	0.134615
Tyr-1	SNVs	chr5	137277684	c.137277684G>A	intergenic	Trim56,Ache	29	35	0	62	0.453125
Tyr-1	SNVs	chr5	137448994	c.137448994C>T	intronic	Zan	18	16	0	27	0.529412
Tyr-1	SNVs	chr5	138806165	c.138806165C>T	intronic	Fam20c	12	19	0	34	0.387097
Tyr-1	SNVs	chr5	142419360	c.142419360C>T	intronic	Foxk1	17	28	1	46	0.377778
Tyr-1	SNVs	chr5	145071818	c.145071818C>T	intergenic	1700018F24Rik,Arpc1a	14	21	0	33	0.4
Tyr-1	SNVs	chr5	146619537	c.146619537G>T	intergenic	Gpr12,Usp12	6	41	0	40	0.12766
Tyr-1	SNVs	chr5	149448219	c.149448219C>T	intronic	Tex26	25	26	0	48	0.490196
Tyr-1	SNVs	chr5	150679913	c.150679913C>T	intronic	Pds5b	9	40	0	51	0.183673
Tyr-1	SNVs	chr6	6283299	c.6283299C>T	ncRNA_intronic	Gm20619	15	23	0	41	0.394737
Tyr-1	SNVs	chr6	8643208	c.8643208C>T	intronic	Ica1	14	21	0	40	0.4
Tyr-1	SNVs	chr6	15159420	c.15159420G>A	intronic	Foxp2	25	34	0	34	0.423729
Tyr-1	SNVs	chr6	15648541	c.15648541G>A	intergenic	Foxp2,Mdfic	25	26	0	51	0.490196
Tyr-1	SNVs	chr6	29636232	c.29636232G>A	intergenic	Tnpo3,Tspan33	16	20	0	35	0.444444
Tyr-1	SNVs	chr6	34297962	c.34297962C>T	intergenic	Slc35b4,Akr1b3	19	35	0	49	0.351852
Tyr-1	SNVs	chr6	35359361	c.35359361C>T	intergenic	1700065J11Rik,Mtpn	19	25	0	41	0.431818
Tyr-1	SNVs	chr6	37180044	c.37180044C>T	intronic	Dgki	20	24	0	56	0.454545
Tyr-1	SNVs	chr6	39162486	c.39162486C>T	intronic	Kdm7a	25	27	0	45	0.480769
Tyr-1	SNVs	chr6	39434668	c.39434668C>G	intergenic	Mkrn1,Dennd2a	18	28	0	44	0.391304
Tyr-1	SNVs	chr6	45393797	c.45393797C>T	intronic	Cntnap2	21	10	0	36	0.677419
Tyr-1	SNVs	chr6	51721704	c.51721704C>T	intergenic	Snx10,Skap2	10	42	0	59	0.192308
Tyr-1	SNVs	chr6	53612203	c.53612203G>A	intronic	Creb5	25	31	0	52	0.446429
Tyr-1	SNVs	chr6	54232276	c.54232276G>A	intronic	Chn2	17	25	0	41	0.404762
Tyr-1	SNVs	chr6	61305683	c.61305683C>T	intronic	Ccser1	17	29	0	42	0.369565
Tyr-1	SNVs	chr6	63922172	c.63922172G>A	intronic	Grid2	15	23	0	43	0.394737
Tyr-1	SNVs	chr6	66705719	c.66705719C>T	intergenic	Vmn1r35,Vmn1r36	22	28	0	35	0.44
Tyr-1	SNVs	chr6	67046153	c.67046153C>T	ncRNA_intronic	E230016M11Rik	20	30	0	36	0.4
Tyr-1	SNVs	chr6	71960926	c.71960926C>T	intronic	Polr1a	5	41	0	56	0.108696
Tyr-1	SNVs	chr6	72272144	c.72272144G>A	intergenic	Atoh8,Sftpb	25	17	0	55	0.595238
Tyr-1	SNVs	chr6	73164466	c.73164466G>A	intronic	Dnah6	20	22	0	49	0.47619
Tyr-1	SNVs	chr6	73167840	c.73167840C>T	intronic	Dnah6	18	35	0	37	0.339623
Tyr-1	SNVs	chr6	73948309	c.73948309C>T	intergenic	1700065L07Rik,NONE	5	39	0	47	0.113636
Tyr-1	SNVs	chr6	76685958	c.76685958C>T	intergenic	NONE,Ctnna2	17	27	0	34	0.386364
Tyr-1	SNVs	chr6	78713150	c.78713150C>T	intergenic	Reg3g,Gm20362	15	27	0	38	0.357143
Tyr-1	SNVs	chr6	84471640	c.84471640G>A	intergenic	Gm10445,Cyp26b1	22	23	0	44	0.488889
Tyr-1	SNVs	chr6	85419245	c.85419245G>A	intergenic	Rab11fip5,Noto	14	33	0	43	0.297872
Tyr-1	SNVs	chr6	85486014	c.85486014C>T	UTR5	Fbxo41	14	24	0	47	0.368421
Tyr-1	SNVs	chr6	86879751	c.86879751C>T	intronic	Aak1	27	24	1	51	0.529412
Tyr-1	SNVs	chr6	92331887	c.92331887C>T	intergenic	Trh,Prickle2	22	29	0	38	0.431373
Tyr-1	SNVs	chr6	98857782	c.98857782G>A	intergenic	Gm765,Foxp1	22	25	0	61	0.468085
Tyr-1	SNVs	chr6	105922254	c.105922254C>T	intronic	Cntn4	14	31	0	40	0.311111
Tyr-1	SNVs	chr6	112694742	c.112694742G>A	intronic	Rad18	13	18	0	25	0.419355
Tyr-1	SNVs	chr6	114434279	c.114434279C>T	intronic	Hrh1	18	23	0	59	0.439024
Tyr-1	SNVs	chr6	118453962	c.118453962C>T	intronic	Zfp248	17	22	0	43	0.435897
Tyr-1	SNVs	chr6	118566493	c.118566493C>T	intergenic	Ankrd26,Cacna1c	23	33	0	50	0.410714
Tyr-1	SNVs	chr6	118882269	c.118882269C>T	ncRNA_intronic	4931430N09Rik	21	26	0	28	0.446809
Tyr-1	SNVs	chr6	119981614	c.119981614C>T	intronic	Wnk1	13	24	1	49	0.351351
Tyr-1	SNVs	chr6	121616955	c.121616955C>T	intergenic	Iqsec3,A2m	18	22	0	37	0.45
Tyr-1	SNVs	chr6	122784155	c.122784155C>T	intergenic	Slc2a3,Foxj2	13	38	1	54	0.254902
Tyr-1	SNVs	chr6	124668485	c.124668485C>T	intronic	Lpcat3	5	43	0	44	0.104167
Tyr-1	SNVs	chr6	125107422	c.125107422C>T	intronic	Chd4	9	48	0	57	0.157895
Tyr-1	SNVs	chr6	127579970	c.127579970C>T	intronic	Cracr2a	12	32	0	54	0.272727
Tyr-1	SNVs	chr6	128172462	c.128172462C>T	ncRNA_intronic	9330102E08Rik	18	22	0	46	0.45
Tyr-1	SNVs	chr6	128173453	c.128173453C>T	ncRNA_intronic	9330102E08Rik	21	32	0	52	0.396226
Tyr-1	SNVs	chr6	129387492	c.129387492G>C	intergenic	Clec12b,Clec1b	14	27	0	54	0.341463
Tyr-1	SNVs	chr6	130596611	c.130596611C>T	intergenic	Klra1,Klra2	13	9	0	22	0.590909
Tyr-1	SNVs	chr6	133136100	c.133136100C>T	intergenic	Smim10l1,5530400C23Rik	18	30	0	34	0.375
Tyr-1	SNVs	chr6	136611457	c.136611457C>T	downstream	Plbd1	14	26	0	26	0.35
Tyr-1	SNVs	chr6	136890202	c.136890202C>T	intergenic	Mgp,Erp27	13	31	0	49	0.295455
Tyr-1	SNVs	chr6	137946303	c.137946303C>T	intergenic	Dera,Slc15a5	17	16	0	39	0.515152
Tyr-1	SNVs	chr6	138295969	c.138295969C>T	intergenic	Mgst1,Lmo3	22	26	0	46	0.458333
Tyr-1	SNVs	chr6	141312052	c.141312052C>T	intronic	Pde3a	24	20	0	41	0.545455
Tyr-1	SNVs	chr6	141430770	c.141430770C>T	intronic	Pde3a	27	30	0	60	0.473684
Tyr-1	SNVs	chr6	143198826	c.143198826C>T	intronic	Etnk1	5	56	0	48	0.0819672
Tyr-1	SNVs	chr6	148995169	c.148995169C>T	intronic	Dennd5b	11	24	0	32	0.314286
Tyr-1	SNVs	chr7	3389540	c.3389540C>T	intergenic	Cacng7,Cacng8	14	25	0	43	0.358974
Tyr-1	SNVs	chr7	4109969	c.4109969G>A	ncRNA_intronic	9430041J12Rik	12	26	0	32	0.315789
Tyr-1	SNVs	chr7	6647240	c.6647240G>A	intergenic	Olfr1350,Zim2	30	38	0	62	0.441176
Tyr-1	SNVs	chr7	10314147	c.10314147C>T	intergenic	Vmn1r66,Vmn1r67	23	28	0	37	0.45098
Tyr-1	SNVs	chr7	11019757	c.11019757G>A	intergenic	Zscan4c,Zscan4d	15	33	0	45	0.3125
Tyr-1	SNVs	chr7	15859842	c.15859842G>A	intergenic	Obox6,Crx	6	51	0	54	0.105263
Tyr-1	SNVs	chr7	23384104	c.23384104G>A	intergenic	Nlrp4e,Nlrp5	14	27	0	32	0.341463
Tyr-1	SNVs	chr7	26997001	c.26997001G>A	intergenic	Cyp2a22,Cyp2a12	17	25	0	35	0.404762
Tyr-1	SNVs	chr7	27166902	c.27166902G>A	upstream	Egln2	17	23	0	42	0.425
Tyr-1	SNVs	chr7	27172861	c.27172861C>T	intronic	Rab4b	6	41	0	57	0.12766
Tyr-1	SNVs	chr7	35924201	c.35924201C>T	intergenic	E130304I02Rik,Tshz3	21	27	0	51	0.4375
Tyr-1	SNVs	chr7	42497489	c.42497489C>T	intronic	Zfp141	21	33	0	43	0.388889
Tyr-1	SNVs	chr7	42918641	c.42918641G>A	intronic	Vmn2r63	26	15	0	42	0.634146
Tyr-1	SNVs	chr7	43756416	c.43756416C>T	upstream	2310002F09Rik	23	29	0	48	0.442308
Tyr-1	SNVs	chr7	44604279	c.44604279C>T	UTR3	Kcnc3	15	20	0	33	0.428571
Tyr-1	SNVs	chr7	46289784	p.L2079L/c.46289784C>T	exonic	Otog	25	27	0	50	0.480769
Tyr-1	SNVs	chr7	49501416	c.49501416C>T	intronic	Nav2	19	26	0	41	0.422222
Tyr-1	SNVs	chr7	58482636	c.58482636C>T	intergenic	Gabrb3,Atp10a	20	28	0	45	0.416667
Tyr-1	SNVs	chr7	59339313	c.59339313C>T	intergenic	C230091D08Rik,Ipw	26	22	0	34	0.541667
Tyr-1	SNVs	chr7	61523187	c.61523187G>A	intergenic	Snrpn,B230209E15Rik	20	17	0	31	0.540541
Tyr-1	SNVs	chr7	63459350	c.63459350C>T	intronic	Otud7a	17	25	0	46	0.404762
Tyr-1	SNVs	chr7	65614547	c.65614547C>T	ncRNA_intronic	BC046251	20	21	0	37	0.487805
Tyr-1	SNVs	chr7	67151691	c.67151691G>A	UTR3	Adamts17	7	27	0	53	0.205882
Tyr-1	SNVs	chr7	68442897	c.68442897C>T	intergenic	4933436H12Rik,Gm5334	12	24	0	45	0.333333
Tyr-1	SNVs	chr7	68447125	c.68447125G>A	intergenic	4933436H12Rik,Gm5334	26	27	0	51	0.490566
Tyr-1	SNVs	chr7	68447247	c.68447247G>A	intergenic	4933436H12Rik,Gm5334	34	26	0	47	0.566667
Tyr-1	SNVs	chr7	71986450	c.71986450G>A	ncRNA_intronic	1700011C11Rik	21	32	0	53	0.396226
Tyr-1	SNVs	chr7	73152168	c.73152168C>T	intergenic	Gm6567,LOC100505025	17	24	0	40	0.414634
Tyr-1	SNVs	chr7	80204328	c.80204328C>T	intronic	Sema4b	31	38	0	65	0.449275
Tyr-1	SNVs	chr7	80882783	c.80882783C>T	intergenic	Zscan2,Wdr73	22	19	0	49	0.536585
Tyr-1	SNVs	chr7	82098962	c.82098962C>T	intergenic	Gm20744,Sh3gl3	20	29	0	41	0.408163
Tyr-1	SNVs	chr7	84306682	c.84306682C>T	intronic	Arnt2	20	22	0	46	0.47619
Tyr-1	SNVs	chr7	85001153	c.85001153C>T	intronic	Vmn2r66	29	32	0	41	0.47541
Tyr-1	SNVs	chr7	87492684	p.R223X/c.87492684G>A	exonic	Tyr	43	0	0	38	1
Tyr-1	SNVs	chr7	87894711	c.87894711C>T	intronic	Grm5	15	19	0	45	0.441176
Tyr-1	SNVs	chr7	89257806	c.89257806G>A	intronic	Tmem135	5	37	0	61	0.119048
Tyr-1	SNVs	chr7	90351356	c.90351356C>T	intronic	Sytl2	24	28	0	47	0.461538
Tyr-1	SNVs	chr7	92959257	c.92959257C>T	intergenic	Prcp,Fam181b	22	30	0	36	0.423077
Tyr-1	SNVs	chr7	97747887	c.97747887C>T	intergenic	Aqp11,Pak1	11	24	0	35	0.314286
Tyr-1	SNVs	chr7	99532400	c.99532400C>T	intergenic	Rps3,Arrb1	20	22	0	40	0.47619
Tyr-1	SNVs	chr7	100930072	p.L556L/c.100930072C>T	exonic	Arhgef17	19	35	0	45	0.351852
Tyr-1	SNVs	chr7	101202431	c.101202431C>T	intronic	Fchsd2	18	16	0	48	0.529412
Tyr-1	SNVs	chr7	107273199	c.107273199C>T	intergenic	Rbmxl2,Mir1970	13	19	0	45	0.40625
Tyr-1	SNVs	chr7	109510779	c.109510779C>T	intergenic	Trim66,Rpl27a	19	22	0	50	0.463415
Tyr-1	SNVs	chr7	113563097	c.113563097C>T	ncRNA_intronic	Far1os	20	16	0	47	0.555556
Tyr-1	SNVs	chr7	114370892	c.114370892C>T	ncRNA_intronic	4933406I18Rik	17	28	0	35	0.377778
Tyr-1	SNVs	chr7	116858681	c.116858681G>A	intergenic	Nucb2,Xylt1	21	23	0	50	0.477273
Tyr-1	SNVs	chr7	118999050	c.118999050C>T	intergenic	Gprc5b,Gpr139	19	19	0	30	0.5
Tyr-1	SNVs	chr7	119136982	c.119136982C>T	intergenic	Gprc5b,Gpr139	25	22	0	36	0.531915
Tyr-1	SNVs	chr7	124788133	c.124788133G>A	intergenic	3100003L05Rik,4933440M02Rik	7	40	0	46	0.148936
Tyr-1	SNVs	chr7	125749421	c.125749421C>T	intronic	D430042O09Rik	16	26	0	48	0.380952
Tyr-1	SNVs	chr7	126226837	c.126226837C>T	ncRNA_intronic	1700123J17Rik	16	37	0	35	0.301887
Tyr-1	SNVs	chr7	126720722	c.126720722C>T	intergenic	Coro1a,Mapk3	32	29	0	39	0.52459
Tyr-1	SNVs	chr7	128965173	c.128965173C>T	intergenic	Sec23ip,Plpp4	16	37	0	44	0.301887
Tyr-1	SNVs	chr7	130723414	c.130723414C>T	intronic	Tacc2	28	24	0	61	0.538462
Tyr-1	SNVs	chr7	134601502	c.134601502C>T	intergenic	D7Ertd443e,Dock1	17	28	0	50	0.377778
Tyr-1	SNVs	chr7	135756161	c.135756161C>T	intergenic	Mki67,C030029H02Rik	20	29	0	47	0.408163
Tyr-1	SNVs	chr7	135931183	c.135931183C>T	intergenic	Mki67,C030029H02Rik	19	21	0	38	0.475
Tyr-1	SNVs	chr7	139269623	c.139269623C>T	intergenic	Pwwp2b,Inpp5a	11	22	0	40	0.333333
Tyr-1	SNVs	chr7	139753916	c.139753916C>T	intergenic	Cfap46,Mir6401	13	23	0	42	0.361111
Tyr-1	SNVs	chr7	140281254	c.140281254C>T	intronic	5830411N06Rik	23	16	0	33	0.589744
Tyr-1	SNVs	chr7	141509777	c.141509777C>T	intronic	Chid1	24	33	0	53	0.421053
Tyr-1	SNVs	chr7	143491569	c.143491569G>A	intronic	Slc22a18	25	30	0	52	0.454545
Tyr-1	SNVs	chr7	145072746	c.145072746C>T	intergenic	Ccnd1,NONE	18	30	0	53	0.375
Tyr-1	SNVs	chr8	6687084	c.6687084G>C	intergenic	Slc10a2,Efnb2	19	24	0	51	0.44186
Tyr-1	SNVs	chr8	8215293	c.8215293C>T	intergenic	NONE,Efnb2	19	28	0	34	0.404255
Tyr-1	SNVs	chr8	10094559	c.10094559C>T	intergenic	Tnfsf13b,Myo16	18	20	0	46	0.473684
Tyr-1	SNVs	chr8	12083421	c.12083421G>A	intergenic	Tex29,Gm5607	12	18	0	46	0.4
Tyr-1	SNVs	chr8	12782544	c.12782544C>T	intronic	Atp11a	16	31	0	42	0.340426
Tyr-1	SNVs	chr8	14705026	c.14705026G>A	intronic	Dlgap2	37	40	0	58	0.480519
Tyr-1	SNVs	chr8	17672029	c.17672029G>A	intergenic	Csmd1,Mcph1	8	35	0	45	0.186047
Tyr-1	SNVs	chr8	19688892	c.19688892G>A	intergenic	Defb7,Gm21119	15	19	0	43	0.441176
Tyr-1	SNVs	chr8	22612748	c.22612748G>A	intergenic	Vdac3,Dkk4	24	34	0	66	0.413793
Tyr-1	SNVs	chr8	25362803	c.25362803G>A	intergenic	5430421F17Rik,Fgfr1	4	37	0	40	0.097561
Tyr-1	SNVs	chr8	32998234	c.32998234G>A	intergenic	Gm3985,Wrn	23	23	0	44	0.5
Tyr-1	SNVs	chr8	34125052	c.34125052C>T	UTR3	Mboat4	25	23	0	52	0.520833
Tyr-1	SNVs	chr8	46589293	c.46589293C>T	intronic	Primpol	13	26	1	40	0.333333
Tyr-1	SNVs	chr8	46945680	c.46945680C>T	intergenic	Irf2,Enpp6	16	22	0	44	0.421053
Tyr-1	SNVs	chr8	48228086	c.48228086C>T	UTR3	Tenm3	18	32	0	45	0.36
Tyr-1	SNVs	chr8	54852411	c.54852411C>T	intronic	Gpm6a	21	26	0	48	0.446809
Tyr-1	SNVs	chr8	55739180	c.55739180G>A	intergenic	Gpm6a,Adam29	29	33	0	45	0.467742
Tyr-1	SNVs	chr8	56830860	c.56830860C>T	intergenic	Fbxo8,Uph	17	34	0	42	0.333333
Tyr-1	SNVs	chr8	62475821	c.62475821C>T	intergenic	Anxa10,Spock3	15	23	0	38	0.394737
Tyr-1	SNVs	chr8	65336114	c.65336114C>T	intergenic	BC030870,March1	14	31	0	43	0.311111
Tyr-1	SNVs	chr8	67032922	c.67032922C>T	intergenic	Naf1,Nat1	19	33	0	43	0.365385
Tyr-1	SNVs	chr8	67281749	c.67281749G>A	intergenic	Naf1,Nat1	8	50	0	43	0.137931
Tyr-1	SNVs	chr8	69903077	p.S257L/c.69903077C>T	exonic	Tssk6	23	28	0	55	0.45098
Tyr-1	SNVs	chr8	70014248	c.70014248C>T	intergenic	Gatad2a,Mau2	14	23	0	49	0.378378
Tyr-1	SNVs	chr8	70451357	c.70451357C>T	UTR3	Klhl26	12	27	0	54	0.307692
Tyr-1	SNVs	chr8	72795115	c.72795115C>T	intergenic	F2rl3,Large1	21	10	0	39	0.677419
Tyr-1	SNVs	chr8	78645463	c.78645463C>T	intronic	Slc10a7	20	34	0	47	0.37037
Tyr-1	SNVs	chr8	79439268	c.79439268C>T	intergenic	Smad1,Otud4	23	26	0	47	0.469388
Tyr-1	SNVs	chr8	82818680	c.82818680C>T	intergenic	Zfp330,Rnf150	16	17	0	42	0.484848
Tyr-1	SNVs	chr8	85752184	c.85752184C>T	intronic	Itfg1	18	16	0	34	0.529412
Tyr-1	SNVs	chr8	86847656	c.86847656C>T	intronic	N4bp1	19	33	0	52	0.365385
Tyr-1	SNVs	chr8	90272678	c.90272678C>T	intronic	Tox3	20	18	0	50	0.526316
Tyr-1	SNVs	chr8	93267071	c.93267071C>T	intronic	Ces1f	28	25	0	27	0.528302
Tyr-1	SNVs	chr8	96922486	c.96922486C>T	intergenic	Mir28c,NONE	16	25	0	33	0.390244
Tyr-1	SNVs	chr8	104345291	p.T140I/c.104345291C>T	exonic	Cmtm3	16	24	0	38	0.4
Tyr-1	SNVs	chr8	106051130	c.106051130C>T	intronic	Dus2	22	24	0	31	0.478261
Tyr-1	SNVs	chr8	107022080	c.107022080G>A	intergenic	Sntb2,Vps4a	4	39	0	50	0.0930233
Tyr-1	SNVs	chr8	109900142	c.109900142C>T	intronic	Phlpp2	18	18	0	45	0.5
Tyr-1	SNVs	chr8	110030700	p.R94Q/c.110030700C>T	exonic	Chst4	17	21	0	45	0.447368
Tyr-1	SNVs	chr8	111970626	c.111970626C>T	intronic	Adat1	12	31	0	44	0.27907
Tyr-1	SNVs	chr8	117706977	c.117706977C>T	intronic	Hsd17b2	15	9	0	31	0.625
Tyr-1	SNVs	chr8	118150541	c.118150541C>T	intergenic	Mphosph6,Cdh13	17	21	0	34	0.447368
Tyr-1	SNVs	chr8	120489657	c.120489657C>T	intronic	Gse1	20	42	0	59	0.322581
Tyr-1	SNVs	chr8	121254652	c.121254652C>T	intergenic	Foxl1,1700018B08Rik	24	22	0	41	0.521739
Tyr-1	SNVs	chr8	122086405	c.122086405C>T	intergenic	Banp,Zfpm1	17	28	0	48	0.377778
Tyr-1	SNVs	chr8	122739547	c.122739547C>T	intergenic	Cbfa2t3,Acsf3	22	33	0	52	0.4
Tyr-1	SNVs	chr8	125736386	c.125736386C>T	intronic	Ntpcr	14	20	0	36	0.411765
Tyr-1	SNVs	chr8	126204063	c.126204063G>A	intergenic	Kcnk1,Slc35f3	5	44	0	42	0.102041
Tyr-1	SNVs	chr9	3639932	c.3639932C>T	intronic	Gucy1a2	23	30	0	37	0.433962
Tyr-1	SNVs	chr9	5019472	c.5019472C>T	intergenic	Gria4,Casp1	24	23	0	46	0.510638
Tyr-1	SNVs	chr9	5806711	c.5806711G>A	intergenic	Casp12,Pdgfd	9	25	0	27	0.264706
Tyr-1	SNVs	chr9	12652341	c.12652341G>A	intergenic	Cntn5,4930568E12Rik	18	23	0	42	0.439024
Tyr-1	SNVs	chr9	13970791	c.13970791G>A	intergenic	Fam76b,Sesn3	21	22	0	29	0.488372
Tyr-1	SNVs	chr9	16975289	c.16975289G>A	intergenic	Fat3,Chordc1	17	30	0	46	0.361702
Tyr-1	SNVs	chr9	20725485	c.20725485G>A	intronic	Olfm2	6	48	0	51	0.111111
Tyr-1	SNVs	chr9	26068193	c.26068193G>A	intergenic	Eepd1,B3gat1	21	35	0	51	0.375
Tyr-1	SNVs	chr9	27397141	p.E34K/c.27397141G>A	exonic	Spata19	19	26	0	56	0.422222
Tyr-1	SNVs	chr9	32170279	c.32170279G>A	intronic	Arhgap32	12	23	0	54	0.342857
Tyr-1	SNVs	chr9	36946817	c.36946817C>T	intronic	Pknox2	11	25	0	47	0.305556
Tyr-1	SNVs	chr9	40908466	c.40908466C>T	intronic	Jhy	6	33	0	47	0.153846
Tyr-1	SNVs	chr9	44021160	c.44021160G>A	intergenic	Nectin1,Thy1	33	30	0	45	0.52381
Tyr-1	SNVs	chr9	46124519	c.46124519G>A	intronic	Sik3	25	30	0	35	0.454545
Tyr-1	SNVs	chr9	47868976	c.47868976G>A	intergenic	Cadm1,Nxpe2	19	30	0	51	0.387755
Tyr-1	SNVs	chr9	50792716	c.50792716G>A	intronic	Alg9	7	26	0	33	0.212121
Tyr-1	SNVs	chr9	53047050	c.53047050C>T	intergenic	Gm1715,Ddx10	28	36	1	55	0.4375
Tyr-1	SNVs	chr9	53675010	c.53675010G>A	intergenic	Cul5,Rab39	16	14	0	48	0.533333
Tyr-1	SNVs	chr9	57256200	c.57256200G>A	intronic	1700017B05Rik	14	32	0	39	0.304348
Tyr-1	SNVs	chr9	58104913	c.58104913G>A	intronic	Ccdc33	23	32	0	38	0.418182
Tyr-1	SNVs	chr9	59613020	c.59613020G>A	intergenic	Celf6,Parp6	12	9	0	36	0.571429
Tyr-1	SNVs	chr9	62096660	c.62096660G>A	intergenic	Glce,Mir5133	25	34	0	48	0.423729
Tyr-1	SNVs	chr9	62509329	c.62509329C>T	intronic	Coro2b	22	16	0	45	0.578947
Tyr-1	SNVs	chr9	63304284	c.63304284G>A	intronic	Map2k5	27	29	0	51	0.482143
Tyr-1	SNVs	chr9	63326264	c.63326264G>A	intronic	Map2k5	14	33	0	49	0.297872
Tyr-1	SNVs	chr9	66712343	c.66712343C>T	intergenic	Usp3,Car12	8	44	0	46	0.153846
Tyr-1	SNVs	chr9	66792788	c.66792788G>A	intronic	Aph1b	23	29	0	42	0.442308
Tyr-1	SNVs	chr9	70629966	c.70629966G>A	intronic	Fam63b	18	21	0	38	0.461538
Tyr-1	SNVs	chr9	71695839	c.71695839C>T	intronic	Cgnl1	15	20	0	58	0.428571
Tyr-1	SNVs	chr9	72609071	c.72609071G>A	intronic	Rfx7	19	22	0	41	0.463415
Tyr-1	SNVs	chr9	74698617	c.74698617G>A	intergenic	Wdr72,Gm16551	17	27	0	43	0.386364
Tyr-1	SNVs	chr9	74829485	c.74829485G>A	intergenic	Wdr72,Gm16551	22	37	0	55	0.372881
Tyr-1	SNVs	chr9	75873482	c.75873482G>A	intronic	Bmp5	22	31	0	37	0.415094
Tyr-1	SNVs	chr9	78354363	c.78354363G>A	intergenic	Gsta2,Dppa5a	16	25	0	44	0.390244
Tyr-1	SNVs	chr9	83589512	c.83589512C>T	intronic	Sh3bgrl2	33	34	0	33	0.492537
Tyr-1	SNVs	chr9	95789204	c.95789204G>A	intronic	Pls1	22	28	0	51	0.44
Tyr-1	SNVs	chr9	97030940	c.97030940G>A	intergenic	Spsb4,Slc25a36	12	22	0	45	0.352941
Tyr-1	SNVs	chr9	103101551	c.103101551C>T	intergenic	Slco2a1,Rab6b	18	30	0	36	0.375
Tyr-1	SNVs	chr9	109071540	c.109071540G>A	intronic	Atrip	6	39	0	48	0.133333
Tyr-1	SNVs	chr9	110055278	c.110055278C>T	intronic	Map4	22	16	0	44	0.578947
Tyr-1	SNVs	chr9	110356239	c.110356239G>A	intronic	Scap	5	40	0	46	0.111111
Tyr-1	SNVs	chr9	111085952	c.111085952G>A	intergenic	Ccrl2,Lrrfip2	13	20	0	35	0.393939
Tyr-1	SNVs	chr9	113682940	c.113682940C>T	intronic	Pdcd6ip	24	21	0	59	0.533333
Tyr-1	SNVs	chr9	116358912	c.116358912C>T	intergenic	Tgfbr2,Rbms3	7	32	0	39	0.179487
Tyr-1	SNVs	chr9	119494819	c.119494819C>T	intronic	Scn5a	17	24	0	35	0.414634
Tyr-1	SNVs	chr9	119511830	c.119511830C>T	intronic	Scn5a	19	44	0	51	0.301587
Tyr-1	SNVs	chr9	119943165	c.119943165G>A	intronic	Ttc21a	6	54	0	40	0.1
Tyr-1	SNVs	chr9	120180371	c.120180371C>T	intergenic	Mobp,Myrip	22	35	0	48	0.385965
Tyr-1	SNVs	chr9	121825154	c.121825154C>T	intronic	Ccdc13	4	48	0	48	0.0769231
Tyr-1	SNVs	chr9	123141728	c.123141728C>T	intergenic	Exosc7,Clec3b	26	40	0	49	0.393939
Tyr-1	SNVs	chrX	11297588	c.11297588G>A	intergenic	Mid1ip1,H2al1a	19	1	0	26	0.95
Tyr-1	SNVs	chrX	12647506	c.12647506C>T	intergenic	Atp6ap2,Gm4984	14	2	0	26	0.875
Tyr-1	SNVs	chrX	16628689	c.16628689C>T	intronic	Maoa	14	2	0	24	0.875
Tyr-1	SNVs	chrX	17965663	c.17965663G>A	intergenic	Fundc1,Dusp21	8	22	0	27	0.266667
Tyr-1	SNVs	chrX	18095191	c.18095191C>T	intergenic	Fundc1,Dusp21	15	5	0	25	0.75
Tyr-1	SNVs	chrX	20667669	c.20667669C>T	intronic	Uba1	4	16	0	19	0.2
Tyr-1	SNVs	chrX	20705857	c.20705857G>A	intronic	Usp11	7	27	0	22	0.205882
Tyr-1	SNVs	chrX	36608163	c.36608163C>T	downstream	Akap17b	29	5	0	19	0.852941
Tyr-1	SNVs	chrX	49825299	c.49825299C>T	intergenic	Igsf1,Olfr1322	16	7	0	25	0.695652
Tyr-1	SNVs	chrX	49961864	c.49961864C>T	intergenic	Olfr1322,Olfr1323	17	2	0	26	0.894737
Tyr-1	SNVs	chrX	57954960	c.57954960G>A	intergenic	Gpr101,Zic3	7	24	0	21	0.225806
Tyr-1	SNVs	chrX	63992939	c.63992939G>A	intergenic	1700019B21Rik,Gm6760	14	4	0	15	0.777778
Tyr-1	SNVs	chrX	64980399	c.64980399C>T	intergenic	Slitrk4,Ctag2	22	3	0	22	0.88
Tyr-1	SNVs	chrX	71607634	c.71607634C>T	intergenic	Hmgb3,Gpr50	14	3	0	24	0.823529
Tyr-1	SNVs	chrX	82388687	c.82388687C>T	intergenic	4930595M18Rik,Dmd	24	1	0	25	0.96
Tyr-1	SNVs	chrX	86148098	c.86148098C>T	intergenic	Samt3,Nr0b1	24	1	0	25	0.96
Tyr-1	SNVs	chrX	89110539	c.89110539C>T	intergenic	Mir1906-1,Pet2	20	2	0	24	0.909091
Tyr-1	SNVs	chrX	91427183	c.91427183C>T	intergenic	Gm5072,Gm5072	14	2	0	18	0.875
Tyr-1	SNVs	chrX	93798186	c.93798186C>T	intronic	Pdk3	21	3	0	22	0.875
Tyr-1	SNVs	chrX	96573177	c.96573177G>A	intronic	Heph	26	5	0	22	0.83871
Tyr-1	SNVs	chrX	96954495	c.96954495C>T	intergenic	Gpr165,Pgr15l	16	2	0	18	0.888889
Tyr-1	SNVs	chrX	103948292	c.103948292C>T	intergenic	Slc16a2,Rlim	24	8	0	18	0.75
Tyr-1	SNVs	chrX	115998447	c.115998447G>A	intergenic	4930555B12Rik,Cpxcr1	16	6	0	23	0.727273
Tyr-1	SNVs	chrX	129854768	c.129854768C>T	intronic	Diaph2	22	5	0	15	0.814815
Tyr-1	SNVs	chrX	150259125	c.150259125C>T	intergenic	Gm15127,Gm15104	19	1	0	15	0.95
Tyr-1	SNVs	chrX	156104722	c.156104722C>T	intergenic	Ptchd1,4930503H13Rik	15	4	0	20	0.789474
Tyr-1	SNVs	chrX	162236736	c.162236736C>T	intergenic	Nhs,Bc1	15	6	0	13	0.714286
Tyr-1	SNVs	chrX	167149610	c.167149610C>T	intergenic	Gm8817,Tmsb4x	20	4	0	29	0.833333
Tyr-1	SNVs	chrX	168836351	c.168836351C>T	intronic	Arhgap6	24	1	0	15	0.96
Tyr-2	SNVs	chr10	11228970	c.11228970G>A	intergenic	Shprh,Fbxo30	28	25	0	45	0.528302
Tyr-2	SNVs	chr10	11945745	c.11945745C>T	intergenic	Timm8a1,Utrn	13	20	0	43	0.393939
Tyr-2	SNVs	chr10	12007814	c.12007814G>A	intergenic	Timm8a1,Utrn	24	31	0	33	0.436364
Tyr-2	SNVs	chr10	19673756	c.19673756G>A	intergenic	Il22ra2,Il20ra	26	20	0	54	0.565217
Tyr-2	SNVs	chr10	27321807	c.27321807C>T	intronic	Lama2	30	20	0	41	0.6
Tyr-2	SNVs	chr10	30364234	c.30364234C>T	intergenic	Cenpw,Trmt11	17	32	0	34	0.346939
Tyr-2	SNVs	chr10	32548368	c.32548368G>A	intronic	Nkain2	20	21	0	43	0.487805
Tyr-2	SNVs	chr10	34064325	c.34064325G>A	intronic	Trappc3l	28	25	0	28	0.528302
Tyr-2	SNVs	chr10	37661812	c.37661812G>A	intergenic	Marcks,4930591E09Rik	27	11	0	38	0.710526
Tyr-2	SNVs	chr10	41754417	c.41754417G>A	intronic	Cep57l1	15	21	0	44	0.416667
Tyr-2	SNVs	chr10	49408759	c.49408759G>A	intronic	Grik2	21	24	1	46	0.466667
Tyr-2	SNVs	chr10	52034037	c.52034037G>A	intergenic	Vgll2,Ros1	29	15	0	49	0.659091
Tyr-2	SNVs	chr10	59950578	p.K216K/c.59950578C>T	exonic	Ddit4	26	32	0	34	0.448276
Tyr-2	SNVs	chr10	65185955	c.65185955G>A	intergenic	Ctnna3,1700023F02Rik	12	8	0	28	0.6
Tyr-2	SNVs	chr10	65450683	c.65450683C>T	intergenic	Ctnna3,1700023F02Rik	18	15	0	44	0.545455
Tyr-2	SNVs	chr10	70616084	c.70616084C>T	ncRNA_intronic	D630013N20Rik	19	22	0	35	0.463415
Tyr-2	SNVs	chr10	83303156	c.83303156G>A	intronic	Slc41a2	21	21	0	51	0.5
Tyr-2	SNVs	chr10	84366937	c.84366937G>A	intergenic	1500009L16Rik,Nuak1	30	17	0	47	0.638298
Tyr-2	SNVs	chr10	84644007	c.84644007C>T	intronic	Polr3b	10	44	1	46	0.185185
Tyr-2	SNVs	chr10	93877340	c.93877340C>T	intronic	Metap2	19	20	0	36	0.487179
Tyr-2	SNVs	chr10	108473512	c.108473512G>A	intergenic	Pawr,Syt1	34	29	0	43	0.539683
Tyr-2	SNVs	chr10	126943828	c.126943828G>A	intergenic	Atp23,Ctdsp2	22	24	0	39	0.478261
Tyr-2	SNVs	chr10	128663394	c.128663394C>T	intergenic	Ikzf4,Suox	22	20	0	34	0.52381
Tyr-2	SNVs	chr11	3439682	c.3439682G>A	ncRNA_intronic	Mir3470a	35	32	0	40	0.522388
Tyr-2	SNVs	chr11	6737332	c.6737332G>A	intergenic	Gm11981,Adcy1	23	35	0	44	0.396552
Tyr-2	SNVs	chr11	11856916	c.11856916G>A	intronic	Ddc	23	24	0	35	0.489362
Tyr-2	SNVs	chr11	12374606	c.12374606G>A	intronic	Cobl	24	25	0	40	0.489796
Tyr-2	SNVs	chr11	14864589	c.14864589G>A	intergenic	Pom121l12,Vstm2a	24	24	0	52	0.5
Tyr-2	SNVs	chr11	21542372	c.21542372G>A	intergenic	4932414J04Rik,Mdh1	23	29	0	38	0.442308
Tyr-2	SNVs	chr11	21881442	c.21881442G>A	intronic	Wdpcp	32	25	0	51	0.561404
Tyr-2	SNVs	chr11	24181291	c.24181291G>A	intergenic	Bcl11a,4933430M04Rik	21	24	0	47	0.466667
Tyr-2	SNVs	chr11	30032680	c.30032680G>A	intergenic	Eml6,Sptbn1	18	18	0	42	0.5
Tyr-2	SNVs	chr11	30364593	c.30364593G>A	intergenic	Sptbn1,4930505A04Rik	24	21	0	44	0.533333
Tyr-2	SNVs	chr11	33088284	c.33088284G>A	intergenic	Smim23,Fgf18	20	18	0	35	0.526316
Tyr-2	SNVs	chr11	36258096	c.36258096G>A	intronic	Tenm2	18	16	0	44	0.529412
Tyr-2	SNVs	chr11	40518302	c.40518302G>A	intergenic	4930553C11Rik,Mat2b	28	24	0	45	0.538462
Tyr-2	SNVs	chr11	41207422	c.41207422G>A	intergenic	Ccng1,Gabrg2	22	22	0	41	0.5
Tyr-2	SNVs	chr11	44325214	c.44325214G>A	intergenic	Adra1b,Il12b	18	17	0	45	0.514286
Tyr-2	SNVs	chr11	47774712	c.47774712G>A	ncRNA_intronic	Mir6380	23	18	0	38	0.560976
Tyr-2	SNVs	chr11	48120264	c.48120264G>A	intergenic	Mir6380,Rack1	17	27	0	34	0.386364
Tyr-2	SNVs	chr11	49566660	c.49566660G>A	intergenic	Olfr1380,Flt4	16	14	0	33	0.533333
Tyr-2	SNVs	chr11	50827405	c.50827405G>A	intronic	Zfp354c	26	22	0	45	0.541667
Tyr-2	SNVs	chr11	53414170	c.53414170G>A	intronic	Aff4	19	22	1	53	0.463415
Tyr-2	SNVs	chr11	58493658	c.58493658G>A	intergenic	Olfr332,Olfr331	20	29	0	41	0.408163
Tyr-2	SNVs	chr11	59104123	c.59104123G>A	intronic	Obscn	33	26	0	47	0.559322
Tyr-2	SNVs	chr11	59874323	c.59874323G>A	intronic	Nt5m	20	28	0	40	0.416667
Tyr-2	SNVs	chr11	62121106	c.62121106G>A	intronic	Specc1	22	24	0	41	0.478261
Tyr-2	SNVs	chr11	62142267	c.62142267G>A	intronic	Specc1	33	31	0	43	0.515625
Tyr-2	SNVs	chr11	69025431	c.69025431G>A	intronic	Ctc1	27	25	1	54	0.519231
Tyr-2	SNVs	chr11	69871660	c.69871660G>A	intergenic	Tnk1,Tmem95	24	26	0	41	0.48
Tyr-2	SNVs	chr11	82294305	c.82294305G>A	intergenic	Ccl1,Tmem132e	10	23	0	30	0.30303
Tyr-2	SNVs	chr11	87575552	c.87575552G>A	intergenic	Tex14,Sept4	19	29	0	52	0.395833
Tyr-2	SNVs	chr11	92470463	c.92470463G>A	intergenic	Kif2b,Car10	15	17	0	39	0.46875
Tyr-2	SNVs	chr11	101190407	c.101190407G>A	UTR3	Cntnap1	30	24	0	59	0.555556
Tyr-2	SNVs	chr11	103663540	c.103663540G>A	intergenic	Rprml,Gosr2	25	28	1	50	0.471698
Tyr-2	SNVs	chr11	104987941	c.104987941G>A	intergenic	Itgb3,Efcab3	15	23	0	45	0.394737
Tyr-2	SNVs	chr11	109277684	c.109277684G>A	intronic	Rgs9	26	25	0	44	0.509804
Tyr-2	SNVs	chr12	5196553	c.5196553G>A	intronic	Klhl29	30	23	0	42	0.566038
Tyr-2	SNVs	chr12	8454731	c.8454731C>T	intergenic	Hs1bp3,Rhob	19	12	0	47	0.612903
Tyr-2	SNVs	chr12	11003725	c.11003725C>T	intergenic	Gm38407,7420701I03Rik	12	0	0	19	1
Tyr-2	SNVs	chr12	13319018	c.13319018C>T	intronic	Nbas	18	28	0	48	0.391304
Tyr-2	SNVs	chr12	13548381	c.13548381G>A	intronic	Nbas	21	29	0	43	0.42
Tyr-2	SNVs	chr12	15879688	c.15879688C>T	intergenic	Trib2,Lpin1	20	21	0	45	0.487805
Tyr-2	SNVs	chr12	17521815	c.17521815C>T	intergenic	Nol10,Odc1	23	18	0	34	0.560976
Tyr-2	SNVs	chr12	24383024	c.24383024G>A	intergenic	9030624G23Rik,Taf1b	25	28	0	37	0.471698
Tyr-2	SNVs	chr12	25456591	c.25456591C>T	intergenic	Gm17746,Gm29687	19	30	0	34	0.387755
Tyr-2	SNVs	chr12	30561121	c.30561121C>T	intergenic	2310016D03Rik,Tmem18	24	17	0	32	0.585366
Tyr-2	SNVs	chr12	34872009	c.34872009G>A	intronic	Hdac9	16	22	0	35	0.421053
Tyr-2	SNVs	chr12	43046125	c.43046125C>T	intergenic	Immp2l,Dnajb9	19	27	0	47	0.413043
Tyr-2	SNVs	chr12	66354951	c.66354951C>T	intergenic	Rpl10l,Mdga2	34	20	0	39	0.62963
Tyr-2	SNVs	chr12	75713076	c.75713076C>T	intergenic	Wdr89,Sgpp1	17	19	0	45	0.472222
Tyr-2	SNVs	chr12	77510205	c.77510205C>T	intergenic	Fut8,Gphn	31	24	0	53	0.563636
Tyr-2	SNVs	chr12	83026761	c.83026761G>A	intronic	Rgs6	23	22	0	46	0.511111
Tyr-2	SNVs	chr12	85634593	c.85634593G>A	intronic	Jdp2	24	19	0	44	0.55814
Tyr-2	SNVs	chr12	88910280	c.88910280G>A	intronic	Nrxn3	22	18	0	42	0.55
Tyr-2	SNVs	chr12	100766804	c.100766804C>T	intergenic	Rps6ka5,9030617O03Rik	29	20	0	41	0.591837
Tyr-2	SNVs	chr12	105063293	c.105063293C>T	intergenic	Glrx5,Tcl1b2	29	24	0	46	0.54717
Tyr-2	SNVs	chr12	112127914	c.112127914C>T	downstream	Aspg	36	29	0	43	0.553846
Tyr-2	SNVs	chr13	5410459	c.5410459C>T	intergenic	Akr1e1,1700016G22Rik	20	17	0	22	0.540541
Tyr-2	SNVs	chr13	29295648	c.29295648C>T	intergenic	NONE,Cdkal1	29	27	0	33	0.517857
Tyr-2	SNVs	chr13	31229802	c.31229802G>A	ncRNA_intronic	4930401O12Rik	19	23	0	50	0.452381
Tyr-2	SNVs	chr13	36748155	c.36748155C>T	intergenic	Nrn1,F13a1	29	26	0	46	0.527273
Tyr-2	SNVs	chr13	44112268	c.44112268C>T	intergenic	Cd83,Gm5083	23	24	0	40	0.489362
Tyr-2	SNVs	chr13	46522305	c.46522305C>T	intronic	Cap2	18	23	1	59	0.439024
Tyr-2	SNVs	chr13	51224701	c.51224701C>T	intergenic	Hist1h2al,S1pr3	21	26	0	52	0.446809
Tyr-2	SNVs	chr13	55438430	c.55438430G>A	intergenic	F12,Grk6	15	24	0	34	0.384615
Tyr-2	SNVs	chr13	58436653	c.58436653C>T	intergenic	Rmi1,Slc28a3	16	25	0	41	0.390244
Tyr-2	SNVs	chr13	59193550	c.59193550G>A	intergenic	Ntrk2,Agtpbp1	12	32	0	41	0.272727
Tyr-2	SNVs	chr13	64605182	c.64605182C>T	intergenic	1190003K10Rik,Cntnap3	20	22	1	37	0.47619
Tyr-2	SNVs	chr13	65853789	c.65853789C>T	intergenic	Zfp369,Gm10324	15	0	0	24	1
Tyr-2	SNVs	chr13	67124163	c.67124163C>T	intergenic	Rslcan18,Zfp759	24	19	0	43	0.55814
Tyr-2	SNVs	chr13	67807406	c.67807406G>A	ncRNA_intronic	4930525G20Rik	22	17	0	38	0.564103
Tyr-2	SNVs	chr13	68008509	c.68008509C>T	intergenic	BC048507,Mtrr	18	79	0	108	0.185567
Tyr-2	SNVs	chr13	75089063	c.75089063C>T	upstream	Pcsk1	24	32	0	59	0.428571
Tyr-2	SNVs	chr13	75904221	c.75904221C>T	intronic	Rhobtb3	32	27	0	38	0.542373
Tyr-2	SNVs	chr13	78198192	p.D128N/c.78198192C>T	exonic	Nr2f1	24	25	0	47	0.489796
Tyr-2	SNVs	chr13	78229499	c.78229499C>T	ncRNA_intronic	A830082K12Rik	18	20	0	38	0.473684
Tyr-2	SNVs	chr13	85479154	c.85479154C>T	intergenic	Rasa1,Cox7c	31	22	0	61	0.584906
Tyr-2	SNVs	chr13	87306081	c.87306081G>A	intergenic	Cox7c,Edil3	10	30	0	32	0.25
Tyr-2	SNVs	chr13	89575539	c.89575539C>T	intronic	Hapln1	24	24	0	42	0.5
Tyr-2	SNVs	chr13	91853356	c.91853356C>T	downstream	Ckmt2	22	25	0	39	0.468085
Tyr-2	SNVs	chr13	92792742	c.92792742C>T	intronic	Thbs4	27	27	0	42	0.5
Tyr-2	SNVs	chr13	96237081	c.96237081G>A	intergenic	Sv2c,Poc5	17	20	0	30	0.459459
Tyr-2	SNVs	chr13	97713935	c.97713935G>A	intergenic	Gm5086,Arhgef28	30	28	0	47	0.517241
Tyr-2	SNVs	chr13	103705865	c.103705865C>T	ncRNA_intronic	Gm30551	23	28	0	55	0.45098
Tyr-2	SNVs	chr13	107780885	c.107780885G>A	intronic	Zswim6	28	25	0	56	0.528302
Tyr-2	SNVs	chr13	108685742	c.108685742C>T	intronic	Pde4d	33	26	0	48	0.559322
Tyr-2	SNVs	chr14	8711138	c.8711138G>A	intergenic	4930455B14Rik,Fhit	15	16	0	35	0.483871
Tyr-2	SNVs	chr14	13243035	c.13243035G>A	ncRNA_intronic	Gm5087	23	26	0	38	0.469388
Tyr-2	SNVs	chr14	15189177	c.15189177G>A	intergenic	Nek10,Lrrc3b	14	26	0	38	0.35
Tyr-2	SNVs	chr14	16200634	c.16200634G>A	intergenic	Lrrc3b,Oxsm	44	21	0	55	0.676923
Tyr-2	SNVs	chr14	24535958	c.24535958C>T	intergenic	Rps24,4930572O13Rik	19	24	0	54	0.44186
Tyr-2	SNVs	chr14	30177375	c.30177375G>A	intronic	Cacna1d	12	15	0	39	0.444444
Tyr-2	SNVs	chr14	38827643	c.38827643C>T	intronic	Nrg3	27	27	0	42	0.5
Tyr-2	SNVs	chr14	42449390	c.42449390C>T	intergenic	Gm17026,Gm10377	26	3	0	15	0.896552
Tyr-2	SNVs	chr14	54930658	c.54930658C>T	intergenic	Efs,Il25	21	21	0	27	0.5
Tyr-2	SNVs	chr14	59744995	c.59744995C>T	intronic	Atp8a2	20	32	0	43	0.384615
Tyr-2	SNVs	chr14	63199813	c.63199813C>T	UTR3	Gata4	16	21	0	35	0.432432
Tyr-2	SNVs	chr14	77149416	c.77149416C>T	intergenic	Ccdc122,Enox1	22	19	0	41	0.536585
Tyr-2	SNVs	chr14	77385629	c.77385629C>T	intronic	Enox1	22	21	0	58	0.511628
Tyr-2	SNVs	chr14	86886982	c.86886982C>T	intronic	Diaph3	16	28	0	40	0.363636
Tyr-2	SNVs	chr14	100395985	c.100395985C>T	intergenic	Klf12,Prr30	24	22	0	40	0.521739
Tyr-2	SNVs	chr14	104731226	c.104731226C>T	ncRNA_intronic	D130009I18Rik	21	28	0	32	0.428571
Tyr-2	SNVs	chr14	108463333	c.108463333C>T	intergenic	1700128A07Rik,Slitrk1	14	23	0	34	0.378378
Tyr-2	SNVs	chr14	113219202	c.113219202C>T	intergenic	Mir466,4930524C18Rik	24	21	0	32	0.533333
Tyr-2	SNVs	chr14	114521141	c.114521141C>T	intergenic	NONE,4930524C18Rik	21	20	0	33	0.512195
Tyr-2	SNVs	chr14	118750335	c.118750335C>T	intergenic	Abcc4,Cldn10	30	16	0	51	0.652174
Tyr-2	SNVs	chr14	123758222	c.123758222T>C	intronic	Itgbl1	29	27	0	43	0.517857
Tyr-2	SNVs	chr14	123860527	c.123860527C>T	intronic	Itgbl1	20	15	0	40	0.571429
Tyr-2	SNVs	chr14	123957825	c.123957825C>T	intronic	Itgbl1	20	20	0	46	0.5
Tyr-2	SNVs	chr15	4434812	c.4434812C>T	intronic	Plcxd3	17	18	0	25	0.485714
Tyr-2	SNVs	chr15	5536926	c.5536926C>T	ncRNA_intronic	5430437J10Rik	23	30	0	47	0.433962
Tyr-2	SNVs	chr15	11417463	c.11417463C>T	intergenic	Tars,Npr3	12	42	0	46	0.222222
Tyr-2	SNVs	chr15	18643568	c.18643568C>T	intergenic	4921515E04Rik,Cdh10	21	21	1	42	0.5
Tyr-2	SNVs	chr15	19919064	c.19919064C>T	intergenic	Cdh10,Acot10	23	5	0	34	0.821429
Tyr-2	SNVs	chr15	22111710	c.22111710C>T	intergenic	Cdh12,Gm5803	24	16	0	42	0.6
Tyr-2	SNVs	chr15	38538654	c.38538654C>T	intergenic	Azin1,2310043O21Rik	21	27	0	45	0.4375
Tyr-2	SNVs	chr15	40022351	c.40022351C>T	intergenic	AU022793,9330182O14Rik	23	20	0	47	0.534884
Tyr-2	SNVs	chr15	48512133	c.48512133G>A	intronic	Csmd3	20	41	0	42	0.327869
Tyr-2	SNVs	chr15	61808762	c.61808762C>T	intergenic	D030024E09Rik,Myc	17	9	0	40	0.653846
Tyr-2	SNVs	chr15	64768959	c.64768959C>T	intronic	Adcy8	25	23	0	45	0.520833
Tyr-2	SNVs	chr15	67389634	c.67389634C>T	intergenic	1700012I11Rik,Zfat	20	19	0	40	0.512821
Tyr-2	SNVs	chr15	74225650	c.74225650C>T	intergenic	Mroh5,Gm32168	20	29	0	28	0.408163
Tyr-2	SNVs	chr15	75379946	c.75379946C>T	intergenic	Ly6f,9030619P08Rik	24	21	0	33	0.533333
Tyr-2	SNVs	chr15	75467475	c.75467475C>T	intergenic	Ly6l,Ly6h	27	25	0	43	0.519231
Tyr-2	SNVs	chr15	89491829	c.89491829C>T	intergenic	C230037L18Rik,Shank3	21	15	0	34	0.583333
Tyr-2	SNVs	chr15	101267393	c.101267393C>T	intronic	Nr4a1	39	25	0	43	0.609375
Tyr-2	SNVs	chr16	8171504	c.8171504G>A	intergenic	Rbfox1,Tmem114	23	20	0	42	0.534884
Tyr-2	SNVs	chr16	9061436	c.9061436G>A	intergenic	1810013L24Rik,Grin2a	23	35	0	36	0.396552
Tyr-2	SNVs	chr16	15463767	c.15463767G>A	intergenic	Efcab1,Ube2v2	27	18	0	30	0.6
Tyr-2	SNVs	chr16	21815383	c.21815383C>T	intergenic	1300002E11Rik,Map3k13	22	28	0	47	0.44
Tyr-2	SNVs	chr16	25247516	c.25247516C>T	intergenic	A230028O05Rik,Tprg	18	19	0	27	0.486486
Tyr-2	SNVs	chr16	30754889	c.30754889C>T	intergenic	Fam43a,Mir1195	24	27	0	49	0.470588
Tyr-2	SNVs	chr16	31332175	c.31332175C>T	intergenic	Apod,Bdh1	22	22	0	40	0.5
Tyr-2	SNVs	chr16	47223869	c.47223869G>A	intergenic	Nectin3,Dppa4	16	24	0	40	0.4
Tyr-2	SNVs	chr16	48666487	c.48666487C>T	intergenic	Morc1,Trat1	25	14	0	46	0.641026
Tyr-2	SNVs	chr16	70825627	c.70825627C>T	intergenic	D16Ertd519e,4931420L22Rik	27	17	0	29	0.613636
Tyr-2	SNVs	chr16	80142743	c.80142743C>T	intergenic	Tmprss15,Ncam2	22	25	0	29	0.468085
Tyr-2	SNVs	chr16	83737468	c.83737468C>T	intergenic	NONE,4930553E22Rik	22	23	0	29	0.488889
Tyr-2	SNVs	chr16	90800325	c.90800325G>A	intronic	Urb1	24	26	0	53	0.48
Tyr-2	SNVs	chr16	92405176	c.92405176G>A	intronic	Rcan1	19	17	0	48	0.527778
Tyr-2	SNVs	chr16	95834497	c.95834497C>T	ncRNA_intronic	1600002D24Rik	18	15	0	29	0.545455
Tyr-2	SNVs	chr16	96149059	c.96149059C>T	intronic	Wrb	22	26	0	37	0.458333
Tyr-2	SNVs	chr17	3241029	c.3241029G>A	intergenic	Scaf8,Tiam2	20	29	0	44	0.408163
Tyr-2	SNVs	chr17	4642227	c.4642227C>T	intergenic	4930517M08Rik,Arid1b	22	21	0	41	0.511628
Tyr-2	SNVs	chr17	6027836	c.6027836C>T	intronic	Synj2	34	24	0	46	0.586207
Tyr-2	SNVs	chr17	10724529	c.10724529C>T	intronic	Pacrg	28	30	0	65	0.482759
Tyr-2	SNVs	chr17	14951011	c.14951011C>T	intronic	Phf10	33	27	0	37	0.55
Tyr-2	SNVs	chr17	15287848	c.15287848G>A	intergenic	Gm5091,Gm10510	32	15	0	43	0.680851
Tyr-2	SNVs	chr17	15462144	c.15462144G>A	intergenic	Fam120b,Psmb1	30	32	0	45	0.483871
Tyr-2	SNVs	chr17	16415847	c.16415847C>T	intergenic	Rgmb,Zfp960	24	24	0	36	0.5
Tyr-2	SNVs	chr17	20355790	p.L127L/c.20355790C>T	exonic	Vmn2r107	20	18	0	37	0.526316
Tyr-2	SNVs	chr17	23906968	c.23906968G>A	intergenic	Dcpp2,Dcpp3	7	37	0	41	0.159091
Tyr-2	SNVs	chr17	31613708	c.31613708G>A	intronic	Cbs	28	35	0	37	0.444444
Tyr-2	SNVs	chr17	38034691	c.38034691G>A	intergenic	Olfr761,Olfr129	14	33	0	36	0.297872
Tyr-2	SNVs	chr17	45430642	c.45430642G>A	intronic	Cdc5l	23	18	0	46	0.560976
Tyr-2	SNVs	chr17	47432169	c.47432169G>A	intronic	1700001C19Rik	23	23	0	40	0.5
Tyr-2	SNVs	chr17	49965069	c.49965069G>A	intergenic	Kif6,Rftn1	22	27	0	47	0.44898
Tyr-2	SNVs	chr17	51175817	c.51175817A>G	intronic	Tbc1d5	11	31	0	30	0.261905
Tyr-2	SNVs	chr17	62727111	c.62727111C>T	intronic	Efna5	18	30	0	44	0.375
Tyr-2	SNVs	chr17	63771598	c.63771598G>A	intergenic	Fbxl17,Fer	20	21	0	43	0.487805
Tyr-2	SNVs	chr17	67522653	c.67522653G>A	intergenic	Ptprm,Lrrc30	28	20	0	47	0.583333
Tyr-2	SNVs	chr18	4815559	c.4815559C>T	ncRNA_intronic	Gm10556	15	18	0	38	0.454545
Tyr-2	SNVs	chr18	14946570	c.14946570C>T	intergenic	Taf4b,Kctd1	31	25	0	47	0.553571
Tyr-2	SNVs	chr18	36685885	c.36685885C>T	intronic	E230025N22Rik	22	26	0	46	0.458333
Tyr-2	SNVs	chr18	47709374	c.47709374C>T	ncRNA_intronic	Gm5095	22	25	0	38	0.468085
Tyr-2	SNVs	chr18	53104054	c.53104054C>T	intergenic	Sncaip,Snx2	25	18	0	33	0.581395
Tyr-2	SNVs	chr18	55374137	c.55374137C>T	intergenic	Zfp608,Gramd3	23	12	0	44	0.657143
Tyr-2	SNVs	chr18	56252385	c.56252385C>T	intergenic	Zfp608,Gramd3	8	21	0	30	0.275862
Tyr-2	SNVs	chr18	64033852	c.64033852C>T	intergenic	Wdr7,St8sia3os	15	15	0	21	0.5
Tyr-2	SNVs	chr18	65157756	c.65157756C>T	intronic	Nedd4l	30	24	0	63	0.555556
Tyr-2	SNVs	chr18	70755152	c.70755152C>T	intergenic	Mbd2,Dcc	18	25	0	45	0.418605
Tyr-2	SNVs	chr18	74077995	c.74077995G>A	intergenic	Mapk4,Ska1	27	25	0	32	0.519231
Tyr-2	SNVs	chr18	77257763	c.77257763C>T	intergenic	St8sia5,Loxhd1	13	16	0	26	0.448276
Tyr-2	SNVs	chr18	79505067	c.79505067C>T	intergenic	Setbp1,Pard6g	19	20	0	38	0.487179
Tyr-2	SNVs	chr18	81987373	c.81987373C>T	intergenic	Sall3,Mir5127	29	17	0	36	0.630435
Tyr-2	SNVs	chr19	5865305	c.5865305G>A	intronic	Frmd8	22	23	0	38	0.488889
Tyr-2	SNVs	chr19	8646301	c.8646301G>A	intergenic	Slc22a6,9830166K06Rik	21	24	0	59	0.466667
Tyr-2	SNVs	chr19	18134241	c.18134241G>A	intergenic	Pcsk5,Ostf1	17	32	0	38	0.346939
Tyr-2	SNVs	chr19	18376982	c.18376982G>A	intergenic	Pcsk5,Ostf1	33	37	0	53	0.471429
Tyr-2	SNVs	chr19	19259429	c.19259429G>A	intergenic	Rorb,Anxa1	33	15	0	42	0.6875
Tyr-2	SNVs	chr19	24935586	c.24935586G>A	intronic	Cbwd1	25	20	0	48	0.555556
Tyr-2	SNVs	chr19	25213033	c.25213033G>A	intergenic	Dock8,Kank1	18	24	0	41	0.428571
Tyr-2	SNVs	chr19	26502699	c.26502699G>A	intergenic	Dmrt2,Smarca2	22	31	0	44	0.415094
Tyr-2	SNVs	chr19	30825558	c.30825558G>A	intronic	Prkg1	26	33	0	38	0.440678
Tyr-2	SNVs	chr19	43291844	c.43291844G>A	intronic	Hpse2	29	26	0	45	0.527273
Tyr-2	SNVs	chr19	44069156	c.44069156G>A	intronic	Erlin1	28	20	1	42	0.583333
Tyr-2	SNVs	chr19	44531104	c.44531104G>A	intronic	Sec31b	25	26	0	42	0.490196
Tyr-2	SNVs	chr19	46322703	c.46322703G>A	intronic	Psd	11	14	0	35	0.44
Tyr-2	SNVs	chr19	47353576	c.47353576G>A	intronic	Sh3pxd2a	20	16	0	43	0.555556
Tyr-2	SNVs	chr19	48870474	c.48870474G>A	intergenic	Sorcs3,Sorcs1	19	19	0	26	0.5
Tyr-2	SNVs	chr19	51396815	c.51396815G>A	intergenic	Sorcs1,Ins1	25	30	0	50	0.454545
Tyr-2	SNVs	chr19	55691086	c.55691086C>T	ncRNA_intronic	4930552P12Rik	29	26	0	54	0.527273
Tyr-2	SNVs	chr1	11385680	c.11385680C>T	intergenic	Prex2,A830018L16Rik	19	24	0	44	0.44186
Tyr-2	SNVs	chr1	15434895	c.15434895C>T	intronic	Kcnb2	23	21	0	40	0.522727
Tyr-2	SNVs	chr1	26369333	c.26369333C>T	intergenic	Adgrb3,4931408C20Rik	17	25	0	40	0.404762
Tyr-2	SNVs	chr1	31216435	c.31216435C>T	ncRNA_intronic	4931428L18Rik	21	18	0	34	0.538462
Tyr-2	SNVs	chr1	37984892	c.37984892C>T	UTR3	Txndc9	21	31	0	45	0.403846
Tyr-2	SNVs	chr1	42149839	c.42149839C>T	intergenic	4930448I06Rik,Pantr1	23	18	1	50	0.560976
Tyr-2	SNVs	chr1	42948049	c.42948049C>T	intergenic	Mrps9,Gpr45	19	22	0	60	0.463415
Tyr-2	SNVs	chr1	42951217	c.42951217C>T	intergenic	Mrps9,Gpr45	20	20	0	46	0.5
Tyr-2	SNVs	chr2	3641228	c.3641228C>T	intergenic	Cdnf,Fam107b	9	39	0	55	0.1875
Tyr-2	SNVs	chr2	4395006	c.4395006C>T	intronic	Frmd4a	17	18	0	35	0.485714
Tyr-2	SNVs	chr2	16414322	c.16414322C>T	intronic	Plxdc2	16	22	0	40	0.421053
Tyr-2	SNVs	chr2	17448654	c.17448654C>T	intronic	Nebl	27	26	0	45	0.509434
Tyr-2	SNVs	chr2	24807877	c.24807877C>T	intronic	Ehmt1	25	28	0	50	0.471698
Tyr-2	SNVs	chr2	35489256	c.35489256C>T	intergenic	Ggta1,Gm13446	29	19	0	56	0.604167
Tyr-2	SNVs	chr2	40576316	c.40576316C>T	intergenic	Ppp6c,Lrp1b	20	23	0	30	0.465116
Tyr-2	SNVs	chr2	45533186	c.45533186C>T	intergenic	Zeb2os,1700019E08Rik	19	28	0	56	0.404255
Tyr-2	SNVs	chr2	57686380	c.57686380C>T	intergenic	Gpd2,Galnt5	21	12	0	41	0.636364
Tyr-2	SNVs	chr2	68197980	c.68197980G>A	intergenic	B3galt1,Stk39	22	21	0	57	0.511628
Tyr-2	SNVs	chr2	68371054	c.68371054C>T	intronic	Stk39	16	28	0	38	0.363636
Tyr-2	SNVs	chr2	70913380	c.70913380G>A	intergenic	Tlk1,Mettl8	26	24	0	33	0.52
Tyr-2	SNVs	chr2	76923203	c.76923203C>T	intronic	Ttn	27	38	0	42	0.415385
Tyr-2	SNVs	chr2	78157935	c.78157935C>T	ncRNA_intronic	4930440I19Rik	20	24	0	27	0.454545
Tyr-2	SNVs	chr2	97080165	c.97080165C>A	intronic	Lrrc4c	23	22	0	39	0.511111
Tyr-2	SNVs	chr2	107904203	c.107904203G>A	intergenic	Kcna4,Mettl15	21	26	0	42	0.446809
Tyr-2	SNVs	chr2	107958328	c.107958328G>A	intergenic	Kcna4,Mettl15	22	26	0	46	0.458333
Tyr-2	SNVs	chr2	118894736	c.118894736G>A	intergenic	Ivd,Bahd1	21	37	0	50	0.362069
Tyr-2	SNVs	chr2	122098823	c.122098823C>T	intronic	Spg11	24	31	0	50	0.436364
Tyr-2	SNVs	chr2	125511276	c.125511276G>A	intergenic	Fbn1,Cep152	24	18	0	35	0.571429
Tyr-2	SNVs	chr2	132250212	c.132250212C>T	intronic	Pcna	27	37	0	41	0.421875
Tyr-2	SNVs	chr2	135307299	c.135307299C>T	intronic	Plcb1	16	24	0	48	0.4
Tyr-2	SNVs	chr2	136470722	c.136470722C>T	intergenic	Pak7,Ankef1	27	22	0	53	0.55102
Tyr-2	SNVs	chr2	143859212	c.143859212G>A	intronic	Bfsp1	17	30	0	44	0.361702
Tyr-2	SNVs	chr2	156393576	c.156393576C>T	upstream	2900097C17Rik	34	23	0	33	0.596491
Tyr-2	SNVs	chr2	160366789	c.160366789G>A	UTR5	Mafb	14	21	0	42	0.4
Tyr-2	SNVs	chr2	169045836	c.169045836C>T	intergenic	1700017J07Rik,Tshz2	23	32	0	42	0.418182
Tyr-2	SNVs	chr2	169362812	c.169362812C>T	intergenic	1700017J07Rik,Tshz2	18	26	0	32	0.409091
Tyr-2	SNVs	chr2	171521795	c.171521795G>A	intergenic	Dok5,1700028P15Rik	27	26	0	42	0.509434
Tyr-2	SNVs	chr3	9056665	c.9056665C>T	intergenic	Tpd52,4930539M17Rik	17	23	0	53	0.425
Tyr-2	SNVs	chr3	9706024	c.9706024C>T	intronic	Pag1	24	24	0	38	0.5
Tyr-2	SNVs	chr3	11424671	c.11424671C>T	intergenic	Snx16,Gm10745	11	25	0	27	0.305556
Tyr-2	SNVs	chr3	11588950	c.11588950G>A	intergenic	Snx16,Gm10745	10	36	0	37	0.217391
Tyr-2	SNVs	chr3	11983292	c.11983292C>T	intergenic	Gm10745,Ralyl	13	34	0	32	0.276596
Tyr-2	SNVs	chr3	15797336	c.15797336T>A	intronic	LOC100038947	6	38	0	46	0.136364
Tyr-2	SNVs	chr3	27750611	c.27750611C>T	intergenic	Fndc3b,Tmem212	7	5	0	11	0.583333
Tyr-2	SNVs	chr3	28825150	c.28825150G>A	intergenic	Rpl22l1,Gm1527	17	24	0	37	0.414634
Tyr-2	SNVs	chr3	35146575	c.35146575C>T	intergenic	Mir6378,Gm6639	17	34	0	46	0.333333
Tyr-2	SNVs	chr3	44734816	c.44734816G>T	intergenic	NONE,2610316D01Rik	10	34	0	46	0.227273
Tyr-2	SNVs	chr3	48351021	c.48351021G>A	intergenic	Gm7977,1700018B24Rik	19	26	0	53	0.422222
Tyr-2	SNVs	chr3	56335607	c.56335607C>T	intergenic	Nbea,Tm4sf1	22	13	0	34	0.628571
Tyr-2	SNVs	chr3	59086002	c.59086002C>T	intronic	Med12l	29	20	0	45	0.591837
Tyr-2	SNVs	chr3	59520691	c.59520691G>A	intergenic	Igsf10,Gm5538	10	34	0	45	0.227273
Tyr-2	SNVs	chr3	69792198	c.69792198C>T	intergenic	Nmd3,Sptssb	17	16	0	36	0.515152
Tyr-2	SNVs	chr3	70109689	c.70109689C>T	intergenic	Otol1,Gm6634	13	15	0	35	0.464286
Tyr-2	SNVs	chr3	77333581	c.77333581G>A	intergenic	Fstl5,Rapgef2	19	19	0	49	0.5
Tyr-2	SNVs	chr3	81354007	c.81354007C>T	intergenic	Pdgfc,A830029E22Rik	15	30	0	45	0.333333
Tyr-2	SNVs	chr3	82348646	c.82348646C>T	intergenic	Gucy1a3,Map9	25	32	0	54	0.438596
Tyr-2	SNVs	chr3	82478554	c.82478554C>T	intergenic	Map9,Npy2r	20	21	0	33	0.487805
Tyr-2	SNVs	chr3	87991697	c.87991697G>A	intronic	Bcan	9	35	0	57	0.204545
Tyr-2	SNVs	chr3	102379882	c.102379882C>T	intergenic	A230001M10Rik,Ngf	26	28	0	30	0.481481
Tyr-2	SNVs	chr3	102442537	c.102442537C>T	intergenic	A230001M10Rik,Ngf	20	24	0	37	0.454545
Tyr-2	SNVs	chr3	104442209	c.104442209G>A	intergenic	Magi3,Lrig2	24	27	0	49	0.470588
Tyr-2	SNVs	chr3	105531890	c.105531890G>A	intronic	Kcnd3	16	26	0	49	0.380952
Tyr-2	SNVs	chr3	106657871	c.106657871C>T	intergenic	Dram2,Lrif1	19	21	0	50	0.475
Tyr-2	SNVs	chr3	107506050	c.107506050C>T	intronic	Slc6a17	25	30	0	45	0.454545
Tyr-2	SNVs	chr3	113681062	c.113681062C>T	intergenic	Rnpc3,Col11a1	21	25	0	32	0.456522
Tyr-2	SNVs	chr3	115156640	c.115156640C>T	intergenic	Olfm3,S1pr1	15	20	0	36	0.428571
Tyr-2	SNVs	chr3	115931089	c.115931089C>T	intergenic	Dph5,Slc30a7	23	28	0	34	0.45098
Tyr-2	SNVs	chr3	121014364	c.121014364C>T	intergenic	6530403H02Rik,Rwdd3	10	14	0	21	0.416667
Tyr-2	SNVs	chr3	125382070	c.125382070G>A	intergenic	1700003H04Rik,Ndst4	18	26	0	47	0.409091
Tyr-2	SNVs	chr3	126410785	c.126410785C>T	intronic	Arsj	23	23	0	38	0.5
Tyr-2	SNVs	chr3	129137031	c.129137031G>A	intergenic	D030025E07Rik,Pitx2	17	23	0	44	0.425
Tyr-2	SNVs	chr3	131195543	c.131195543G>A	intronic	Lef1	26	19	0	43	0.577778
Tyr-2	SNVs	chr3	131540180	c.131540180C>T	intergenic	Sgms2,Papss1	36	23	0	53	0.610169
Tyr-2	SNVs	chr3	132864273	c.132864273C>T	ncRNA_intronic	Gm29811	32	21	0	31	0.603774
Tyr-2	SNVs	chr3	138003173	c.138003173C>T	intergenic	Dapp1,Gm5105	21	38	0	55	0.355932
Tyr-2	SNVs	chr3	143075071	c.143075071C>T	intergenic	Pkn2,A830019L24Rik	26	17	0	43	0.604651
Tyr-2	SNVs	chr3	149163681	c.149163681C>T	intergenic	Adgrl2,Gm1653	28	19	0	39	0.595745
Tyr-2	SNVs	chr3	153600029	c.153600029C>T	intronic	St6galnac3	19	21	0	41	0.475
Tyr-2	SNVs	chr4	4112744	c.4112744C>T	intergenic	Sdr16c6,Penk	26	19	0	35	0.577778
Tyr-2	SNVs	chr4	4136572	c.4136572G>A	intronic	Penk	26	28	0	35	0.481481
Tyr-2	SNVs	chr4	5010728	c.5010728G>A	intergenic	Impad1,4930423M02Rik	19	23	0	41	0.452381
Tyr-2	SNVs	chr4	5352958	c.5352958G>A	intergenic	Impad1,4930423M02Rik	32	26	0	39	0.551724
Tyr-2	SNVs	chr4	6020645	c.6020645G>A	intergenic	Fam110b,Ubxn2b	24	21	0	45	0.533333
Tyr-2	SNVs	chr4	7119959	c.7119959C>T	intergenic	Tox,8430436N08Rik	28	19	0	45	0.595745
Tyr-2	SNVs	chr4	28055563	c.28055563G>A	intergenic	4930548K13Rik,Epha7	29	26	0	44	0.527273
Tyr-2	SNVs	chr4	30282852	c.30282852G>A	intergenic	Epha7,4930556G01Rik	19	24	0	32	0.44186
Tyr-2	SNVs	chr4	36840321	c.36840321C>T	intronic	Lingo2	17	26	0	29	0.395349
Tyr-2	SNVs	chr4	38915817	c.38915817C>T	intergenic	Lingo2,1700009N14Rik	19	18	0	31	0.513514
Tyr-2	SNVs	chr4	42841167	c.42841167G>A	intergenic	Gm1987,Fam205a1	36	21	0	43	0.631579
Tyr-2	SNVs	chr4	44650717	c.44650717C>T	intronic	Pax5	15	24	0	49	0.384615
Tyr-2	SNVs	chr4	46933465	c.46933465C>T	intronic	Gabbr2	22	25	0	42	0.468085
Tyr-2	SNVs	chr4	49419973	c.49419973G>A	intergenic	Acnat2,Acnat1	21	28	1	41	0.428571
Tyr-2	SNVs	chr4	53556759	c.53556759G>A	intronic	Slc44a1	17	19	0	30	0.472222
Tyr-2	SNVs	chr4	63063260	c.63063260C>T	intronic	Zfp618	24	27	0	45	0.470588
Tyr-2	SNVs	chr4	65916115	c.65916115C>T	intronic	Astn2	21	32	0	42	0.396226
Tyr-2	SNVs	chr4	70794213	c.70794213C>T	intergenic	Megf9,Tle1	24	27	0	34	0.470588
Tyr-2	SNVs	chr4	74785725	c.74785725C>T	intergenic	Kdm4c,Tmem261	20	29	0	40	0.408163
Tyr-2	SNVs	chr4	76458569	c.76458569C>T	intronic	Ptprd	22	18	0	49	0.55
Tyr-2	SNVs	chr4	76652967	c.76652967C>T	intronic	Ptprd	17	24	0	43	0.414634
Tyr-2	SNVs	chr4	77424185	c.77424185C>T	intronic	Ptprd	25	28	0	51	0.471698
Tyr-2	SNVs	chr4	94636399	c.94636399G>A	intronic	Ift74	28	30	0	32	0.482759
Tyr-2	SNVs	chr4	96436654	c.96436654G>C	intergenic	Cyp2j11,Cyp2j8	14	32	0	41	0.304348
Tyr-2	SNVs	chr4	104933133	c.104933133G>A	intronic	1700024P16Rik	21	22	0	51	0.488372
Tyr-2	SNVs	chr4	106561013	c.106561013G>A	upstream	Dhcr24	24	12	0	39	0.666667
Tyr-2	SNVs	chr5	3709226	c.3709226C>T	intronic	Ankib1	28	24	1	46	0.538462
Tyr-2	SNVs	chr5	5322930	c.5322930C>T	intronic	Cdk14	32	34	0	29	0.484848
Tyr-2	SNVs	chr5	16795051	c.16795051C>T	intergenic	Hgf,Speer4f1	28	18	0	41	0.608696
Tyr-2	SNVs	chr5	18689117	c.18689117C>T	intergenic	Gnai1,4921504A21Rik	16	20	0	39	0.444444
Tyr-2	SNVs	chr5	21127531	c.21127531C>T	intergenic	Ptpn12,Gsap	22	25	0	45	0.468085
Tyr-2	SNVs	chr5	31782144	c.31782144C>T	intronic	Bre	30	26	0	58	0.535714
Tyr-2	SNVs	chr5	31788932	c.31788932C>T	intronic	Bre	28	25	0	51	0.528302
Tyr-2	SNVs	chr5	32618272	c.32618272C>T	intronic	Yes1	18	29	0	38	0.382979
Tyr-2	SNVs	chr5	35080104	c.35080104C>T	UTR3	Dok7	32	29	0	47	0.52459
Tyr-2	SNVs	chr5	52267389	c.52267389C>T	intergenic	C130083M11Rik,Sod3	26	30	0	49	0.464286
Tyr-2	SNVs	chr5	52636538	c.52636538G>A	intergenic	8030423F21Rik,Sepsecs	14	25	0	34	0.358974
Tyr-2	SNVs	chr5	52988407	c.52988407G>A	ncRNA_intronic	5033403H07Rik	25	24	0	56	0.510204
Tyr-2	SNVs	chr5	54127192	c.54127192C>T	intergenic	Stim2,Gm10440	17	25	0	29	0.404762
Tyr-2	SNVs	chr5	61279893	c.61279893C>T	intergenic	4933402J10Rik,G6pd2	20	25	0	44	0.444444
Tyr-2	SNVs	chr5	75035211	c.75035211C>T	intronic	Chic2	29	29	0	60	0.5
Tyr-2	SNVs	chr5	75940248	c.75940248G>A	intronic	Kdr	15	27	0	56	0.357143
Tyr-2	SNVs	chr5	80491482	c.80491482C>T	intergenic	Mir669m-1,Adgrl3	17	21	0	44	0.447368
Tyr-2	SNVs	chr5	90352932	c.90352932G>A	intronic	Ankrd17	22	40	0	37	0.354839
Tyr-2	SNVs	chr5	90597393	c.90597393C>T	intronic	5830473C10Rik	20	21	0	41	0.487805
Tyr-2	SNVs	chr5	92206264	c.92206264C>T	intergenic	Uso1,U90926	26	23	0	40	0.530612
Tyr-2	SNVs	chr5	95978574	c.95978574G>A	intergenic	Cxcl13,Cnot6l	27	22	0	41	0.55102
Tyr-2	SNVs	chr5	103940267	c.103940267G>A	intergenic	Klhl8,Hsd17b13	21	29	0	44	0.42
Tyr-2	SNVs	chr5	108415029	c.108415029C>T	intronic	Pde6b	26	24	0	47	0.52
Tyr-2	SNVs	chr5	112923780	c.112923780G>A	intronic	Grk3	24	27	0	51	0.470588
Tyr-2	SNVs	chr5	116979018	c.116979018G>A	intergenic	Srrm4,Suds3	31	14	0	43	0.688889
Tyr-2	SNVs	chr5	118877044	c.118877044C>T	intergenic	Med13l,4930413E15Rik	10	19	0	33	0.344828
Tyr-2	SNVs	chr5	121533296	c.121533296C>T	intronic	Mapkapk5	27	26	0	41	0.509434
Tyr-2	SNVs	chr5	122344578	c.122344578C>T	intronic	Rad9b	20	23	0	34	0.465116
Tyr-2	SNVs	chr5	123710183	c.123710183G>A	intronic	Zcchc8	28	24	0	48	0.538462
Tyr-2	SNVs	chr5	124090947	c.124090947G>A	intronic	Abcb9	25	24	0	50	0.510204
Tyr-2	SNVs	chr5	140204615	c.140204615C>T	intronic	Mad1l1	23	29	0	40	0.442308
Tyr-2	SNVs	chr5	142578417	c.142578417G>A	intronic	Mmd2	21	23	0	46	0.477273
Tyr-2	SNVs	chr5	146000828	c.146000828G>A	intronic	Cyp3a25	24	31	0	45	0.436364
Tyr-2	SNVs	chr5	147113829	c.147113829C>T	intergenic	Polr1d,Gsx1	25	28	0	38	0.471698
Tyr-2	SNVs	chr5	149047811	c.149047811C>T	UTR3	Hmgb1	33	11	0	47	0.75
Tyr-2	SNVs	chr6	8150543	c.8150543G>A	intronic	Col28a1	11	18	0	45	0.37931
Tyr-2	SNVs	chr6	10969767	c.10969767G>A	intergenic	Nxph1,AA545190	23	21	0	40	0.522727
Tyr-2	SNVs	chr6	16800875	c.16800875G>A	intergenic	Mdfic,Tfec	27	24	0	52	0.529412
Tyr-2	SNVs	chr6	25156431	c.25156431G>A	intergenic	Tmem229a,Gpr37	29	22	0	47	0.568627
Tyr-2	SNVs	chr6	26993099	c.26993099G>A	intergenic	Gm20756,Grm8	15	26	0	24	0.365854
Tyr-2	SNVs	chr6	30109491	c.30109491G>A	intronic	Nrf1	20	21	0	39	0.487805
Tyr-2	SNVs	chr6	37132150	c.37132150G>A	intronic	Dgki	25	27	0	39	0.480769
Tyr-2	SNVs	chr6	37739160	c.37739160G>A	intergenic	Akr1d1,Trim24	15	13	0	27	0.535714
Tyr-2	SNVs	chr6	48552888	c.48552888G>A	intergenic	Atp6v0e2,Lrrc61	18	29	1	39	0.382979
Tyr-2	SNVs	chr6	54574795	c.54574795G>A	intergenic	Scrn1,Fkbp14	28	29	0	54	0.491228
Tyr-2	SNVs	chr6	58490924	c.58490924G>A	intergenic	Vmn1r31,Abcg2	14	27	0	43	0.341463
Tyr-2	SNVs	chr6	58655515	c.58655515G>A	intronic	Abcg2	23	21	0	35	0.522727
Tyr-2	SNVs	chr6	82675161	c.82675161G>A	intergenic	Pole4,Hk2	17	27	0	50	0.386364
Tyr-2	SNVs	chr6	86358486	c.86358486G>A	intergenic	Tgfa,Fam136a	22	22	0	44	0.5
Tyr-2	SNVs	chr6	88004033	c.88004033G>A	intronic	Rab7	31	27	0	37	0.534483
Tyr-2	SNVs	chr6	97142401	c.97142401G>A	intronic	Eogt	16	14	0	27	0.533333
Tyr-2	SNVs	chr6	98340522	c.98340522G>A	intronic	Gm765	27	28	0	33	0.490909
Tyr-2	SNVs	chr6	103010022	c.103010022G>A	intergenic	Mir6373,Chl1	24	16	0	30	0.6
Tyr-2	SNVs	chr6	104179362	c.104179362G>A	intergenic	Pou5f1-rs5,Cntn6	15	28	0	50	0.348837
Tyr-2	SNVs	chr6	110907770	c.110907770G>A	intronic	Grm7	17	13	0	37	0.566667
Tyr-2	SNVs	chr6	116056725	c.116056725G>A	intronic	Tmcc1	24	24	0	38	0.5
Tyr-2	SNVs	chr6	117670446	c.117670446G>A	intergenic	Cxcl12,1700030F04Rik	17	14	0	22	0.548387
Tyr-2	SNVs	chr6	119768688	c.119768688G>A	intronic	Erc1	25	29	0	39	0.462963
Tyr-2	SNVs	chr6	120137282	c.120137282G>A	intronic	Ninj2	22	25	0	57	0.468085
Tyr-2	SNVs	chr6	130729902	c.130729902A>G	intergenic	Klra1,Klra2	7	23	0	32	0.233333
Tyr-2	SNVs	chr6	130941411	c.130941411G>A	intergenic	Klra1,Klra2	15	39	0	63	0.277778
Tyr-2	SNVs	chr6	131201092	c.131201092G>A	intergenic	Klra1,Klra2	22	25	0	44	0.468085
Tyr-2	SNVs	chr6	134756804	c.134756804G>A	intronic	Dusp16	19	17	0	42	0.527778
Tyr-2	SNVs	chr6	134934180	c.134934180G>A	ncRNA_intronic	Lockd	19	8	0	44	0.703704
Tyr-2	SNVs	chr6	138658372	p.E25K/c.138658372C>T	exonic	Igbp1b	24	29	0	46	0.45283
Tyr-2	SNVs	chr6	141970506	c.141970506G>A	intergenic	Slco1a1,Gm6614	17	16	0	39	0.515152
Tyr-2	SNVs	chr6	148441564	c.148441564G>A	intronic	Tmtc1	23	27	0	34	0.46
Tyr-2	SNVs	chr7	3374027	c.3374027G>A	intergenic	Cacng7,Cacng8	18	22	0	47	0.45
Tyr-2	SNVs	chr7	7237186	c.7237186G>T	intronic	Vmn2r29	14	48	0	40	0.225806
Tyr-2	SNVs	chr7	11949638	c.11949638G>A	intergenic	Vmn1r76,Vmn1r77	16	25	0	52	0.390244
Tyr-2	SNVs	chr7	13043255	c.13043255C>T	UTR3	Mzf1	36	18	0	45	0.666667
Tyr-2	SNVs	chr7	31444702	c.31444702C>T	intergenic	Scgb1b3,Scgb2b7	22	31	0	56	0.415094
Tyr-2	SNVs	chr7	39491773	c.39491773C>T	intergenic	Zfp939,Zfp619	22	17	0	49	0.564103
Tyr-2	SNVs	chr7	42535786	c.42535786C>T	intergenic	Zfp141,Zfp976	28	24	0	45	0.538462
Tyr-2	SNVs	chr7	59144049	c.59144049G>A	intergenic	Atp10a,Ube3a	19	18	0	35	0.513514
Tyr-2	SNVs	chr7	86895394	c.86895394G>A	intergenic	Vmn2r77,Vmn2r78	21	26	0	43	0.446809
Tyr-2	SNVs	chr7	88648714	c.88648714C>T	intergenic	Rab38,Tmem135	19	17	0	43	0.527778
Tyr-2	SNVs	chr7	107175024	c.107175024G>A	intronic	Nlrp14	19	25	0	40	0.431818
Tyr-2	SNVs	chr7	107696006	c.107696006G>A	intronic	Ppfibp2	17	27	0	44	0.386364
Tyr-2	SNVs	chr7	109909627	c.109909627G>A	intronic	Dennd5a	15	21	0	37	0.416667
Tyr-2	SNVs	chr7	111418949	c.111418949C>T	intergenic	1700012D14Rik,Galnt18	23	20	0	48	0.534884
Tyr-2	SNVs	chr7	126756342	c.126756342C>T	intergenic	Coro1a,Mapk3	20	34	0	40	0.37037
Tyr-2	SNVs	chr7	127148338	c.127148338C>T	intergenic	Spn,Cd2bp2	29	19	0	49	0.604167
Tyr-2	SNVs	chr8	6915141	c.6915141C>T	intergenic	Slc10a2,Efnb2	28	24	0	48	0.538462
Tyr-2	SNVs	chr8	14383420	c.14383420C>T	intronic	Dlgap2	16	26	0	56	0.380952
Tyr-2	SNVs	chr8	25207623	c.25207623C>T	intergenic	Tacc1,5430421F17Rik	25	23	0	45	0.520833
Tyr-2	SNVs	chr8	32329334	c.32329334C>T	intergenic	Gm8179,Gm3985	17	15	0	23	0.53125
Tyr-2	SNVs	chr8	34230584	c.34230584C>T	intergenic	Saraf,B930018H19Rik	17	20	0	41	0.459459
Tyr-2	SNVs	chr8	36572257	c.36572257C>T	intronic	Dlc1	19	27	0	45	0.413043
Tyr-2	SNVs	chr8	37240048	c.37240048C>T	intergenic	G630064G18Rik,Sgcz	15	31	0	30	0.326087
Tyr-2	SNVs	chr8	77827526	c.77827526C>T	intergenic	Ednra,Ttc29	30	33	0	52	0.47619
Tyr-2	SNVs	chr8	80444238	c.80444238C>T	intergenic	Hhip,Gypa	30	25	0	46	0.545455
Tyr-2	SNVs	chr8	81028341	c.81028341C>T	intergenic	Usp38,Inpp4b	21	33	0	39	0.388889
Tyr-2	SNVs	chr8	103903792	c.103903792C>T	intergenic	4933400L20Rik,Gm29682	23	22	0	39	0.511111
Tyr-2	SNVs	chr8	108022506	c.108022506C>T	intergenic	Psmd7,Lncbate1	21	12	0	36	0.636364
Tyr-2	SNVs	chr8	109807985	c.109807985C>T	intronic	Ap1g1	20	23	0	41	0.465116
Tyr-2	SNVs	chr8	112367096	c.112367096C>T	intergenic	Terf2ip,Gm26994	23	21	0	33	0.522727
Tyr-2	SNVs	chr8	114412774	c.114412774C>T	intergenic	Vat1l,Clec3a	22	20	0	44	0.52381
Tyr-2	SNVs	chr8	115134990	c.115134990C>T	intronic	Wwox	14	16	0	25	0.466667
Tyr-2	SNVs	chr8	120793758	c.120793758C>T	intergenic	Irf8,Fendrr	36	26	0	40	0.580645
Tyr-2	SNVs	chr8	121012149	c.121012149C>T	intergenic	Irf8,Fendrr	27	23	0	44	0.54
Tyr-2	SNVs	chr8	121029547	c.121029547C>T	intergenic	Irf8,Fendrr	25	22	0	49	0.531915
Tyr-2	SNVs	chr8	121116556	c.121116556C>T	UTR5	Foxc2	27	32	0	51	0.457627
Tyr-2	SNVs	chr9	12782123	c.12782123G>A	intergenic	Cntn5,4930568E12Rik	20	23	0	43	0.465116
Tyr-2	SNVs	chr9	30226286	c.30226286G>A	intergenic	Ntm,Snx19	22	27	0	41	0.44898
Tyr-2	SNVs	chr9	32446447	c.32446447G>A	intronic	Fli1	10	31	0	30	0.243902
Tyr-2	SNVs	chr9	33431488	c.33431488G>A	intergenic	Gm27162,7630403G23Rik	14	20	0	23	0.411765
Tyr-2	SNVs	chr9	35695720	c.35695720G>A	intergenic	Pate1,Gm17677	27	22	1	50	0.55102
Tyr-2	SNVs	chr9	36708607	c.36708607G>A	UTR3	Chek1	28	28	0	52	0.5
Tyr-2	SNVs	chr9	44700255	c.44700255G>A	intronic	Phldb1	25	21	0	35	0.543478
Tyr-2	SNVs	chr9	46270177	p.E184K/c.46270177G>A	exonic	Apoa5	30	22	0	38	0.576923
Tyr-2	SNVs	chr9	46560256	c.46560256G>A	intergenic	4931429L15Rik,2900052N01Rik	21	21	0	40	0.5
Tyr-2	SNVs	chr9	51165363	c.51165363C>T	intergenic	Btg4,Pou2af1	28	21	0	50	0.571429
Tyr-2	SNVs	chr9	67520291	c.67520291G>A	intronic	Tln2	28	26	0	41	0.518519
Tyr-2	SNVs	chr9	77307963	c.77307963G>A	intronic	Mlip	18	23	0	57	0.439024
Tyr-2	SNVs	chr9	80272765	c.80272765G>A	intronic	Myo6	37	25	1	42	0.596774
Tyr-2	SNVs	chr9	82478864	c.82478864G>A	intergenic	Mei4,Irak1bp1	20	26	0	26	0.434783
Tyr-2	SNVs	chr9	84614610	c.84614610C>T	intergenic	Bckdhb,4930554C24Rik	25	24	0	46	0.510204
Tyr-2	SNVs	chr9	86866966	c.86866966G>A	intronic	Snap91	23	26	0	42	0.469388
Tyr-2	SNVs	chr9	87276384	c.87276384C>T	intergenic	Cep162,Tbx18	20	23	0	45	0.465116
Tyr-2	SNVs	chr9	90014860	c.90014860G>A	intronic	Rasgrf1	26	22	0	28	0.541667
Tyr-2	SNVs	chr9	90990203	c.90990203C>A	intergenic	Tbc1d2b,Zic1	5	26	0	47	0.16129
Tyr-2	SNVs	chr9	97476422	c.97476422C>T	intronic	Clstn2	16	20	0	46	0.444444
Tyr-2	SNVs	chr9	97580481	c.97580481C>T	intronic	Clstn2	22	19	0	36	0.536585
Tyr-2	SNVs	chr9	109684689	c.109684689C>T	intronic	Fbxw18	27	36	0	69	0.428571
Tyr-2	SNVs	chr9	111522139	c.111522139C>T	intergenic	Dclk3,Stac	19	25	0	36	0.431818
Tyr-2	SNVs	chr9	116383752	c.116383752G>A	intergenic	Tgfbr2,Rbms3	14	26	0	64	0.35
Tyr-2	SNVs	chr9	119293185	c.119293185G>A	intronic	Oxsr1	22	31	0	43	0.415094
Tyr-2	SNVs	chrX	8234141	c.8234141G>A	intergenic	Porcn,Ftsj1	18	31	0	36	0.367347
Tyr-2	SNVs	chrX	20414825	c.20414825G>A	intergenic	Rp2,Jade3	27	16	0	37	0.627907
Tyr-2	SNVs	chrX	24741675	c.24741675G>A	intergenic	Gm4297,Gm5935	9	8	0	21	0.529412
Tyr-2	SNVs	chrX	36245691	c.36245691C>T	intergenic	Zcchc12,Lonrf3	24	16	0	30	0.6
Tyr-2	SNVs	chrX	52547698	c.52547698C>T	intronic	Gpc3	27	19	0	54	0.586957
Tyr-2	SNVs	chrX	58932295	c.58932295C>T	intergenic	4930550L24Rik,Fgf13	21	17	0	47	0.552632
Tyr-2	SNVs	chrX	73641953	c.73641953G>A	intronic	Dusp9	11	22	0	41	0.333333
Tyr-2	SNVs	chrX	84125238	c.84125238C>T	intronic	Dmd	21	29	0	28	0.42
Tyr-2	SNVs	chrX	92277700	c.92277700C>T	intronic	Mageb18	23	26	0	50	0.469388
Tyr-2	SNVs	chrX	95071147	c.95071147C>T	intronic	Arhgef9	30	19	0	41	0.612245
Tyr-2	SNVs	chrX	98970531	c.98970531G>A	intergenic	Yipf6,Stard8	13	33	0	41	0.282609
Tyr-2	SNVs	chrX	103157515	c.103157515G>A	intergenic	Gm5126,Nap1l2	22	22	0	42	0.5
Tyr-2	SNVs	chrX	111493566	c.111493566C>T	intronic	Rps6ka6	18	23	0	53	0.439024
Tyr-2	SNVs	chrX	114918203	c.114918203C>T	intergenic	Ube2dnl2,4930555B12Rik	13	32	0	30	0.288889
Tyr-2	SNVs	chrX	124087763	c.124087763G>A	intergenic	Cldn34c1,Vmn2r121	17	7	0	40	0.708333
Tyr-2	SNVs	chrX	124220490	c.124220490G>A	intergenic	Vmn2r121,NONE	11	14	0	32	0.44
Tyr-2	SNVs	chrX	126143533	c.126143533C>T	intergenic	Vmn2r121,4932411N23Rik	19	13	0	30	0.59375
Tyr-2	SNVs	chrX	126586860	c.126586860G>A	intergenic	NONE,4932411N23Rik	26	19	0	30	0.577778
Tyr-2	SNVs	chrX	128496470	c.128496470G>A	intergenic	Cldn34c4,4930558G05Rik	12	14	0	32	0.461538
Tyr-2	SNVs	chrX	131538900	c.131538900G>A	intergenic	Diaph2,Pcdh19	12	36	0	36	0.25
Tyr-2	SNVs	chrX	136579174	c.136579174G>A	intergenic	Kir3dl1,Tceal3	19	37	0	50	0.339286
Tyr-2	SNVs	chrX	137247378	c.137247378C>T	intergenic	Esx1,Il1rapl2	26	19	0	41	0.577778
Tyr-2	SNVs	chrX	142387846	c.142387846G>A	intronic	Acsl4	30	20	0	49	0.6
Tyr-2	SNVs	chrX	142399513	c.142399513C>T	intergenic	Acsl4,Tmem164	16	23	0	47	0.410256
Tyr-2	SNVs	chrX	143270595	c.143270595G>A	intergenic	Rgag1,Chrdl1	21	17	0	45	0.552632
Tyr-2	SNVs	chrX	143287790	c.143287790G>A	UTR3	Chrdl1	26	20	0	43	0.565217
Tyr-2	SNVs	chrX	145896137	c.145896137C>T	intergenic	Amot,Htr2c	19	21	0	37	0.475
Tyr-2	SNVs	chrX	155378959	c.155378959C>T	intergenic	Prdx4,Ptchd1	15	16	1	44	0.483871
Tyr-2	SNVs	chrX	159655555	c.159655555C>T	intronic	Sh3kbp1	23	30	0	51	0.433962
Tyr-2	SNVs	chrX	162055026	c.162055026C>T	intronic	Nhs	30	30	0	51	0.5
Tyr-2	SNVs	chrX	164714983	c.164714983C>T	intergenic	Asb9,Mospd2	22	21	0	44	0.511628
Tyr-2	Indels	chrX	73030274	c.73030274C>-	UTR3	Zfp185	9	38	0	54	0.191489
Crygc-1	SNVs	chr10	10220083	c.10220083G>A	intergenic	Stxbp5,Adgb	22	32	0	46	0.407407
Crygc-1	SNVs	chr10	15646716	c.15646716G>A	intergenic	Nmbr,C330004P14Rik	20	25	0	29	0.444444
Crygc-1	SNVs	chr10	67023259	c.67023259C>T	ncRNA_intronic	Gm31763	19	20	0	29	0.487179
Crygc-1	SNVs	chr10	79012862	c.79012862G>A	intergenic	Olfr1352,Olfr1351	25	22	1	44	0.531915
Crygc-1	SNVs	chr10	89304269	c.89304269G>A	intergenic	Ano4,Gas2l3	19	28	0	31	0.404255
Crygc-1	SNVs	chr10	115356296	c.115356296C>T	intronic	Tmem19	25	23	0	41	0.520833
Crygc-1	SNVs	chr10	125239654	c.125239654C>T	intronic	Slc16a7	10	44	0	38	0.185185
Crygc-1	SNVs	chr10	125891424	c.125891424C>T	intergenic	Slc16a7,Lrig3	13	28	1	33	0.317073
Crygc-1	SNVs	chr11	8647708	c.8647708G>A	intronic	Tns3	26	20	0	41	0.565217
Crygc-1	SNVs	chr12	17734595	c.17734595C>T	intronic	Hpcal1	26	31	0	34	0.45614
Crygc-1	SNVs	chr12	32047019	c.32047019G>A	intronic	Prkar2b	19	19	0	48	0.5
Crygc-1	SNVs	chr12	37222818	c.37222818C>T	intergenic	Meox2,Agmo	14	27	0	34	0.341463
Crygc-1	SNVs	chr12	46852655	c.46852655C>T	intergenic	Nova1,Mir5125	18	17	0	37	0.514286
Crygc-1	SNVs	chr12	66067781	c.66067781G>A	intergenic	Wdr20rt,Rpl10l	19	21	0	31	0.475
Crygc-1	SNVs	chr12	68810586	c.68810586G>A	intergenic	Mdga2,Rps29	22	24	0	38	0.478261
Crygc-1	SNVs	chr12	93891521	c.93891521C>T	intergenic	4930559C10Rik,Mir8099-1	4	36	0	38	0.1
Crygc-1	SNVs	chr12	94528392	c.94528392G>A	intergenic	Mir8099-1,Flrt2	22	18	0	26	0.55
Crygc-1	SNVs	chr12	94556393	c.94556393G>A	intergenic	Mir8099-1,Flrt2	15	23	0	42	0.394737
Crygc-1	SNVs	chr12	106318535	c.106318535C>T	intergenic	Vrk1,1700121N20Rik	18	30	0	49	0.375
Crygc-1	SNVs	chr12	113931660	c.113931660G>A	intergenic	Adam6a,Mir7094-1	28	24	0	37	0.538462
Crygc-1	SNVs	chr13	7543492	c.7543492G>A	intergenic	Pfkp,Adarb2	23	24	0	32	0.489362
Crygc-1	SNVs	chr13	10077969	c.10077969G>A	intronic	Chrm3	24	15	0	44	0.615385
Crygc-1	SNVs	chr14	6575837	c.6575837C>T	intergenic	LOC100861615,Gm3636	15	26	0	40	0.365854
Crygc-1	SNVs	chr14	9876582	c.9876582C>T	intronic	Fhit	24	17	0	45	0.585366
Crygc-1	SNVs	chr14	18402249	c.18402249C>T	intergenic	Ube2e1,Ube2e2	25	21	0	40	0.543478
Crygc-1	SNVs	chr14	61078507	c.61078507G>A	intergenic	Tnfrsf19,Sacs	21	26	0	32	0.446809
Crygc-1	SNVs	chr14	80603988	c.80603988G>A	intergenic	Olfm4,NONE	16	28	0	30	0.363636
Crygc-1	SNVs	chr14	89433841	c.89433841G>A	intergenic	Pcdh20,Gm5088	20	20	0	36	0.5
Crygc-1	SNVs	chr14	94623379	c.94623379G>A	intergenic	Pcdh9,4921530L21Rik	22	20	0	40	0.52381
Crygc-1	SNVs	chr14	107937358	c.107937358G>A	intergenic	1700128A07Rik,Slitrk1	16	13	0	42	0.551724
Crygc-1	SNVs	chr14	117228487	c.117228487G>A	intronic	Gpc6	18	19	0	38	0.486486
Crygc-1	SNVs	chr15	9417300	c.9417300C>T	intergenic	Ugt3a2,Capsl	20	25	0	44	0.444444
Crygc-1	SNVs	chr15	11578123	c.11578123G>A	intergenic	Tars,Npr3	11	10	0	37	0.52381
Crygc-1	SNVs	chr15	13282936	c.13282936C>T	intergenic	Cdh6,NONE	19	17	0	30	0.527778
Crygc-1	SNVs	chr15	13473059	c.13473059C>T	intergenic	Cdh6,NONE	15	24	0	44	0.384615
Crygc-1	SNVs	chr15	40326445	c.40326445C>T	intergenic	9330182O14Rik,Gm16294	12	20	0	34	0.375
Crygc-1	SNVs	chr15	82792549	p.E199K/c.82792549C>T	exonic	Cyp2d26	16	20	0	41	0.444444
Crygc-1	SNVs	chr16	17922137	c.17922137C>T	intergenic	Gsc2,Slc25a1	25	27	0	53	0.480769
Crygc-1	SNVs	chr16	54128091	c.54128091G>A	intergenic	4930404A05Rik,Zpld1	27	31	0	36	0.465517
Crygc-1	SNVs	chr16	60290936	c.60290936G>A	intronic	Epha6	24	27	0	33	0.470588
Crygc-1	SNVs	chr16	71329291	c.71329291C>T	intergenic	4930567J20Rik,8030451O07Rik	9	24	0	35	0.272727
Crygc-1	SNVs	chr16	84000391	c.84000391C>T	intergenic	NONE,4930553E22Rik	24	23	0	28	0.510638
Crygc-1	SNVs	chr17	15826173	c.15826173C>T	UTR5	Rgmb	14	24	0	43	0.368421
Crygc-1	SNVs	chr17	56270821	p.D425N/c.56270821C>T	exonic	Ticam1	29	27	0	45	0.517857
Crygc-1	SNVs	chr17	64027838	c.64027838C>T	intronic	Fer	21	25	0	32	0.456522
Crygc-1	SNVs	chr17	93357364	c.93357364C>T	intergenic	Adcyap1,Mettl4	28	36	0	40	0.4375
Crygc-1	SNVs	chr18	14097327	c.14097327G>A	intergenic	Zfp521,8430422H06Rik	20	30	0	66	0.4
Crygc-1	SNVs	chr18	17067803	c.17067803G>A	ncRNA_intronic	1700001G01Rik	27	26	0	33	0.509434
Crygc-1	SNVs	chr18	38530072	c.38530072G>A	intergenic	Ndfip1,Spry4	20	24	0	34	0.454545
Crygc-1	SNVs	chr18	48770488	c.48770488G>A	intergenic	G630055G22Rik,1700044K03Rik	31	28	0	39	0.525424
Crygc-1	SNVs	chr18	50796502	c.50796502G>A	intergenic	Hdhd1a,Prr16	18	18	0	46	0.5
Crygc-1	SNVs	chr18	67005438	c.67005438G>A	intergenic	Gm19784,Gnal	22	32	0	36	0.407407
Crygc-1	SNVs	chr18	69773447	c.69773447G>A	intergenic	Tcf4,Ccdc68	17	15	0	36	0.53125
Crygc-1	SNVs	chr19	35360529	c.35360529C>A	intergenic	Kif20b,Htr7	16	22	0	42	0.421053
Crygc-1	SNVs	chr1	3923133	c.3923133G>A	intergenic	Xkr4,Rp1	16	24	0	35	0.4
Crygc-1	SNVs	chr1	10963769	c.10963769G>A	intergenic	Mir467e,Prex2	20	27	0	40	0.425532
Crygc-1	SNVs	chr1	17250889	c.17250889C>T	intergenic	Gdap1,Pi15	26	20	0	43	0.565217
Crygc-1	SNVs	chr1	60302389	c.60302389C>T	intronic	Nbeal1	19	31	0	43	0.38
Crygc-1	SNVs	chr1	60311089	p.I2432I/c.60311089C>T	exonic	Nbeal1	23	31	0	42	0.425926
Crygc-1	SNVs	chr1	65961246	c.65961246G>A	intergenic	Crygf,Map2	20	16	0	42	0.555556
Crygc-1	SNVs	chr1	65964105	c.65964105G>A	intergenic	Crygf,Map2	13	28	0	33	0.317073
Crygc-1	SNVs	chr1	100343470	c.100343470G>A	intronic	Cntnap5b	20	32	0	28	0.384615
Crygc-1	SNVs	chr1	101450008	c.101450008G>A	intergenic	Gm20268,NONE	20	16	0	27	0.555556
Crygc-1	SNVs	chr1	104363832	c.104363832G>A	intergenic	NONE,Cdh20	29	24	0	41	0.54717
Crygc-1	SNVs	chr1	115699154	c.115699154G>A	intronic	Cntnap5a	17	18	0	33	0.485714
Crygc-1	SNVs	chr1	145204549	c.145204549G>A	intergenic	Rgs18,Brinp3	19	25	0	28	0.431818
Crygc-1	SNVs	chr1	146191359	c.146191359G>A	intergenic	Rgs18,Brinp3	18	24	0	29	0.428571
Crygc-1	SNVs	chr1	150730221	c.150730221G>A	intronic	Hmcn1	27	22	0	47	0.55102
Crygc-1	SNVs	chr2	4866026	c.4866026G>A	intergenic	Bend7,Sephs1	22	27	0	51	0.44898
Crygc-1	SNVs	chr2	46485732	c.46485732C>T	intergenic	1700019E08Rik,NONE	34	24	0	39	0.586207
Crygc-1	SNVs	chr2	68246402	c.68246402C>T	intronic	Stk39	17	33	0	41	0.34
Crygc-1	SNVs	chr2	73346209	c.73346209C>T	intronic	Gpr155	29	25	0	37	0.537037
Crygc-1	SNVs	chr2	90921272	c.90921272C>T	intergenic	Ptpmt1,Celf1	20	25	0	44	0.444444
Crygc-1	SNVs	chr2	92782901	c.92782901G>A	intergenic	Chst1,Syt13	27	28	0	35	0.490909
Crygc-1	SNVs	chr2	155037373	c.155037373G>A	intronic	a	15	19	0	45	0.441176
Crygc-1	SNVs	chr2	170060484	c.170060484G>A	downstream	A630075F10Rik	21	20	0	39	0.512195
Crygc-1	SNVs	chr2	171663795	c.171663795G>A	intergenic	Dok5,1700028P15Rik	24	21	0	35	0.533333
Crygc-1	SNVs	chr2	181722852	c.181722852C>T	intergenic	Oprl1,Myt1	22	24	0	38	0.478261
Crygc-1	SNVs	chr3	6429116	c.6429116C>T	intergenic	Pex2,1700008P02Rik	17	19	0	41	0.472222
Crygc-1	SNVs	chr3	33100480	c.33100480G>A	intronic	Pex5l	22	27	1	50	0.44898
Crygc-1	SNVs	chr3	44568731	c.44568731G>A	intergenic	NONE,2610316D01Rik	17	27	0	37	0.386364
Crygc-1	SNVs	chr3	62653154	c.62653154C>T	intergenic	Gpr149,Mme	20	30	0	33	0.4
Crygc-1	SNVs	chr3	67497462	c.67497462G>A	intronic	Rarres1	21	19	0	32	0.525
Crygc-1	SNVs	chr3	72439440	c.72439440G>A	intergenic	Gm6634,Sis	31	25	0	40	0.553571
Crygc-1	SNVs	chr3	77190413	c.77190413C>T	intergenic	Fstl5,Rapgef2	13	10	0	35	0.565217
Crygc-1	SNVs	chr3	92503633	c.92503633C>T	intergenic	Sprr4,Ivl	19	12	0	27	0.612903
Crygc-1	SNVs	chr3	94545125	c.94545125G>A	intronic	Snx27	23	16	0	30	0.589744
Crygc-1	SNVs	chr3	107578217	c.107578217G>A	intergenic	Ubl4b,Alx3	25	27	0	58	0.480769
Crygc-1	SNVs	chr3	145864171	c.145864171G>A	intronic	Ddah1	14	28	0	51	0.333333
Crygc-1	SNVs	chr3	152469968	c.152469968C>T	intronic	Ak5	21	18	0	40	0.538462
Crygc-1	SNVs	chr3	159551211	c.159551211G>C	intergenic	Depdc1a,Rpe65	10	38	0	36	0.208333
Crygc-1	SNVs	chr4	16540896	c.16540896G>A	intergenic	A530072M11Rik,Mmp16	18	34	0	27	0.346154
Crygc-1	SNVs	chr4	19762833	c.19762833G>A	intergenic	Wwp1,Slc7a13	22	21	0	42	0.511628
Crygc-1	SNVs	chr4	47336440	c.47336440C>T	intergenic	Col15a1,Tgfbr1	17	21	0	44	0.447368
Crygc-1	SNVs	chr4	48240928	c.48240928G>A	intronic	Erp44	31	19	0	48	0.62
Crygc-1	SNVs	chr4	59772574	c.59772574G>A	intronic	Inip	24	25	0	50	0.489796
Crygc-1	SNVs	chr4	62017174	c.62017174G>A	intergenic	Mup5,Mup20	28	18	0	46	0.608696
Crygc-1	SNVs	chr4	92383215	c.92383215G>A	intergenic	Izumo3,Tusc1	31	22	0	37	0.584906
Crygc-1	SNVs	chr4	93479571	c.93479571G>A	intergenic	Tusc1,Caap1	19	26	0	41	0.422222
Crygc-1	SNVs	chr4	98672569	c.98672569G>A	intronic	Patj	16	23	0	37	0.410256
Crygc-1	SNVs	chr4	103446636	c.103446636G>A	ncRNA_intronic	Gm12718	24	14	0	31	0.631579
Crygc-1	SNVs	chr4	116791871	c.116791871C>T	intronic	Tesk2	10	13	0	34	0.434783
Crygc-1	SNVs	chr4	123240569	c.123240569C>T	intronic	Heyl	18	27	0	38	0.4
Crygc-1	SNVs	chr4	146944825	c.146944825G>A	intergenic	1700095A21Rik,Rex2	20	3	0	20	0.869565
Crygc-1	SNVs	chr5	25190661	c.25190661G>A	intronic	Galntl5	27	25	0	36	0.519231
Crygc-1	SNVs	chr5	35908778	c.35908778C>T	intronic	Afap1	15	39	0	46	0.277778
Crygc-1	SNVs	chr5	37116823	c.37116823G>A	intronic	Jakmip1	24	33	0	41	0.421053
Crygc-1	SNVs	chr5	42742095	c.42742095G>A	intergenic	Gm16223,Gm7854	25	19	0	37	0.568182
Crygc-1	SNVs	chr5	47060689	c.47060689G>A	intergenic	4930405L22Rik,Slit2	24	27	0	35	0.470588
Crygc-1	SNVs	chr5	63777899	c.63777899G>A	intronic	Nwd2	22	23	0	36	0.488889
Crygc-1	SNVs	chr5	79089805	c.79089805G>A	ncRNA_intronic	Mir669m-1	13	16	0	38	0.448276
Crygc-1	SNVs	chr5	89248545	c.89248545C>T	intergenic	Slc4a4,Gc	21	24	0	52	0.466667
Crygc-1	SNVs	chr5	90423630	c.90423630A>T	intergenic	Gm9958,Alb	4	31	0	30	0.114286
Crygc-1	SNVs	chr5	112080497	c.112080497G>A	intergenic	E130006D01Rik,1700028D13Rik	24	30	0	32	0.444444
[truncated: 2,300 more rows]

## Sheet: non-synonymous mutations
Lists of non-synonymous mutations
SNVs	Chromosomes	Mutant sites	Mutations	Positions	Genes	Type	Mutant alt	Mutant ref	WT alt	WT ref	Alterant freq	Sanger sequencing Verification
Cre1-1	chr7	18423093	p.Y406D/c.18423093T>C	exonic	Psg28	nonsynonymous SNV	6	25	0	26	0.193548	N
Cre1-2	chr8	86641566	p.R336Q/c.86641566G>A	exonic	Lonp2	nonsynonymous SNV	24	21	0	37	0.533333	Y
hA3A-eBE3-Y130F1-1	chr18	38281204	p.S956F/c.38281204G>A	exonic	Pcdh12	nonsynonymous SNV	25	17	0	54	0.595238	Y
hA3A-eBE3-Y130F1-2	chr8	34889741	p.E341K/c.34889741C>T	exonic	Tnks	nonsynonymous SNV	12	24	0	46	0.333333	N
Try1-1	chr10	64409227	p.D440N/c.64409227G>A	exonic	Ctnna3	nonsynonymous SNV	22	28	0	43	0.44	Y
Try1-2	chr12	16895203	p.P5L/c.16895203C>T	exonic	Rock2	nonsynonymous SNV	15	26	0	40	0.365854	Y
Try1-3	chr13	100049791	p.E1718K/c.100049791C>T	exonic	Bdp1	nonsynonymous SNV	5	33	0	44	0.131579	N
Try1-4	chr19	9015208	p.E4619K/c.9015208G>A	exonic	Ahnak	nonsynonymous SNV	25	29	0	33	0.462963	Y
Try1-5	chr19	14453636	p.S594L/c.14453636G>A	exonic	Tle4	nonsynonymous SNV	19	22	0	50	0.463415	Y
Try1-6	chr5	112946642	p.M257I/c.112946642C>T	exonic	Grk3	nonsynonymous SNV	21	24	0	50	0.466667	Y
Try1-7	chr8	69903077	p.S257L/c.69903077C>T	exonic	Tssk6	nonsynonymous SNV	23	28	0	55	0.45098	Y
Try1-8	chr8	104345291	p.T140I/c.104345291C>T	exonic	Cmtm3	nonsynonymous SNV	16	24	0	38	0.4	Y
Try1-9	chr8	110030700	p.R94Q/c.110030700C>T	exonic	Chst4	nonsynonymous SNV	17	21	0	45	0.447368	Y
Try1-10	chr9	27397141	p.E34K/c.27397141G>A	exonic	Spata19	nonsynonymous SNV	19	26	0	56	0.422222	Y
Try2-1	chr13	78198192	p.D128N/c.78198192C>T	exonic	Nr2f1	nonsynonymous SNV	24	25	0	47	0.489796	Y
Try2-2	chr6	138658372	p.E25K/c.138658372C>T	exonic	Igbp1b	nonsynonymous SNV	24	29	0	46	0.45283	Y
Try2-3	chr9	46270177	p.E184K/c.46270177G>A	exonic	Apoa5	nonsynonymous SNV	30	22	0	38	0.576923	Y
Crygc1-1	chr15	82792549	p.E199K/c.82792549C>T	exonic	Cyp2d26	nonsynonymous SNV	16	20	0	41	0.444444	Y
Crygc1-2	chr17	56270821	p.D425N/c.56270821C>T	exonic	Ticam1	nonsynonymous SNV	29	27	0	45	0.517857	Y
Crygc2-1	chr18	31959918	p.E2041K/c.31959918C>T	exonic	Myo7b	nonsynonymous SNV	28	32	0	46	0.466667	Y
Crygc2-2	chr1	19118947	p.S239L/c.19118947C>T	exonic	Tfap2d	nonsynonymous SNV	16	20	0	41	0.444444	Y
Crygc2-3	chr3	101425637	p.S77F/c.101425637C>T	exonic	Igsf3	nonsynonymous SNV	23	25	0	53	0.479167	Y
Crygc2-4	chr8	25883685	p.E326K/c.25883685G>A	exonic	Kcnu1	nonsynonymous SNV	13	19	1	42	0.40625	Y
Crygc2-5	chr9	52068854	p.S249L/c.52068854C>T	exonic	Rdx	nonsynonymous SNV	16	19	0	48	0.457143	Y
Crygc2-6	chr9	53622913	p.D667N/c.53622913C>T	exonic	Cul5	nonsynonymous SNV	17	26	0	59	0.395349	Y
Tyr-Crygc-Dnmt3a-1	chr14	25697598	p.G113D/c.25697598G>A	exonic	Ppif	nonsynonymous SNV	8	10	0	19	0.444444	/
Tyr-Crygc-Dnmt3a-1	chr14	78628107	p.V145D/c.78628107A>T	exonic	Dgkh	nonsynonymous SNV	7	9	0	12	0.4375	/
Tyr-Crygc-Dnmt3a-1	chr17	33003842	p.D432N/c.33003842G>A	exonic	Zfp952	nonsynonymous SNV	7	6	0	20	0.538462	/
Tyr-Crygc-Dnmt3a-1	chr1	30806190	p.L1305F/c.30806190G>A	exonic	Phf3	nonsynonymous SNV	7	8	0	19	0.466667	/
Tyr-Crygc-Dnmt3a-1	chr1	171774812	p.L36F/c.171774812C>T	exonic	Slamf1	nonsynonymous SNV	9	6	0	18	0.6	/
Tyr-Crygc-Dnmt3a-1	chr2	88461363	p.E8K/c.88461363G>A	exonic	Olfr1183	nonsynonymous SNV	4	6	0	22	0.4	/
Tyr-Crygc-Dnmt3a-1	chr3	32436437	p.E78K/c.32436437G>A	exonic	Pik3ca	nonsynonymous SNV	4	15	0	19	0.210526	/
Tyr-Crygc-Dnmt3a-1	chr4	120133873	p.R2190Q/c.120133873G>A	exonic	Hivep3	nonsynonymous SNV	11	11	0	14	0.5	/
Tyr-Crygc-Dnmt3a-1	chr6	122952923	p.S19L/c.122952923C>T	exonic	Clec4a3	nonsynonymous SNV	9	7	0	21	0.5625	/
Tyr-Crygc-Dnmt3a-1	chr8	71889275	p.D183N/c.71889275G>A	exonic	Zfp709	nonsynonymous SNV	8	6	0	21	0.571429	/
Tyr-Crygc-Dnmt3a-2	chr11	60280206	p.E44K/c.60280206C>T	exonic	Tom1l2	nonsynonymous SNV	7	13	0	11	0.35	/
Tyr-Crygc-Dnmt3a-2	chr11	99281352	p.E419K/c.99281352C>T	exonic	Krt24	nonsynonymous SNV	13	10	0	15	0.565217	/
Tyr-Crygc-Dnmt3a-2	chr15	16828463	p.G214S/c.16828463G>A	exonic	Cdh9	nonsynonymous SNV	4	7	0	13	0.363636	/
Tyr-Crygc-Dnmt3a-2	chr15	89164250	p.S652L/c.89164250G>A	exonic	Plxnb2	nonsynonymous SNV	16	11	0	18	0.592593	/
Tyr-Crygc-Dnmt3a-2	chr17	30755004	p.E2788K/c.30755004G>A	exonic	Dnah8	nonsynonymous SNV	11	30	0	34	0.268293	/
Tyr-Crygc-Dnmt3a-2	chr17	43310464	p.R531C/c.43310464C>T	exonic	Adgrf1	nonsynonymous SNV	7	8	0	10	0.466667	/
Tyr-Crygc-Dnmt3a-2	chr2	26905899	p.L170F/c.26905899G>A	exonic	Med22	nonsynonymous SNV	11	8	0	12	0.578947	/
Tyr-Crygc-Dnmt3a-2	chr4	117231905	p.E98K/c.117231905C>T	exonic	Gm1661	nonsynonymous SNV	11	5	0	10	0.6875	/
Tyr-Crygc-Dnmt3a-2	chr4	137529211	p.E1455K/c.137529211G>A	exonic	Hspg2	nonsynonymous SNV	8	15	0	11	0.347826	/
Tyr-Crygc-Dnmt3a-2	chr5	25822436	p.R123K/c.25822436G>A	exonic	Actr3b	nonsynonymous SNV	4	8	0	21	0.333333	/
Tyr-Crygc-Dnmt3a-2	chr5	122987719	p.E41K/c.122987719C>T	exonic	Kdm2b	nonsynonymous SNV	9	7	0	24	0.5625	/
