# Supplementary material for: Base editing-mediated one-step inactivation of the Dnmt gene family reveals critical roles of DNA methylation during mouse gastrulation
Source: Nat Commun. 2023 May 22;14:2922. doi: 10.1038/s41467-023-38528-z (PMC10203112; doi:10.1038/s41467-023-38528-z)
Supplement: Supplementary file 6 — Supplementary Data 3 [file 41467_2023_38528_MOESM6_ESM.xlsx]

## Sheet: related to Fig. 2e
Sample Name	Sample Type	File Name	Analyte Peak Name	Analyte Peak Area (counts)	Analyte Concentration (ng/mL)
DNAStds1	Unknown	Data20221130.wiff	dG	1670	1
DNAStds2	Unknown	Data20221130.wiff	dG	3220	2
DNAStds3	Unknown	Data20221130.wiff	dG	14900	10
DNAStds4	Unknown	Data20221130.wiff	dG	30600	20
DNAStds5	Unknown	Data20221130.wiff	dG	142000	100
DNAStds6	Unknown	Data20221130.wiff	dG	312000	200
DNAStds7	Unknown	Data20221130.wiff	dG	1580000	1000
Control-1	Unknown	Data20221130.wiff	dG	60900	41.8401
Control-2	Unknown	Data20221130.wiff	dG	58800	40.3701
Control-3	Unknown	Data20221130.wiff	dG	49500	33.8601
Tet-TKO-1	Unknown	Data20221130.wiff	dG	35300	23.9201
Tet-TKO-2	Unknown	Data20221130.wiff	dG	44600	30.4301
Tet-TKO-3	Unknown	Data20221130.wiff	dG	22200	14.7501
Sample Name	Sample Type	File Name	Analyte Peak Name	Analyte Peak Area (counts)	Analyte Concentration (ng/mL)
DNAStds1	Unknown	Data20221130.wiff	5mdC	2630	1
DNAStds2	Unknown	Data20221130.wiff	5mdC	4740	2
DNAStds3	Unknown	Data20221130.wiff	5mdC	22800	10
DNAStds4	Unknown	Data20221130.wiff	5mdC	42500	20
DNAStds5	Unknown	Data20221130.wiff	5mdC	204000	100
DNAStds6	Unknown	Data20221130.wiff	5mdC	411000	200
DNAStds7	Unknown	Data20221130.wiff	5mdC	1810000	1000
Control-1	Unknown	Data20221130.wiff	5mdC	32300	15.7908
Control-2	Unknown	Data20221130.wiff	5mdC	28100	13.6908
Control-3	Unknown	Data20221130.wiff	5mdC	25200	12.2408
Tet-TKO-1	Unknown	Data20221130.wiff	5mdC	18300	8.7908
Tet-TKO-2	Unknown	Data20221130.wiff	5mdC	21100	10.1908
Tet-TKO-3	Unknown	Data20221130.wiff	5mdC	11100	5.1908
					dC Results
Name	Data File	Type	Acq. Date-Time	Pos.	RT	Resp.	Calc. Conc.	MI	Final Conc.	S/N
Control-1	190844EY-1.d	Sample	2019-08-21 18:04:18	P2-D8	2.04733	4.92915e+06	11854.3	FALSE	11854.3	5449.82
Control-2	190845EY-2.d	Sample	2019-08-21 18:24:02	P2-D9	2.06257	4.02956e+06	9524.5	FALSE	9524.5	9713.96
Control-3	190846EY-3.d	Sample	2019-08-21 18:43:48	P2-D10	2.04737	3.40193e+06	7899.01	FALSE	7899.01	14082.7
Tet-TKO-1	1908483KO-1.d	Sample	2019-08-21 20:41:43	P2-E1	2.07782	2.04964e+06	4396.75	FALSE	4396.75	41032
Tet-TKO-2	1908493KO-2.d	Sample	2019-08-21 21:01:30	P2-E2	2.06255	2.87498e+06	6534.26	FALSE	6534.26	19746.7
Tet-TKO-3	1908503KO-3.d	Sample	2019-08-21 21:21:16	P2-E3	2.06258	2.24482e+06	4902.22	FALSE	4902.22	76224.4
					5hmdC Results
Name	Data File	Type	Acq. Date-Time	Pos.	RT	Resp.	Calc. Conc.	MI	Final Conc.	S/N
Control-1	190844EY-1.d	Sample	2019-08-21 18:04:18	P2-D8	1.983	7966.06	6.04355	FALSE	6.04355	385.653
Control-2	190845EY-2.d	Sample	2019-08-21 18:24:02	P2-D9	1.99825	7070.14	5.26412	FALSE	5.26412	153.795
Control-3	190846EY-3.d	Sample	2019-08-21 18:43:48	P2-D10	1.99827	6068.87	4.39304	FALSE	4.39304	194.806
Tet-TKO-1	1908483KO-1.d	Sample	2019-08-21 20:41:43	P2-E1	1.99825	456.525	0	FALSE	0	7.78804
Tet-TKO-2	1908493KO-2.d	Sample	2019-08-21 21:01:30	P2-E2	2.01347	680.759	0	FALSE	0	37.5661
Tet-TKO-3	1908503KO-3.d	Sample	2019-08-21 21:21:16	P2-E3	1.99825	611.644	0	FALSE	0	20.0719

## Sheet: related to Fig. 3d
Sample Name	Sample Type	File Name	Analyte Peak Name	Analyte Peak Area (counts)	Analyte Concentration (ng/mL)
DNAStds1	Unknown	Data20221130.wiff	dG	1670	1
DNAStds2	Unknown	Data20221130.wiff	dG	3220	2
DNAStds3	Unknown	Data20221130.wiff	dG	14900	10
DNAStds4	Unknown	Data20221130.wiff	dG	30600	20
DNAStds5	Unknown	Data20221130.wiff	dG	142000	100
DNAStds6	Unknown	Data20221130.wiff	dG	312000	200
DNAStds7	Unknown	Data20221130.wiff	dG	1580000	1000
Control-1	Unknown	Data20221130.wiff	dG	60900	41.8401
Control-2	Unknown	Data20221130.wiff	dG	58800	40.3701
Control-3	Unknown	Data20221130.wiff	dG	49500	33.8601
Dnmt1-KO-1	Unknown	Data20221130.wiff	dG	12900	8.2401
Dnmt1-KO-2	Unknown	Data20221130.wiff	dG	16000	10.4101
Dnmt1-KO-3	Unknown	Data20221130.wiff	dG	12900	8.2401
Dnmt3a/3b-DKO-1	Unknown	Data20221130.wiff	dG	18500	12.1601
Dnmt3a/3b-DKO-2	Unknown	Data20221130.wiff	dG	27500	18.4601
Dnmt3a/3b-DKO-3	Unknown	Data20221130.wiff	dG	18900	12.4401
Dnmt-null-1	Unknown	Data20221130.wiff	dG	50600	34.6301
Dnmt-null-2	Unknown	Data20221130.wiff	dG	70000	48.2101
Dnmt-null-3	Unknown	Data20221130.wiff	dG	21900	14.5401
Sample Name	Sample Type	File Name	Analyte Peak Name	Analyte Peak Area (counts)	Analyte Concentration (ng/mL)
DNAStds1	Unknown	Data20221130.wiff	5mdC	2630	1
DNAStds2	Unknown	Data20221130.wiff	5mdC	4740	2
DNAStds3	Unknown	Data20221130.wiff	5mdC	22800	10
DNAStds4	Unknown	Data20221130.wiff	5mdC	42500	20
DNAStds5	Unknown	Data20221130.wiff	5mdC	204000	100
DNAStds6	Unknown	Data20221130.wiff	5mdC	411000	200
DNAStds7	Unknown	Data20221130.wiff	5mdC	1810000	1000
Control-1	Unknown	Data20221130.wiff	5mdC	32300	15.7908
Control-2	Unknown	Data20221130.wiff	5mdC	28100	13.6908
Control-3	Unknown	Data20221130.wiff	5mdC	25200	12.2408
Dnmt1-KO-1	Unknown	Data20221130.wiff	5mdC	2820	1.0508
Dnmt1-KO-2	Unknown	Data20221130.wiff	5mdC	2520	0.9008
Dnmt1-KO-3	Unknown	Data20221130.wiff	5mdC	2480	0.8808
Dnmt3a/3b-DKO-1	Unknown	Data20221130.wiff	5mdC	7180	3.2308
Dnmt3a/3b-DKO-2	Unknown	Data20221130.wiff	5mdC	10400	4.8408
Dnmt3a/3b-DKO-3	Unknown	Data20221130.wiff	5mdC	6630	2.9558
Dnmt-null-1	Unknown	Data20221130.wiff	5mdC	0	0
Dnmt-null-2	Unknown	Data20221130.wiff	5mdC	250	0
Dnmt-null-3	Unknown	Data20221130.wiff	5mdC	1510	0
					5mdC Results
Name	Data File	Type	Acq. Date-Time	Pos.	RT	Resp.	Calc. Conc.	MI	Final Conc.	Accuracy	S/N
Control-1	190927LQ1.d	Sample	2019-09-28 02:53:53	P2-C11	3.52333	531563	367.596	FALSE	367.596		3208.65
Control-2	190927LQ2.d	Sample	2019-09-28 03:13:39	P2-D1	3.52338	433399	297.243	FALSE	297.243		4706.81
Control-3	190927LQ3.d	Sample	2019-09-28 03:33:28	P2-D2	3.50815	553573	383.37	FALSE	383.37		10059.8
Dnmt1-KO-2	190927LQ6.d	Sample	2019-09-28 04:32:44	P2-D5	3.49288	54020.2	25.3474	FALSE	25.3474		880.028
Dnmt1-KO-3	190927LQ7.d	Sample	2019-09-28 04:52:30	P2-D6	3.50815	42879.3	17.3629	FALSE	17.3629		6842.25
Dnmt1-KO-4	190927LQ8.d	Sample	2019-09-28 05:12:16	P2-D7	3.52335	40821.4	15.888	FALSE	15.888		1598.01
Dnmt3a/3b-DKO-1	190927LQ9.d	Sample	2019-09-28 05:32:02	P2-D8	3.52337	80808.4	44.5461	FALSE	44.5461		1115.4
Dnmt3a/3b-DKO-2	190927LQ10.d	Sample	2019-09-28 05:51:49	P2-D9	3.53863	92041.4	52.5966	FALSE	52.5966		8069.74
Dnmt3a/3b-DKO-4	190927LQ12.d	Sample	2019-09-28 06:31:21	P2-D11	3.50817	93603.1	53.7159	FALSE	53.7159		2573.18
Dnmt-null-1	190865DTKO-1.d	Sample	2019-08-22 02:17:15	P2-F6	2.04733	558723	535.445	FALSE	535.445		18870.8
Dnmt-null-3	190867DTKO-3.d	Sample	2019-08-22 02:56:46	P2-F8	2.04733	49830.2	0	FALSE	0		470.622
Dnmt-null-4	190868DTKO-4.d	Sample	2019-08-22 03:16:32	P2-F9	2.03212	265828	0	FALSE	0		10436.5
					5hmdC Results
Name	Data File	Type	Acq. Date-Time	Pos.	RT	Resp.	Calc. Conc.	MI	Final Conc.	Accuracy	S/N
Control-1	190927LQ1.d	Sample	2019-09-28 02:53:53	P2-C11	3.52333	531563	367.596	FALSE	367.596		3208.65
Control-2	190927LQ2.d	Sample	2019-09-28 03:13:39	P2-D1	3.52338	433399	297.243	FALSE	297.243		4706.81
Control-3	190927LQ3.d	Sample	2019-09-28 03:33:28	P2-D2	3.50815	553573	383.37	FALSE	383.37		10059.8
Dnmt1-KO-1	190927LQ6.d	Sample	2019-09-28 04:32:44	P2-D5	3.49288	54020.2	25.3474	FALSE	25.3474		880.028
Dnmt1-KO-2	190927LQ7.d	Sample	2019-09-28 04:52:30	P2-D6	3.50815	42879.3	17.3629	FALSE	17.3629		6842.25
Dnmt1-KO-3	190927LQ8.d	Sample	2019-09-28 05:12:16	P2-D7	3.52335	40821.4	15.888	FALSE	15.888		1598.01
Dnmt3a/3b-DKO-1	190927LQ9.d	Sample	2019-09-28 05:32:02	P2-D8	3.52337	80808.4	44.5461	FALSE	44.5461		1115.4
Dnmt3a/3b-DKO-2	190927LQ10.d	Sample	2019-09-28 05:51:49	P2-D9	3.53863	92041.4	52.5966	FALSE	52.5966		8069.74
Dnmt3a/3b-DKO-3	190927LQ12.d	Sample	2019-09-28 06:31:21	P2-D11	3.50817	93603.1	53.7159	FALSE	53.7159		2573.18
Dnmt-null-1	190865DTKO-1.d	Sample	2019-08-22 02:17:15	P2-F6	1.99825	88.4727	0	FALSE	0		4.09514
Dnmt-null-2	190867DTKO-3.d	Sample	2019-08-22 02:56:46	P2-F8	2.0744	86.3026	0	FALSE	0		3.08271
Dnmt-null-3	190868DTKO-4.d	Sample	2019-08-22 03:16:32	P2-F9	2.10487	74.5517	0	FALSE	0		2.12202

## Sheet: related to Fig. 5c
Sample Name	Sample Type	File Name	Analyte Peak Name	Analyte Peak Area (counts)	Analyte Concentration (ng/mL)
DNAStds1	Unknown	Data20221130.wiff	dG	1670	1
DNAStds2	Unknown	Data20221130.wiff	dG	3220	2
DNAStds3	Unknown	Data20221130.wiff	dG	14900	10
DNAStds4	Unknown	Data20221130.wiff	dG	30600	20
DNAStds5	Unknown	Data20221130.wiff	dG	142000	100
DNAStds6	Unknown	Data20221130.wiff	dG	312000	200
DNAStds7	Unknown	Data20221130.wiff	dG	1580000	1000
Control-1	Unknown	Data20221130.wiff	dG	60900	41.8401
Control-2	Unknown	Data20221130.wiff	dG	58800	40.3701
Control-3	Unknown	Data20221130.wiff	dG	49500	33.8601
Tet/Dnmt1-4KO-1	Unknown	Data20221130.wiff	dG	33400	22.5901
Tet/Dnmt1-4KO-2	Unknown	Data20221130.wiff	dG	20700	13.7001
Tet/Dnmt1-4KO-3	Unknown	Data20221130.wiff	dG	18000	11.8101
Tet/Dnmt3a/3b-5KO-1	Unknown	Data20221130.wiff	dG	18300	12.0201
Tet/Dnmt3a/3b-5KO-2	Unknown	Data20221130.wiff	dG	39700	27.0001
Tet/Dnmt3a/3b-5KO-3	Unknown	Data20221130.wiff	dG	19100	12.5801
Tet/Dnmt-6KO-1	Unknown	Data20221130.wiff	dG	23800	15.8701
Tet/Dnmt-6KO-2	Unknown	Data20221130.wiff	dG	29400	19.7901
Tet/Dnmt-6KO-3	Unknown	Data20221130.wiff	dG	38300	26.0201
Sample Name	Sample Type	File Name	Analyte Peak Name	Analyte Peak Area (counts)	Analyte Concentration (ng/mL)
DNAStds1	Unknown	Data20221130.wiff	5mdC	2630	1
DNAStds2	Unknown	Data20221130.wiff	5mdC	4740	2
DNAStds3	Unknown	Data20221130.wiff	5mdC	22800	10
DNAStds4	Unknown	Data20221130.wiff	5mdC	42500	20
DNAStds5	Unknown	Data20221130.wiff	5mdC	204000	100
DNAStds6	Unknown	Data20221130.wiff	5mdC	411000	200
DNAStds7	Unknown	Data20221130.wiff	5mdC	1810000	1000
Control-1	Unknown	Data20221130.wiff	5mdC	32300	15.7908
Control-2	Unknown	Data20221130.wiff	5mdC	28100	13.6908
Control-3	Unknown	Data20221130.wiff	5mdC	25200	12.2408
Tet/Dnmt1-4KO-1	Unknown	Data20221130.wiff	5mdC	2460	0.8708
Tet/Dnmt1-4KO-2	Unknown	Data20221130.wiff	5mdC	3320	1.3008
Tet/Dnmt1-4KO-3	Unknown	Data20221130.wiff	5mdC	3880	1.5808
Tet/Dnmt3a/3b-5KO-1	Unknown	Data20221130.wiff	5mdC	10900	5.0908
Tet/Dnmt3a/3b-5KO-2	Unknown	Data20221130.wiff	5mdC	33900	16.5908
Tet/Dnmt3a/3b-5KO-3	Unknown	Data20221130.wiff	5mdC	8600	3.9408
Tet/Dnmt-6KO-1	Unknown	Data20221130.wiff	5mdC	344	0
Tet/Dnmt-6KO-2	Unknown	Data20221130.wiff	5mdC	386	0
Tet/Dnmt-6KO-3	Unknown	Data20221130.wiff	5mdC	574	0
					dC Results
Name	Data File	Type	Acq. Date-Time	Pos.	RT	Resp.	Calc. Conc.	MI	Final Conc.	S/N
Control-1	190844EY-1.d	Sample	2019-08-21 18:04:18	P2-D8	2.04733	4.92915e+06	11854.3	FALSE	11854.3	5449.82
Control-2	190845EY-2.d	Sample	2019-08-21 18:24:02	P2-D9	2.06257	4.02956e+06	9524.5	FALSE	9524.5	9713.96
Control-3	190846EY-3.d	Sample	2019-08-21 18:43:48	P2-D10	2.04737	3.40193e+06	7899.01	FALSE	7899.01	14082.7
Tet/Dnmt1-4KO-1	190927LQ13.d	Sample	2019-09-28 06:51:09	P2-E1	3.53862	31409.8	9.14279	FALSE	9.14279	1102.66
Tet/Dnmt1-4KO-2	190927LQ14.d	Sample	2019-09-28 07:10:58	P2-E2	3.50813	40988.3	16.0076	FALSE	16.0076	1274.35
Tet/Dnmt1-4KO-3	190927LQ15.d	Sample	2019-09-28 07:30:44	P2-E3	3.52335	33507.6	10.6463	FALSE	10.6463	3700.64
Tet/Dnmt3a/3b-5KO-1	1908575KO-1.d	Sample	2019-08-21 23:39:03	P2-E9	2.04735	679569	848.423	FALSE	848.423	34491.6
Tet/Dnmt3a/3b-5KO-2	1908585KO-2.d	Sample	2019-08-21 23:58:47	P2-E10	2.04735	1.08711e+06	1903.9	FALSE	1903.9	7295
Tet/Dnmt3a/3b-5KO-3	1908595KO-3.d	Sample	2019-08-22 00:18:35	P2-E11	2.0778	1.52305e+06	3032.94	FALSE	3032.94	52844.2
Tet/Dnmt-6KO-1	1908616KO-1.d	Sample	2019-08-22 00:58:09	P2-F2	2.04735	255519	0	FALSE	0	2223.73
Tet/Dnmt-6KO-2	1908626KO-2.d	Sample	2019-08-22 01:17:57	P2-F3	2.04735	255029	0	FALSE	0	3717.15
Tet/Dnmt-6KO-3	1908636KO-3.d	Sample	2019-08-22 01:37:43	P2-F4	2.04735	180242	0	FALSE	0	2304.76
					5hmdC Results
Name	Data File	Type	Acq. Date-Time	Pos.	RT	Resp.	Calc. Conc.	MI	Final Conc.	S/N
Control-1	190844EY-1.d	Sample	2019-08-21 18:04:18	P2-D8	1.983	7966.06	6.04355	FALSE	6.04355	385.653
Control-2	190845EY-2.d	Sample	2019-08-21 18:24:02	P2-D9	1.99825	7070.14	5.26412	FALSE	5.26412	153.795
Control-3	190846EY-3.d	Sample	2019-08-21 18:43:48	P2-D10	1.99827	6068.87	4.39304	FALSE	4.39304	194.806
Tet/Dnmt1-4KO-1	190927LQ13.d	Sample	2019-09-28 06:51:09	P2-E1	2.01385	56.3109	0	FALSE	0	1.40319
Tet/Dnmt1-4KO-2	190927LQ14.d	Sample	2019-09-28 07:10:58	P2-E2	2.01383	116.535	0	FALSE	0	2.01326
Tet/Dnmt1-4KO-3	190927LQ15.d	Sample	2019-09-28 07:30:44	P2-E3	1.98337	80.488	0	FALSE	0	4.6385
Tet/Dnmt3a/3b-5KO-1	1908575KO-1.d	Sample	2019-08-21 23:39:03	P2-E9	2.1201	207.367	0	FALSE	0	4.36669
Tet/Dnmt3a/3b-5KO-2	1908585KO-2.d	Sample	2019-08-21 23:58:47	P2-E10	2.01348	97.6524	0	FALSE	0	4.9391
Tet/Dnmt3a/3b-5KO-3	1908595KO-3.d	Sample	2019-08-22 00:18:35	P2-E11	2.05917	197.937	0	FALSE	0	3.7301
Tet/Dnmt-6KO-1	1908616KO-1.d	Sample	2019-08-22 00:58:09	P2-F2	2.01348	43.0317	0	FALSE	0	3.63902
Tet/Dnmt-6KO-2	1908626KO-2.d	Sample	2019-08-22 01:17:57	P2-F3	2.0287	38.1178	0	FALSE	0	3.79002
Tet/Dnmt-6KO-3	1908636KO-3.d	Sample	2019-08-22 01:37:43	P2-F4	2.0135	49.328	0	FALSE	0	4.30872

## Sheet: related to Fig. S5h
Sample Name	Sample Type	Set Number	Acquisition Method	Acquisition Date	Rack Position	Vial Position	Plate Type	Plate Position	File Name	Dilution Factor	Weight To Volume Ratio	Sample Annotation	Disposition	Analyte Peak Name	Analyte Units	Analyte Peak Area (counts)	Analyte Peak Area for DAD (mAU x min)	Analyte Peak Height (cps)	Analyte Peak Height for DAD (mAU)	Analyte Concentration (ng/mL)	Analyte Retention Time (min)	Analyte Expected RT (min)	Analyte RT Window (sec)	Analyte Centroid Location (min)	Analyte Start Scan	Analyte Start Time (min)	Analyte Stop Scan	Analyte Stop Time (min)	Analyte Integration Type	Analyte Signal To Noise	Analyte Peak Width (min)	Standard Query Status	Analyte Mass Ranges (Da)	Analyte Peak Width at 50% Height (min)	Analyte Slope of Baseline (%/min)	Analyte Processing Alg.	Analyte Peak Asymmetry	Analyte Integration Quality	Use Record	Record Modified	Calculated Concentration (ng/mL)	Calculated Concentration for DAD (ng/mL)	Relative Retention Time	Accuracy (%)	Response Factor
WT-1	Unknown	0	2020MRMclassic.dam	9/29/2020 4:46:52 AM	1	22	1.5mL 105 vials	1	Data20200928.wiff	1	0			dC	ng/mL	31200000	N/A	6110000	N/A	N/A	2.2	2.14	30	2.24	198	2.07	259	2.71	Base To Base	42200	0.641	N/A	228.100/112.100 Da	0.0921	0.0667	Analyst Classic	4.02	1		0	15600	N/A	2.2	N/A	N/A
WT-2	Unknown	0	2020MRMclassic.dam	9/29/2020 5:06:32 AM	1	23	1.5mL 105 vials	1	Data20200928.wiff	1	0			dC	ng/mL	31700000	N/A	5560000	N/A	N/A	2.23	2.14	30	2.22	194	2.03	263	2.75	Base To Base	40300	0.725	N/A	228.100/112.100 Da	0.101	0.0757	Analyst Classic	2.64	1		0	15900	N/A	2.23	N/A	N/A
WT-3	Unknown	0	2020MRMclassic.dam	9/29/2020 5:26:11 AM	1	24	1.5mL 105 vials	1	Data20200928.wiff	1	0			dC	ng/mL	30000000	N/A	5060000	N/A	N/A	2.21	2.14	30	2.26	198	2.07	251	2.63	Base To Base	34200	0.557	N/A	228.100/112.100 Da	0.0977	0.0742	Analyst Classic	3.01	1		0	14900	N/A	2.21	N/A	N/A
Dnmt3a/3b-DKO-1	Unknown	0	2020MRMclassic.dam	9/29/2020 12:31:23 AM	1	9	1.5mL 105 vials	1	Data20200928.wiff	1	0			dC	ng/mL	48600000	N/A	9110000	N/A	N/A	2.27	2.14	30	2.27	201	2.1	275	2.88	Base To Base	59200	0.777	N/A	228.100/112.100 Da	0.0791	0.0415	Analyst Classic	3.65	1		0	25300	N/A	2.27	N/A	N/A
Dnmt3a/3b-DKO-2	Unknown	0	2020MRMclassic.dam	9/29/2020 12:51:02 AM	1	10	1.5mL 105 vials	1	Data20200928.wiff	1	0			dC	ng/mL	13700000	N/A	3150000	N/A	N/A	2.24	2.14	30	2.25	199	2.08	278	2.91	Base To Base	29500	0.83	N/A	228.100/112.100 Da	0.0651	0.0215	Analyst Classic	4.19	1		0	5870	N/A	2.24	N/A	N/A
Dnmt3a/3b-DKO-3	Unknown	0	2020MRMclassic.dam	9/29/2020 1:10:42 AM	1	11	1.5mL 105 vials	1	Data20200928.wiff	1	0			dC	ng/mL	24300000	N/A	4680000	N/A	N/A	2.25	2.14	30	2.26	203	2.12	247	2.58	Base To Base	32100	0.462	N/A	228.100/112.100 Da	0.0842	0.137	Analyst Classic	2.74	1		0	11800	N/A	2.25	N/A	N/A
Dnmt3a/3b-DKO-4	Unknown	0	2020MRMclassic.dam	9/29/2020 1:30:21 AM	1	12	1.5mL 105 vials	1	Data20200928.wiff	1	0			dC	ng/mL	16000000	N/A	3720000	N/A	N/A	2.25	2.14	30	2.25	203	2.12	250	2.62	Base To Base	38100	0.494	N/A	228.100/112.100 Da	0.0564	0.106	Analyst Classic	2.92	0.999		0	7130	N/A	2.25	N/A	N/A
Dnmt3a/3b-DKO-5	Unknown	0	2020MRMclassic.dam	9/29/2020 1:50:01 AM	1	13	1.5mL 105 vials	1	Data20200928.wiff	1	0			dC	ng/mL	31400000	N/A	6340000	N/A	N/A	2.26	2.14	30	2.26	204	2.13	256	2.68	Base To Base	48500	0.546	N/A	228.100/112.100 Da	0.0993	0.107	Analyst Classic	3.42	1		0	15700	N/A	2.26	N/A	N/A
Dnmt3a/3b-DKO-6	Unknown	0	2020MRMclassic.dam	9/29/2020 2:09:40 AM	1	14	1.5mL 105 vials	1	Data20200928.wiff	1	0			dC	ng/mL	19700000	N/A	3670000	N/A	N/A	2.27	2.14	30	2.28	205	2.14	251	2.63	Base To Base	32700	0.483	N/A	228.100/112.100 Da	0.0926	0.13	Analyst Classic	2.76	0.999		0	9190	N/A	2.27	N/A	N/A
Dnmt3a/3b-DKO-7	Unknown	0	2020MRMclassic.dam	9/29/2020 2:29:22 AM	1	15	1.5mL 105 vials	1	Data20200928.wiff	1	0			dC	ng/mL	16500000	N/A	3770000	N/A	N/A	2.28	2.14	30	2.28	201	2.1	264	2.76	Base To Base	30100	0.662	N/A	228.100/112.100 Da	0.0599	0.0633	Analyst Classic	2.71	1		0	7410	N/A	2.28	N/A	N/A
Dnmt-null-1	Unknown	0	2020MRMclassic.dam	9/29/2020 2:49:02 AM	1	16	1.5mL 105 vials	1	Data20200928.wiff	1	0			dC	ng/mL	23800000	N/A	4230000	N/A	N/A	2.23	2.14	30	2.25	202	2.11	250	2.62	Base To Base	27400	0.504	N/A	228.100/112.100 Da	0.0954	0.184	Analyst Classic	3.09	1		0	11500	N/A	2.23	N/A	N/A
Dnmt-null-2	Unknown	0	2020MRMclassic.dam	9/29/2020 3:08:41 AM	1	17	1.5mL 105 vials	1	Data20200928.wiff	1	0			dC	ng/mL	21400000	N/A	4470000	N/A	N/A	2.23	2.14	30	2.26	204	2.13	249	2.6	Base To Base	30800	0.473	N/A	228.100/112.100 Da	0.0821	0.158	Analyst Classic	3.73	1		0	10200	N/A	2.23	N/A	N/A
Dnmt-null-3	Unknown	0	2020MRMclassic.dam	9/29/2020 3:28:21 AM	1	18	1.5mL 105 vials	1	Data20200928.wiff	1	0			dC	ng/mL	18300000	N/A	4330000	N/A	N/A	2.23	2.14	30	2.25	202	2.11	250	2.62	Base To Base	29100	0.504	N/A	228.100/112.100 Da	0.0793	0.0865	Analyst Classic	3.33	1		0	8420	N/A	2.23	N/A	N/A
Dnmt-null-4	Unknown	0	2020MRMclassic.dam	9/29/2020 3:48:00 AM	1	19	1.5mL 105 vials	1	Data20200928.wiff	1	0			dC	ng/mL	10200000	N/A	1830000	N/A	N/A	2.26	2.14	30	2.27	204	2.13	279	2.92	Base To Base	12700	0.788	N/A	228.100/112.100 Da	0.0917	0.0542	Analyst Classic	5.15	1		0	3890	N/A	2.26	N/A	N/A
Dnmt-null-5	Unknown	0	2020MRMclassic.dam	9/29/2020 4:07:39 AM	1	20	1.5mL 105 vials	1	Data20200928.wiff	1	0			dC	ng/mL	16600000	N/A	3750000	N/A	N/A	2.24	2.14	30	2.26	198	2.07	254	2.66	Base To Base	31100	0.588	N/A	228.100/112.100 Da	0.0675	0.0899	Analyst Classic	2.42	1		0	7450	N/A	2.24	N/A	N/A
Dnmt-null-6	Unknown	0	2020MRMclassic.dam	9/29/2020 4:27:16 AM	1	21	1.5mL 105 vials	1	Data20200928.wiff	1	0			dC	ng/mL	9360000	N/A	2060000	N/A	N/A	2.23	2.14	30	2.25	184	1.92	290	3.04	Base To Base	15300	1.11	N/A	228.100/112.100 Da	0.0841	0.0171	Analyst Classic	2.66	1		0	3430	N/A	2.23	N/A	N/A
WT-1	Unknown	0	2020MRMclassic.dam	9/29/2020 4:46:52 AM	1	22	1.5mL 105 vials	1	Data20200928.wiff	1	0			5mdC	ng/mL	6850000	N/A	931000	N/A	N/A	4.52	4.47	30	4.52	404	4.23	483	5.06	Base To Base	4200	0.83	N/A	242.100/126.100 Da	0.107	0.0711	Analyst Classic	1.93	1		0	544	N/A	4.52	N/A	N/A
WT-2	Unknown	0	2020MRMclassic.dam	9/29/2020 5:06:32 AM	1	23	1.5mL 105 vials	1	Data20200928.wiff	1	0			5mdC	ng/mL	8020000	N/A	1140000	N/A	N/A	4.53	4.47	30	4.5	410	4.3	464	4.86	Base To Base	4260	0.567	N/A	242.100/126.100 Da	0.106	0.173	Analyst Classic	1.45	0.998		0	656	N/A	4.53	N/A	N/A
WT-3	Unknown	0	2020MRMclassic.dam	9/29/2020 5:26:11 AM	1	24	1.5mL 105 vials	1	Data20200928.wiff	1	0			5mdC	ng/mL	6930000	N/A	898000	N/A	N/A	4.48	4.47	30	4.53	406	4.25	484	5.07	Base To Base	3480	0.819	N/A	242.100/126.100 Da	0.125	0.0707	Analyst Classic	2.56	1		0	552	N/A	4.48	N/A	N/A
Dnmt3a/3b-DKO-1	Unknown	0	2020MRMclassic.dam	9/29/2020 12:31:23 AM	1	9	1.5mL 105 vials	1	Data20200928.wiff	1	0			5mdC	ng/mL	1630000	N/A	264000	N/A	N/A	4.52	4.47	30	4.55	413	4.33	466	4.88	Base To Base	1690	0.557	N/A	242.100/126.100 Da	0.0874	0.157	Analyst Classic	1.92	1		0	47.2	N/A	4.52	N/A	N/A
Dnmt3a/3b-DKO-2	Unknown	0	2020MRMclassic.dam	9/29/2020 12:51:02 AM	1	10	1.5mL 105 vials	1	Data20200928.wiff	1	0			5mdC	ng/mL	357000	N/A	54400	N/A	N/A	4.49	4.47	30	4.52	393	4.12	454	4.76	Base To Base	541	0.641	N/A	242.100/126.100 Da	0.104	0.0572	Analyst Classic	0.702	0.991		0	< 0	N/A	4.49	N/A	N/A
Dnmt3a/3b-DKO-3	Unknown	0	2020MRMclassic.dam	9/29/2020 1:10:42 AM	1	11	1.5mL 105 vials	1	Data20200928.wiff	1	0			5mdC	ng/mL	498000	N/A	94400	N/A	N/A	4.53	4.47	30	4.55	415	4.35	479	5.02	Base To Base	404	0.672	N/A	242.100/126.100 Da	0.0723	0.236	Analyst Classic	2.75	0.999		0	< 0	N/A	4.53	N/A	N/A
Dnmt3a/3b-DKO-4	Unknown	0	2020MRMclassic.dam	9/29/2020 1:30:21 AM	1	12	1.5mL 105 vials	1	Data20200928.wiff	1	0			5mdC	ng/mL	547000	N/A	83200	N/A	N/A	4.5	4.47	30	4.53	410	4.3	490	5.14	Base To Base	411	0.84	N/A	242.100/126.100 Da	0.102	0	Analyst Classic	3.03	1		0	< 0	N/A	4.5	N/A	N/A
Dnmt3a/3b-DKO-5	Unknown	0	2020MRMclassic.dam	9/29/2020 1:50:01 AM	1	13	1.5mL 105 vials	1	Data20200928.wiff	1	0			5mdC	ng/mL	776000	N/A	108000	N/A	N/A	4.52	4.47	30	4.56	410	4.3	521	5.46	Base To Base	509	1.17	N/A	242.100/126.100 Da	0.129	0.0475	Analyst Classic	4.28	1		0	< 0	N/A	4.52	N/A	N/A
Dnmt3a/3b-DKO-6	Unknown	0	2020MRMclassic.dam	9/29/2020 2:09:40 AM	1	14	1.5mL 105 vials	1	Data20200928.wiff	1	0			5mdC	ng/mL	539000	N/A	87900	N/A	N/A	4.53	4.47	30	4.56	416	4.36	472	4.95	Base To Base	597	0.588	N/A	242.100/126.100 Da	0.0947	0.426	Analyst Classic	2.49	0.995		0	< 0	N/A	4.53	N/A	N/A
Dnmt3a/3b-DKO-7	Unknown	0	2020MRMclassic.dam	9/29/2020 2:29:22 AM	1	15	1.5mL 105 vials	1	Data20200928.wiff	1	0			5mdC	ng/mL	570000	N/A	88700	N/A	N/A	4.55	4.47	30	4.55	392	4.11	474	4.97	Base To Base	594	0.861	N/A	242.100/126.100 Da	0.101	0.144	Analyst Classic	0.959	0.999		0	< 0	N/A	4.55	N/A	N/A
Dnmt-null-1	Unknown	0	2020MRMclassic.dam	9/29/2020 2:49:02 AM	1	16	1.5mL 105 vials	1	Data20200928.wiff	1	0			5mdC	ng/mL	209000	N/A	24900	N/A	N/A	4.51	4.47	30	4.57	398	4.17	515	5.4	Base To Base	97.4	1.23	N/A	242.100/126.100 Da	0.143	0.0327	Analyst Classic	2.66	1		0	< 0	N/A	4.51	N/A	N/A
Dnmt-null-2	Unknown	0	2020MRMclassic.dam	9/29/2020 3:08:41 AM	1	17	1.5mL 105 vials	1	Data20200928.wiff	1	0			5mdC	ng/mL	194000	N/A	27500	N/A	N/A	4.53	4.47	30	4.54	413	4.33	461	4.83	Base To Base	154	0.504	N/A	242.100/126.100 Da	0.118	0.432	Analyst Classic	1.44	0.986		0	< 0	N/A	4.53	N/A	N/A
Dnmt-null-3	Unknown	0	2020MRMclassic.dam	9/29/2020 3:28:21 AM	1	18	1.5mL 105 vials	1	Data20200928.wiff	1	0			5mdC	ng/mL	157000	N/A	22300	N/A	N/A	4.52	4.47	30	4.53	412	4.32	460	4.82	Base To Base	89.2	0.504	N/A	242.100/126.100 Da	0.116	1.52	Analyst Classic	1.5	0.974		0	< 0	N/A	4.52	N/A	N/A
Dnmt-null-4	Unknown	0	2020MRMclassic.dam	9/29/2020 3:48:00 AM	1	19	1.5mL 105 vials	1	Data20200928.wiff	1	0			5mdC	ng/mL	137000	N/A	26100	N/A	N/A	4.51	4.47	30	4.56	398	4.17	501	5.25	Base To Base	98.5	1.08	N/A	242.100/126.100 Da	0.0553	0.283	Analyst Classic	2.13	1		0	< 0	N/A	4.51	N/A	N/A
Dnmt-null-5	Unknown	0	2020MRMclassic.dam	9/29/2020 4:07:39 AM	1	20	1.5mL 105 vials	1	Data20200928.wiff	1	0			5mdC	ng/mL	110000	N/A	15300	N/A	N/A	4.52	4.47	30	4.55	402	4.21	472	4.95	Base To Base	65.8	0.735	N/A	242.100/126.100 Da	0.127	0.533	Analyst Classic	1.36	0.984		0	< 0	N/A	4.52	N/A	N/A
Dnmt-null-6	Unknown	0	2020MRMclassic.dam	9/29/2020 4:27:16 AM	1	21	1.5mL 105 vials	1	Data20200928.wiff	1	0			5mdC	ng/mL	123000	N/A	24400	N/A	N/A	4.5	4.47	30	4.52	410	4.3	455	4.77	Base To Base	133	0.473	N/A	242.100/126.100 Da	0.0584	1.13	Analyst Classic	1.36	0.96		0	< 0	N/A	4.5	N/A	N/A
