# Supplementary material for: Base editing-mediated one-step inactivation of the Dnmt gene family reveals critical roles of DNA methylation during mouse gastrulation
Source: Nat Commun. 2023 May 22;14:2922. doi: 10.1038/s41467-023-38528-z (PMC10203112; doi:10.1038/s41467-023-38528-z)
Supplement: Supplementary file 7 — Supplementary Data 4 [file 41467_2023_38528_MOESM7_ESM.xlsx]

## Sheet: Tet
Blunt cloning and sequencing results of targeted Tet1, Tet2, and Tet3 in the blastocysts derived after hA3A-eBE3-Y130F-mediated editing.
SgRNAs	Blastocysts	No. of examined B-clones	No. of prematrue mutation	No. of wild-type clones	No. of indel mutation
Tet1-sgRNA1	Tet1-1-1	12	8	1	1
	Tet1-1-2	12	12	0	0
	Tet1-1-3	12	8	0	0
	Tet1-1-4	12	11	0	1
	Tet1-1-5	12	10	2	0
	Tet1-1-6	12	12	0	0
	Tet1-1-7	12	12	0	0
	Tet1-1-8	12	12	0	0
Tet1-sgRNA2	Tet1-2-1	12	7	1	4
	Tet1-2-2	12	9	0	0
	Tet1-2-3	12	12	0	0
	Tet1-2-4	12	7	1	1
	Tet1-2-5	12	12	0	0
	Tet1-2-6	12	7	3	2
	Tet1-2-7	12	9	0	3
	Tet1-2-8	12	9	2	1
Tet1-sgRNA3	Tet1-3-1	13	13	0	0
	Tet1-3-2	14	14	0	0
	Tet1-3-3	10	10	0	0
	Tet1-3-4	13	13	0	0
	Tet1-3-5	13	13	0	0
	Tet1-3-6	13	13	0	0
	Tet1-3-7	13	13	0	0
	Tet1-3-8	13	13	0	0
Tet2-sgRNA1	Tet2-1-1	13	12	1	0
	Tet2-1-2	13	13	0	0
	Tet2-1-3	13	13	0	0
	Tet2-1-4	13	13	0	0
	Tet2-1-5	13	13	0	0
	Tet2-1-6	13	13	0	0
	Tet2-1-7	13	13	0	0
	Tet2-1-8	13	13	0	0
Tet2-sgRNA2	Tet2-2-1	13	4	0	0
	Tet2-2-2	12	7	0	0
	Tet2-2-3	13	11	0	0
	Tet2-2-4	13	10	0	0
	Tet2-2-5	11	11	0	0
	Tet2-2-6	13	10	0	0
	Tet2-2-7	12	12	0	0
	Tet2-2-8	13	11	0	0
Tet2-sgRNA3	Tet2-3-1	13	10	0	0
	Tet2-3-2	11	8	2	0
	Tet2-3-3	14	14	0	0
	Tet2-3-4	13	13	0	0
	Tet2-3-5	13	13	0	0
	Tet2-3-6	13	11	0	1
	Tet2-3-7	12	10	0	2
	Tet2-3-8	14	14	0	0
Tet3-sgRNA1	Tet3-1-1	13	9	4	0
	Tet3-1-2	13	9	4	0
	Tet3-1-3	13	13	0	0
	Tet3-1-4	13	9	4	0
	Tet3-1-5	12	12	0	0
	Tet3-1-6	13	9	4	0
	Tet3-1-7	12	6	6	0
	Tet3-1-8	13	10	2	1
Tet3-sgRNA2	Tet3-2-1	14	14	0	0
	Tet3-2-2	13	13	0	0
	Tet3-2-3	14	14	0	0
	Tet3-2-4	14	14	0	0
	Tet3-2-5	14	14	0	0
	Tet3-2-6	15	14	1	0
	Tet3-2-7	13	11	2	0
	Tet3-2-8	14	14	0	0
Tet3-sgRNA3	Tet3-3-1	14	13	0	1
	Tet3-3-2	13	12	1	0
	Tet3-3-3	13	12	1	0
	Tet3-3-4	13	13	0	0
	Tet3-3-5	13	13	0	0
	Tet3-3-6	13	13	0	0
	Tet3-3-7	14	11	0	3
	Tet3-3-8	13	11	1	2

## Sheet: Dnmt
Blunt cloning and sequencing results of targeted Dnmt1, Dnmt3a, and Dnmt3b in the blastocysts derived after hA3A-eBE3-Y130F-mediated editing.
SgRNAs	Blastocysts	No. of examined B-clones	No. of prematrue mutation	No. of wild-type clones	No. of indel mutation
Dnmt1-sgRNA1	Dnmt1-1-1	13	13	0	0
	Dnmt1-1-2	13	13	0	0
	Dnmt1-1-3	13	13	0	0
	Dnmt1-1-4	13	13	0	0
	Dnmt1-1-5	13	13	0	0
	Dnmt1-1-6	13	13	0	0
	Dnmt1-1-7	12	12	0	0
	Dnmt1-1-8	13	13	0	0
	Dnmt1-1-9	13	13	0	0
	Dnmt1-1-10	13	13	0	0
Dnmt1-sgRNA2	Dnmt1-2-1	13	13	0	0
	Dnmt1-2-2	14	8	6	0
	Dnmt1-2-3	13	7	7	0
	Dnmt1-2-4	13	7	7	0
	Dnmt1-2-5	13	10	2	0
	Dnmt1-2-6	12	6	0	0
	Dnmt1-2-7	13	6	6	1
	Dnmt1-2-8	13	9	4	0
Dnmt1-sgRNA3	Dnmt1-3-1	13	12	1	0
	Dnmt1-3-2	13	13	0	0
	Dnmt1-3-3	13	12	0	1
	Dnmt1-3-4	12	12	0	0
	Dnmt1-3-5	13	13	0	0
	Dnmt1-3-6	13	8	0	0
	Dnmt1-3-7	13	13	0	0
	Dnmt1-3-8	13	13	0	0
Dnmt3a-sgRNA1	Dnmt3a-1-1	13	9	0	0
	Dnmt3a-1-2	13	6	4	2
	Dnmt3a-1-3	13	3	3	3
	Dnmt3a-1-4	13	13	0	0
	Dnmt3a-1-5	13	13	0	0
	Dnmt3a-1-6	13	5	2	0
	Dnmt3a-1-7	13	8	1	0
	Dnmt3a-1-8	12	10	0	2
Dnmt3a-sgRNA2	Dnmt3a-2-1	13	13	0	0
	Dnmt3a-2-2	13	13	0	0
	Dnmt3a-2-3	13	8	3	1
	Dnmt3a-2-4	13	9	3	1
	Dnmt3a-2-5	13	11	0	0
	Dnmt3a-2-6	13	13	0	0
	Dnmt3a-2-7	13	10	0	3
	Dnmt3a-2-8	13	13	0	0
Dnmt3a-sgRNA3	Dnmt3a-3-1	12	12	0	0
	Dnmt3a-3-2	12	12	0	0
	Dnmt3a-3-3	12	12	0	0
	Dnmt3a-3-4	13	13	0	0
	Dnmt3a-3-5	12	12	0	0
	Dnmt3a-3-6	12	12	0	0
	Dnmt3a-3-7	12	12	0	0
	Dnmt3a-3-8	12	12	0	0
	Dnmt3a-3-9	12	12	0	0
	Dnmt3a-3-10	12	12	0	0
Dnmt3b-sgRNA1	Dnmt3b-1-1	13	13	0	0
	Dnmt3b-1-2	13	6	0	7
	Dnmt3b-1-3	13	12	0	0
	Dnmt3b-1-4	13	9	0	0
	Dnmt3b-1-5	13	13	0	0
	Dnmt3b-1-6	13	13	0	0
	Dnmt3b-1-7	12	8	0	4
	Dnmt3b-1-8	16	11	0	2
Dnmt3b-sgRNA2	Dnmt3b-2-1	13	12	1	0
	Dnmt3b-2-2	13	13	0	0
	Dnmt3b-2-3	12	12	0	0
	Dnmt3b-2-4	13	13	0	0
	Dnmt3b-2-5	13	13	0	0
	Dnmt3b-2-6	13	13	0	0
	Dnmt3b-2-7	13	13	0	0
	Dnmt3b-2-8	13	13	0	0
Dnmt3b-sgRNA3	Dnmt3b-3-1	13	5	3	0
	Dnmt3b-3-2	13	6	1	0
	Dnmt3b-3-3	13	13	0	0
	Dnmt3b-3-4	14	10	0	0
	Dnmt3b-3-5	13	1	8	0
	Dnmt3b-3-6	14	9	0	0
	Dnmt3b-3-7	14	4	1	0
	Dnmt3b-3-8	14	2	0	0
