# Supplementary material for: Base editing-mediated one-step inactivation of the Dnmt gene family reveals critical roles of DNA methylation during mouse gastrulation
Source: Nat Commun. 2023 May 22;14:2922. doi: 10.1038/s41467-023-38528-z (PMC10203112; doi:10.1038/s41467-023-38528-z)
Supplement: Supplementary file 8 — Supplementary Data 5 [file 41467_2023_38528_MOESM8_ESM.xlsx]

## Sheet: Tet-TKO
Deep sequencing analysis of Tet-TKO embyros
E8.5-Tet-TKO-C	Tet1
WT	A	A	A	A	C	A	C	A	G	T	C	A	G	G	A	G	A	A	A	C	G	C	A	T	G	G
A:	0.995503	0.995367	0.995231	0.99673	0.00415588	0.99489	0.0040199	0.99414	0.000749421	0.00367898	0.00258891	0.996661	0.000885679	0.00177136	0.993187	0.00170323	0.995094	0.995503	0.996594	0.0032702	0.00211215	0.00238452	0.994209	0.00218013	0.0037471	0.0011582
T:	0.000885679	0.000408831	0.00122633	0.000476937	0.000681292	0.000545033	0.00102201	0.00088574	0.00204388	0.992506	0.00463278	0.000953873	0.000953808	0.00109007	0.00340646	0.0016351	0.00306602	0.00081755	0.000885679	0.000953808	0.000817606	0.00340646	0.00170323	0.992778	0.0011582	0.00149884
C:	0.00313394	0.000749523	0.000476904	0.00190775	0.994686	0.00122633	0.994549	0.00102201	0.00286143	0.00183949	0.992097	0.00088574	0.00306581	0.000885679	0.00177136	0.00320207	0.00102201	0.000613163	0.00190762	0.994345	0.00374736	0.993732	0.0032702	0.00320207	0.000476904	0.00081755
G:	0.000476904	0.00347506	0.00306581	0.00088574	0.000476904	0.00333833	0.000408803	0.00395176	0.994345	0.00197575	0.000681292	0.00149894	0.995095	0.996253	0.0016351	0.99346	0.000817606	0.00306581	0.000613163	0.00143071	0.993323	0.000476904	0.00081755	0.00183949	0.994618	0.996525
E8.5-Tet-TKO-C	Tet2
WT	T	G	A	A	A	T	T	C	A	G	G	T	T	C	T	C	A	A	C	G	A	G	C	A	G	G
A:	0.00030581	0.00030581	0.998471	0.998318	0.998012	0.000764526	0.000764526	0.00122324	0.997248	0.00030581	0.000458716	0.000917431	0.000917431	0.000611621	0.000611621	0.00137615	0.998471	0.999083	0.000458716	0.000611621	0.998471	0.000611621	0.000611621	0.99893	0.000764526	0.000458716
T:	0.997706	0.00122324	0.000458716	0.000458716	0.00122324	0.998012	0.998012	0.0119266	0.000458716	0.000764526	0.00030581	0.998012	0.997859	0.000917431	0.998012	0.000152905	0.000917431	0.00030581	0.00030581	0.000611621	0.000611621	0.000152905	0.000764526	0.000458716	0.00122324	0.000458716
C:	0.00107034	0.000152905	0.000611621	0.000458716	0.00030581	0.000611621	0.000458716	0.985933	0.000917431	0.000611621	0	0.000458716	0.000917431	0.998165	0.000458716	0.998471	0.000611621	0.00030581	0.999083	0	0.000611621	0.000152905	0.998318	0.00030581	0.000152905	0.000152905
G:	0.000917431	0.998318	0.000458716	0.000764526	0.000458716	0.000611621	0.000764526	0.000917431	0.00137615	0.998318	0.999235	0.000611621	0.00030581	0.00030581	0.000917431	0	0	0.00030581	0.000152905	0.998777	0.00030581	0.999083	0.00030581	0.00030581	0.997859	0.99893
E8.5-Tet-TKO-C	Tet3
WT	G	C	G	G	G	T	A	G	A	C	C	A	G	A	A	G	C	C	C	G	A	C	T	G	G	G
A:	0.00065445	0.000280479	0.000747943	0.000934929	0.00112191	0.00205684	0.994951	0.00177636	0.995512	0.00233732	0.00252431	0.997008	0.00336574	0.996073	0.99654	0.00158938	0.00196335	0.00196335	0.00187003	0.00205704	0.994577	0.00252431	0.0013089	0.00233732	0.00215034	0.00215034
T:	0.00327225	0.00542259	0.00458115	0.00458115	0.00317876	0.996728	0.00205684	0.00168287	0.00112191	0.00252431	0.00458115	0.000280479	0.000934929	0.00065445	0.000467508	0.00065445	0.000467464	0.000841436	0.000467508	0.00233754	0.00112191	0.000560957	0.994484	0.00168287	0.00140239	0.00168287
C:	0.000186986	0.993269	0.000560957	0.00102842	0.00140239	0.000841436	0.00158938	0.00168287	0.00224383	0.991586	0.991118	0.00140239	0.000373972	0.000747943	0.00158953	0.00149589	0.994671	0.995419	0.995325	0.000374007	0.00186986	0.99598	0.00215034	0.00102842	0.00149589	0.000841436
G:	0.995886	0.00102842	0.99411	0.993455	0.994297	0.000373972	0.00140239	0.994858	0.00112191	0.00355273	0.00177636	0.0013089	0.995325	0.00252431	0.00140252	0.99626	0.00289828	0.00177636	0.00233754	0.995231	0.00243082	0.000934929	0.00205684	0.994951	0.994951	0.995325
E8.5-Tet-TKO-1	Tet1
WT	A	A	A	A	C	A	C	A	G	T	C	A	G	G	A	G	A	A	A	C	G	C	A	T	G	G
A:	0.998885	0.998671	0.998521	0.997384	0.000986236	0.997792	0.00113636	0.997491	0.000407367	0.00111488	0.00186535	0.997556	0.00057889	0.00135071	0.997577	0.00124354	0.998671	0.998456	0.997213	0.00105058	0.00126495	0.00145794	0.997963	0.000664637	0.000471678	0.000514558
T:	0.000278725	0.000278725	0.000535998	0.000686106	0.00156511	0.000493128	0.0810034	0.000536009	0.00105058	0.99762	0.97976	0.000750413	0.000750413	0.000900476	0.000750397	0.000621771	0.000450238	0.000450238	0.000514558	0.000536009	0.000428798	0.000385927	0.000879036	0.997299	0.000686077	0.00109344
C:	0.000557449	0.000536009	0.000535998	0.00132933	0.997256	0.00130786	0.917667	0.000750413	0.000450248	0.000621757	0.0130789	0.000664651	0.000450248	0.000257279	0.000385918	0.000514569	0.000300159	0.000471678	0.00169375	0.997534	0.000900476	0.997727	0.000450238	0.000664637	0.000364478	0.000300159
G:	0.000278725	0.000514569	0.000407358	0.000600343	0.000192959	0.000407367	0.000192967	0.0012221	0.998092	0.000643197	0.00529588	0.00102914	0.99822	0.997492	0.00128639	0.99762	0.000578877	0.000621757	0.000578877	0.000879055	0.997406	0.000428807	0.000707517	0.00137215	0.998478	0.998092
E8.5-Tet-TKO-1	Tet2
WT	T	G	A	A	A	T	T	C	A	G	G	T	T	C	T	C	A	A	C	G	A	G	C	A	G	G
A:	0.000289394	0.00014469	0.998601	0.998457	0.999035	0.00024115	0.00024115	0.00014469	0.998264	0.00028938	0.00038584	0.00014469	0.00028938	0.00038584	0.00024115	0.000964599	0.99865	0.999035	0.00033761	0.000771717	0.998939	0.000723449	0.000723449	0.998939	0.00033761	0.000771717
T:	0.998746	0.00053053	0.00057876	0.00024115	0.00033761	0.999035	0.99918	0.989341	0.00033761	0.000819909	0.000626989	0.99865	0.999084	0.0155783	0.998071	0.00043407	0.00014469	0.00028938	0.000723449	0.000530555	0.00043407	0.000819909	0.000964599	0.0004823	0.000723449	0.000144697
C:	0.000337626	0.00038584	0.000626989	0.000626989	0.00028938	0.00024115	0.00033761	0.0101283	0.0004823	4.823e-05	9.64599e-05	0.00038584	0.00028938	0.983891	0.000723449	0.998408	0.00033761	0.00038584	0.998842	0.000337626	4.823e-05	0.00024115	0.997926	0.00033761	0.00028938	0.000241161
G:	0.00062702	0.998939	0.00019292	0.000675219	0.00033761	0.0004823	0.00024115	0.00038584	0.000916369	0.998842	0.998891	0.000819909	0.00033761	0.00014469	0.000964599	0.00019292	0.000868139	0.00028938	9.64599e-05	0.99836	0.00057876	0.998215	0.00038584	0.00024115	0.99865	0.998842
E8.5-Tet-TKO-1	Tet3
WT	G	C	G	G	G	T	A	G	A	C	C	A	G	A	A	G	C	C	C	G	A	C	T	G	G	G
A:	0.000882924	0.000706215	0.00123588	0.00105932	0.000882924	0.000176554	0.996469	0.000882768	0.997352	0.0252516	0.00105932	0.997881	0.00105932	0.996822	0.997352	0.000882768	0.000882768	0.00247175	0.00105932	0.000882768	0.996822	0.000706215	0.000882768	0.00123588	0.00247175	0.00176554
T:	0.000882924	0.00247175	0.00176554	0.00141243	0.00141268	0.997705	0.00141243	0.00123588	0.00105932	0.451881	0.977225	0	0.000706215	0.000882768	0.000882768	0.000529661	0.00158898	0.000882768	0.000706215	0.00141243	0.000882768	0.00105932	0.996822	0.00194209	0.000882768	0.000706215
C:	0.000176585	0.995939	0.000529661	0.000706215	0.000706339	0.000706215	0.000882768	0.00123588	0.000353107	0.0199541	0.019774	0.00105932	0.00141243	0.000706215	0.00105932	0.00123588	0.996645	0.996292	0.996999	0.000706215	0.000882768	0.997705	0.000882768	0.000882768	0.000882768	0.000882768
G:	0.998058	0.000882768	0.996469	0.996822	0.996998	0.00141243	0.00123588	0.996645	0.00123588	0.502914	0.00194209	0.00105932	0.996822	0.00158898	0.000706215	0.997352	0.000882768	0.000353107	0.00123588	0.996999	0.00141243	0.000529661	0.00141243	0.995939	0.995763	0.996645
E8.5-Tet-TKO-2	Tet1
WT	A	A	A	A	C	A	C	A	G	T	C	A	G	G	A	G	A	A	A	C	G	C	A	T	G	G
A:	0.999084	0.998926	0.998895	0.997855	0.000855353	0.998087	0.000739571	0.998079	0.000200021	0.000615853	0.000876415	0.998216	0.000168439	0.00119222	0.998452	0.00144226	0.999418	0.999574	0.998326	0.000563217	0.000910629	0.00102905	0.998787	0.000239498	0.000150017	0.000168438
T:	0.000115801	0.000215816	0.000376365	0.000486892	0.00182124	0.000823767	0.464211	0.000505314	0.00111328	0.99796	0.983156	0.000615879	0.000571114	0.000447413	0.000155279	0.000334246	6.57967e-05	8.42196e-05	0.000181597	0.000205285	0.000144753	0.000128961	0.000784289	0.998476	0.000421099	0.000886931
C:	0.000581636	0.000410576	0.000305303	0.0012975	0.997052	0.000818503	0.534939	0.000465836	0.000221076	0.000757973	0.0120803	0.000205293	0.000126329	0.000107906	0.000268449	4.73734e-05	0.000213181	0.000147384	0.00118169	0.998452	0.000773772	0.998787	0.00022897	0.000247394	3.15824e-05	7.36916e-05
G:	0.000218442	0.000447423	0.00042374	0.000360563	0.000271081	0.00027108	0.000110541	0.000950095	0.998466	0.000665858	0.00388728	0.000963297	0.999134	0.998252	0.0011238	0.998176	0.000302665	0.000194758	0.000310557	0.000779029	0.998171	5.52688e-05	0.00020002	0.00103695	0.999397	0.998871
E8.5-Tet-TKO-2	Tet2
WT	T	G	A	A	A	T	T	C	A	G	G	T	T	C	T	C	A	A	C	G	A	G	C	A	G	G
A:	0.000130896	0.000158944	0.998069	0.998714	0.999425	0.000116871	0.000149596	0.00015427	0.999191	9.81721e-05	0.000112196	0.00016362	0.000140245	0.000392689	0.000140246	0.000593708	0.99907	0.999144	0.000149594	0.000378666	0.998934	0.000257122	0.000336603	0.999032	0.000261792	0.00041139
T:	0.99907	0.000560978	0.000761999	0.000336587	9.81717e-05	0.999448	0.999467	0.993049	0.000116871	0.000560984	0.000191668	0.99655	0.999229	0.011617	0.998691	0.000186995	0.000182321	0.00024777	0.000416059	0.000916277	0.000495536	0.000589044	0.000766706	0.000411392	0.000603057	0.000308542
C:	0.000313214	0.000350611	0.000822772	0.000472157	0.000261791	0.000168294	0.000196344	0.00662893	0.000186994	4.20738e-05	0.000102847	0.00294049	0.000383337	0.987925	0.000668505	0.999173	0.000280493	0.000373993	0.999294	0.000107522	0.00032724	0.000126224	0.998784	0.00026647	0.000205694	0.000257119
G:	0.000486184	0.998929	0.000345938	0.000476832	0.000215043	0.000266466	0.000186995	0.000168294	0.000504883	0.999299	0.999593	0.00034594	0.000247767	6.54481e-05	0.00050021	4.67486e-05	0.000467489	0.000233745	0.000140245	0.998598	0.000243093	0.999028	0.000112201	0.000289844	0.998929	0.999023
E8.5-Tet-TKO-2	Tet3
WT	G	C	G	G	G	T	A	G	A	C	C	A	G	A	A	G	C	C	C	G	A	C	T	G	G	G
A:	0.000174437	0.000334929	0.000558219	0.000348879	0.000341897	0.000216304	0.999058	0.000202349	0.998807	0.00921029	0.000307016	0.999365	0.000404697	0.999079	0.99896	0.000369812	0.000453537	0.000697744	0.000718682	0.000397717	0.998381	0.000341907	0.000244219	0.000495402	0.000495405	0.000383762
T:	0.000432604	0.00208633	0.000844306	0.000788467	0.000586109	0.999093	0.000418658	0.000683799	0.000397723	0.475174	0.98363	1.39552e-05	0.000279102	0.000104662	9.76849e-05	0.000160485	0.000641929	0.000146526	0.0002791	0.000614019	0.000167463	0.000174442	0.998688	0.000634952	0.000565181	0.000390739
C:	4.18649e-05	0.997404	6.97773e-05	7.67535e-05	0.000118617	0.000237236	0.000272128	0.000125596	0.000390745	0.0157203	0.0157555	0.000279104	6.97754e-05	0.000432601	0.000502379	0.000118619	0.998625	0.998932	0.998695	0.000160482	0.000816383	0.999239	0.000411683	0.000348875	0.000265146	0.000125595
G:	0.999351	0.000174442	0.998528	0.998786	0.998953	0.00045354	0.000251195	0.998988	0.0004047	0.499895	0.000307016	0.000341902	0.999246	0.000383759	0.000439582	0.999351	0.0002791	0.000223278	0.00030701	0.998828	0.000634965	0.000244219	0.000655902	0.998521	0.998674	0.9991
E8.5-Tet-TKO-3	Tet1
WT	A	A	A	A	C	A	C	A	G	T	C	A	G	G	A	G	A	A	A	C	G	C	A	T	G	G
A:	0.999224	0.999151	0.999053	0.997995	0.000692586	0.997972	0.000713157	0.998115	0.000176653	0.000491632	0.000966194	0.998479	0.000228059	0.000937476	0.998051	0.00114404	0.999311	0.999435	0.998078	0.000530891	0.00112534	0.00110851	0.99881	0.000383212	0.000307503	0.000185064
T:	8.97273e-05	0.000293488	0.00028975	0.000538369	0.00143284	0.000616882	0.461399	0.000356106	0.00107768	0.998202	0.987612	0.000436496	0.000554257	0.000603798	0.000197213	0.000376672	0.000210298	0.000222455	0.000256095	0.000519675	0.000158894	0.000169173	0.000701947	0.998405	0.000528083	0.000880454
C:	0.00034302	0.000265447	0.000386021	0.00113001	0.997653	0.000975796	0.537708	0.000416859	0.000263578	0.000726232	0.00660918	0.00020563	0.000209365	0.000102814	0.000275724	0.000223386	0.000233665	0.000175721	0.00122627	0.998249	0.000670157	0.998654	0.000238344	0.000263575	5.04716e-05	5.04719e-05
G:	0.00034302	0.000289749	0.000271056	0.00033648	0.000221515	0.000435556	0.000179458	0.00111225	0.998482	0.000580425	0.00481247	0.0008786	0.999008	0.998356	0.00147583	0.998256	0.00024488	0.000167309	0.000439288	0.000700066	0.998046	6.82302e-05	0.00024956	0.000947748	0.999114	0.998884
E8.5-Tet-TKO-3	Tet2
WT	T	G	A	A	A	T	T	C	A	G	G	T	T	C	T	C	A	A	C	G	A	G	C	A	G	G
A:	0.000262759	0.000198111	0.998601	0.99817	0.999355	0.00032845	0.000133465	0.000128252	0.998922	0.000110526	0.000265886	0.000310722	7.92448e-05	0.000331575	0.00015849	0.000566184	0.999244	0.999257	0.000163704	0.000323235	0.999061	0.000298213	0.000464012	0.999131	0.000249205	0.000310725
T:	0.998837	0.000493191	0.000421253	0.000478595	0.000123037	0.99921	0.999359	0.988674	0.000180386	0.000707994	0.000288825	0.99891	0.999375	0.134061	0.998988	0.000250247	0.000141807	0.000313853	0.000284657	0.000769507	0.000378504	0.000437935	0.000659001	0.000254418	0.000559929	0.000493197
C:	0.000320107	0.000363898	0.000633965	0.000749694	0.000353471	0.000161618	0.00023252	0.0110328	0.00021688	4.17081e-05	4.48357e-05	9.69704e-05	0.000292997	0.865507	0.000577653	0.99914	0.000179344	0.000216882	0.99933	0.000100098	0.000306557	0.000128252	0.99865	0.000285699	9.59282e-05	0.000159533
G:	0.000579737	0.998945	0.000344093	0.000601632	0.000168915	0.000300297	0.000275271	0.000164747	0.000680879	0.99914	0.9994	0.000681921	0.000252332	0.000101141	0.000276314	4.37932e-05	0.000434805	0.000212711	0.000222095	0.998807	0.000254421	0.999136	0.000227314	0.00032845	0.999095	0.999037
E8.5-Tet-TKO-3	Tet3
WT	G	C	G	G	G	T	A	G	A	C	C	A	G	A	A	G	C	C	C	G	A	C	T	G	G	G
A:	0.000188308	0.000136	0.00054403	0.000481247	0.000606764	0.000470775	0.998755	0.000481257	0.998734	0.0159536	0.000475274	0.999069	0.000606777	0.998933	0.99865	0.000502145	0.000680009	0.000638155	0.000889214	0.000523062	0.998326	0.000732287	0.000449833	0.000638142	0.000815985	0.000669526
T:	0.00127631	0.00580617	0.0020715	0.00144374	0.000878762	0.998933	0.000449838	0.000993901	0.000282468	0.211874	0.989555	0.000156922	0.000408005	0.000146457	0.000251072	0.000282456	0.00131817	0.000167385	0.000334763	0.00119258	0.000376612	0.000345221	0.998002	0.00114029	0.000523067	0.000711371
C:	4.18463e-05	0.993723	0.00014647	0.000251085	0.000271998	0.00031385	0.000428915	0.000784658	0.000502166	0.0838791	0.00909811	0.00042892	0.000136002	0.000198763	0.000470761	0.000345224	0.997238	0.998724	0.998201	0.000188302	0.000606764	0.998734	0.000606752	0.000188304	0.000366147	0.000355686
G:	0.998494	0.00033477	0.997238	0.997824	0.998242	0.000282465	0.000366147	0.99774	0.000481242	0.688294	0.000871336	0.000345228	0.998849	0.000721825	0.000627681	0.99887	0.000763702	0.00047077	0.000575374	0.998096	0.000690456	0.000188302	0.000941511	0.998033	0.998295	0.998263

## Sheet: Dnmt1-KO
Deep sequencing analysis of Dnmt1-KO embyros
E7.5-D1-C	Dnmt1
WT	C	C	A	A	T	C	A	A	T	C	A	G	T	G	G	T	G	G	C	T	C	A	G	T	G	G
A:	0.000301087	0.000628938	0.999682	0.999682	3.67996e-05	0.000418177	0.999679	0.999682	6.85811e-05	0.000327851	0.999512	8.69808e-05	4.85085e-05	9.53444e-05	0.000173962	3.01088e-05	9.03262e-05	0.000503485	0.000510176	0.000148871	0.000511849	0.99957	0.00021578	6.85813e-05	0.000112071	0.000326178
T:	0.000220797	0.000108726	5.01812e-05	5.18539e-05	0.999614	0.00391246	2.8436e-05	4.68358e-05	0.999578	0.00453806	4.85085e-05	0.000143853	0.999142	0.000326178	0.00024087	0.99962	0.000244215	0.000230834	0.00038305	0.998658	0.000120435	5.01816e-05	0.000275997	0.999306	0.000409813	0.000212434
C:	0.999369	0.999112	0.000120435	0.000122108	0.000255924	0.995601	0.000162253	0.000148871	0.000212434	0.994743	0.000199052	5.01812e-05	0.000185671	0.000110399	0.00017898	0.000172289	6.52356e-05	0.000108726	0.998697	0.000637302	0.999187	0.000143854	0.000110399	0.00016058	8.19627e-05	9.36716e-05
G:	0.000108726	0.000150544	0.000147198	0.000143853	9.36716e-05	6.8581e-05	0.000130471	0.000122108	0.000140508	0.000391414	0.00024087	0.999719	0.00062392	0.999468	0.999406	0.000177308	0.9996	0.999157	0.000409813	0.000555339	0.000180652	0.000235853	0.999398	0.000465014	0.999396	0.999368
E7.5-D1-1	Dnmt1
WT	C	C	A	A	T	C	A	A	T	C	A	G	T	G	G	T	G	G	C	T	C	A	G	T	G	G
A:	0.00116954	0.000693797	0.998295	0.998434	0.000237873	0.000297342	0.998414	0.998493	0.000336987	0.000614506	0.99885	0.00035681	0.000336987	0.000396456	0.000317165	0.000218051	0.000574861	0.000455924	0.000892025	0.000535215	0.000733443	0.998553	0.00037664	0.000277519	0.000455924	0.000693797
T:	0.000218051	0.000832557	0.000198228	0.000277519	0.998712	0.951216	0.000237873	0.000336987	0.998434	0.99665	0.000277519	0.000475747	0.997621	0.000654152	0.00122901	0.998751	0.000594684	0.00049557	0.000436101	0.998018	0.000416278	0.000416278	0.000594695	0.998474	0.000614506	0.00049557
C:	0.998335	0.998077	0.000733443	0.000693797	0.000555038	0.0476738	0.000753266	0.00071362	0.000396456	0.00186334	0.000436101	0.000237873	0.00049557	0.000436101	0.000376633	0.000475747	0.000555038	0.000594684	0.998216	0.000773089	0.998553	0.000416278	0.000297348	0.000475747	0.000297342	0.000376633
G:	0.000277519	0.000396456	0.000773089	0.000594684	0.00049557	0.000812734	0.000594684	0.000455924	0.000832557	0.000872203	0.000436101	0.99893	0.00154618	0.998513	0.998077	0.000555038	0.998275	0.998454	0.000455924	0.000673975	0.000297342	0.000614506	0.998731	0.000773089	0.998632	0.998434
E7.5-D1-2	Dnmt1
WT	C	C	A	A	T	C	A	A	T	C	A	G	T	G	G	T	G	G	C	T	C	A	G	T	G	G
A:	0.000411799	0.00046134	0.999071	0.999201	8.05023e-05	0.000133138	0.999418	0.999449	8.05021e-05	0.0001641	0.999248	9.59833e-05	0.000207448	0.000126946	0.000120753	8.35986e-05	0.000247699	0.000340586	0.000297238	0.000170293	0.000433474	0.999062	0.000294143	9.59836e-05	0.000198159	0.000278661
T:	0.0001641	0.000207448	0.000157908	0.000126946	0.999353	0.939809	7.12134e-05	0.000111464	0.999235	0.997164	0.000195063	0.000291046	0.998675	0.00031272	0.000823598	0.999149	0.000365356	0.000315816	0.000387029	0.998638	0.000241507	8.66946e-05	0.000309624	0.998972	0.00026318	0.000300335
C:	0.999217	0.999049	0.000374644	0.000411799	0.00022293	0.0596987	0.000256987	0.000176485	0.000229121	0.00224477	0.000244602	0.000154812	0.000266276	0.000142427	9.59833e-05	0.000195063	0.000204351	0.000356067	0.999077	0.000606864	0.999136	0.000346778	8.97911e-05	0.000315817	0.000185774	0.00023841
G:	0.000207448	0.000281758	0.000396318	0.000260084	0.000343683	0.000359164	0.000253891	0.00026318	0.000455146	0.00042728	0.00031272	0.999458	0.000851464	0.999418	0.99896	0.000572805	0.999183	0.998988	0.00023841	0.00058519	0.000188871	0.000504686	0.999306	0.000616152	0.999353	0.999183
E7.5-D1-3	Dnmt1
WT	C	C	A	A	T	C	A	A	T	C	A	G	T	G	G	T	G	G	C	T	C	A	G	T	G	G
A:	0.000424048	0.000458805	0.999034	0.999023	0.00010775	0.00013208	0.999385	0.999413	0.00013208	0.000184217	0.999239	0.000128604	0.00019812	0.000145983	0.000139032	9.73222e-05	0.000309346	0.000364958	0.000274588	0.000139032	0.000431	0.999218	0.000246781	0.000104274	0.00019812	0.000278064
T:	0.000194645	0.000194644	0.000159887	0.000187694	0.999162	0.888066	0.000104274	9.73222e-05	0.999148	0.995676	0.0002155	0.000253733	0.998544	0.000358007	0.00080986	0.999072	0.000392765	0.000399716	0.00037191	0.998717	0.000260685	9.38468e-05	0.000260685	0.99903	0.00026416	0.000326725
C:	0.999089	0.999041	0.000337152	0.000451855	0.000278065	0.111354	0.000205072	0.000191169	0.000205072	0.00363916	0.000201597	0.000163362	0.000316297	0.000121653	0.00010775	0.000222451	0.000225927	0.000323249	0.999152	0.000493563	0.999121	0.000253734	9.03707e-05	0.000257209	0.000149459	0.000180741
G:	0.000291968	0.00030587	0.000469232	0.000337153	0.000451855	0.000448377	0.00030587	0.000298918	0.000514418	0.000500514	0.000344105	0.999454	0.00094194	0.999374	0.998943	0.000608264	0.999072	0.998912	0.000201596	0.000649974	0.000187694	0.000434476	0.999402	0.000608264	0.999388	0.999214
E8.5-D1-C	Dnmt1
	C	C	A	A	T	C	A	A	T	C	A	G	T	G	G	T	G	G	C	T	C	A	G	T	G	G
A:	0.00137946	0.00108893	0.999528	0.998185	0.00134335	0.000762306	0.998184	0.994301	0.000580952	0.00174235	0.996659	3.6299e-05	0.000980143	3.6299e-05	0.000108952	0.00152445	0.000181548	0.000907441	0.00159773	0.000399419	0.00127046	0.997858	0.000653405	0.00119787	0.000435603	0.000544583
T:	0.000145206	0.000362976	0.000290392	0.000399303	0.998257	0.00733266	0.000472058	0.000363003	0.998511	0.0070783	0.000689956	0.00119787	0.996842	0.00148826	0.00105321	0.997859	0.00105298	0.00181488	0.000145249	0.997894	0.00312171	0.00068968	0.00112531	0.997786	0.00188761	0.00105286
C:	0.998258	0.998475	0.000145196	0.00108901	0.000290455	0.991651	0.00127092	0.00500944	0.000217857	0.99107	0.00228775	0.000181495	0.000254111	0.000181495	0.000472126	7.25926e-05	0.000326786	0.000217786	0.997894	0.000617284	0.995354	0.00112527	7.26006e-05	0.000108897	0	0.000217833
G:	0.00021781	7.25953e-05	3.6299e-05	0.000326702	0.000108921	0.000254102	7.26243e-05	0.000326702	0.000689881	0.000108897	0.000363135	0.998584	0.00192398	0.998294	0.998366	0.000544445	0.998439	0.99706	0.000363121	0.00108932	0.000254093	0.000326691	0.998149	0.000907474	0.997677	0.998185
E8.5-D1-1	Dnmt1
WT	C	C	A	A	T	C	A	A	T	C	A	G	T	G	G	T	G	G	C	T	C	A	G	T	G	G
A:	0.000507722	0.000803893	0.998011	0.998688	0.000253861	0.000507722	0.999196	0.9989	0.000169241	0.000338481	0.999027	0.000253861	0.000296171	0.000296171	0.000296171	0.00012693	0.000465411	0.000803893	0.000676962	0.000296171	0.000423101	0.999111	0.000338481	0.000338481	0.000380791	0.000465411
T:	0.000253861	0.000719272	0.000380791	0.000211551	0.998561	0.675058	0.000211551	0.000169241	0.998604	0.998561	0.000211551	0.000423101	0.998604	0.000338481	0.00105775	0.998604	0.000465411	0.000380791	0.000634652	0.998435	0.000169241	0.000211551	0.000296171	0.997715	0.000338481	0.000423101
C:	0.999069	0.998096	0.000550032	0.000423101	0.000550032	0.323757	0.000380791	0.000380791	0.000380791	0.000846203	0.000465411	0.000169241	0.000423101	0.000296171	0.000296171	0.000380791	0.000338481	0.000211551	0.998223	0.000676962	0.998773	0.000296171	0.000169241	0.000592342	0.000423101	0.000253861
G:	0.000169241	0.000380791	0.00105775	0.000676962	0.000634652	0.000676962	0.000211551	0.000550032	0.000846203	0.000253861	0.000296171	0.999154	0.000676962	0.999069	0.99835	0.000888513	0.998731	0.998604	0.000465411	0.000592342	0.000634652	0.000380791	0.999196	0.00135392	0.998858	0.998858
E8.5-D1-2	Dnmt1
WT	C	C	A	A	T	C	A	A	T	C	A	G	T	G	G	T	G	G	C	T	C	A	G	T	G	G
A:	0.000779944	0.00111421	0.998329	0.997549	0.000222841	0.000891365	0.998329	0.998329	0.000334262	0.00100279	0.998106	0.000334262	0.000222841	0.000334262	0.000445682	0.000445682	0.000668524	0.000334262	0.000111421	0.000334262	0.00211699	0.997214	0.00111421	0.000445682	0.000111421	0.00122563
T:	0.000557103	0.000334262	0.000557103	0.000668524	0.998217	0.577604	0.000779944	0.000557103	0.998217	0.997103	0.000334262	0.000557103	0.997772	0.000668524	0.00155989	0.998217	0.000222841	0.000779944	0.00111421	0.997437	0.000779944	0.000445682	0.000891365	0.996769	0.000779944	0.00100279
C:	0.998106	0.99766	0.000445682	0.000779944	0.000891365	0.421058	0.000668524	0.000445682	0.000334262	0.00100279	0.00111421	0.000222841	0.000668524	0.000668524	0.000557103	0.000222841	0.000445682	0.000779944	0.998106	0.00111421	0.996769	0.00144847	0.000779944	0.000779944	0.000779944	0.000779944
G:	0.000557103	0.000891365	0.000668524	0.00100279	0.000668524	0.000445682	0.000222841	0.000668524	0.00111421	0.000891365	0.000445682	0.998886	0.00133705	0.998329	0.997437	0.00111421	0.998663	0.998106	0.000668524	0.00111421	0.000334262	0.000891365	0.997214	0.00200557	0.998329	0.996992
E8.5-D1-3	Dnmt1
WT	C	C	A	A	T	C	A	A	T	C	A	G	T	G	G	T	G	G	C	T	C	A	G	T	G	G
A:	0.000439877	0.000526656	0.999321	0.999363	9.27635e-05	0.000254351	0.999419	0.999494	9.57556e-05	0.000152611	0.999473	7.18167e-05	8.97709e-05	0.000137649	0.000155603	6.88244e-05	0.000257343	0.000374045	0.000394993	0.000158595	0.000448855	0.999288	0.000146626	0.000146626	0.000155603	0.000332152
T:	0.000179542	0.000254351	0.000179542	0.000116703	0.999261	0.563429	7.48091e-05	8.97709e-05	0.999279	0.999042	6.28396e-05	0.000239389	0.999042	0.00026632	0.000757068	0.999189	0.000344122	0.000338137	0.000347115	0.998779	0.000158595	0.00010174	0.000251359	0.998474	0.000302229	0.000245374
C:	0.999159	0.99901	0.000221435	0.000260336	0.000263329	0.436041	0.000242381	0.000188519	0.000188519	0.000406961	0.000170565	6.28396e-05	0.00022742	0.00011371	7.48091e-05	0.00022742	0.000125679	0.000242381	0.998968	0.000577526	0.999192	0.000188519	0.000110717	0.000344122	0.00016458	0.000194504
G:	0.000221435	0.000209465	0.00027829	0.000260336	0.000383024	0.000275297	0.000263328	0.00022742	0.000436885	0.000397984	0.000293252	0.999626	0.000640366	0.999482	0.999013	0.000514687	0.999273	0.999045	0.00029026	0.000484763	0.000200488	0.000421923	0.999491	0.00103536	0.999378	0.999228
E9.5-D1-C	Dnmt1
WT	C	C	A	A	T	C	A	A	T	C	A	G	T	G	G	T	G	G	C	T	C	A	G	T	G	G
A:	0.00459324	0.0247695	0.990337	0.971998	0.00527372	0.0243272	0.99129	0.972985	0.00476336	0.0230343	0.969651	0.00251778	0.00204144	0.00153108	0.0017012	0.00105474	0.00139498	0.00193937	0.00221156	0.0034024	0.0237147	0.970297	0.00391276	0.00166718	0.00166718	0.00149706
T:	0.00132694	0.00258583	0.00381069	0.0218434	0.969685	0.00534177	0.00292607	0.0220135	0.96948	0.00517165	0.00296009	0.0219455	0.969583	0.00520568	0.0230343	0.96948	0.00449117	0.00411691	0.0231023	0.968834	0.00343643	0.00309619	0.0221837	0.969072	0.00384471	0.00377667
C:	0.990677	0.97108	0.00418495	0.00404886	0.0230343	0.968528	0.0043891	0.00316423	0.0230343	0.968017	0.00391276	0.00296009	0.00227961	0.00231363	0.0018373	0.00285802	0.00343643	0.024021	0.971862	0.0242591	0.968936	0.00282399	0.00224559	0.00289204	0.00411691	0.024021
G:	0.0034024	0.0015651	0.00166718	0.00210949	0.00200742	0.00180327	0.00139498	0.0018373	0.00272192	0.00377667	0.0234766	0.972577	0.0260964	0.99095	0.973427	0.0266068	0.990677	0.969923	0.00282399	0.00350447	0.00391276	0.0237828	0.971658	0.0263686	0.990371	0.970705
E9.5-D1-1	Dnmt1
WT	C	C	A	A	T	C	A	A	T	C	A	G	T	G	G	T	G	G	C	T	C	A	G	T	G	G
A:	0.000884038	0.000506348	0.997892	0.99885	0.000136964	0.00107495	0.999041	0.998473	0.00132398	0.00173072	0.997721	0.00019092	0.00137793	0.00112476	0.000564463	4.98047e-05	0.000884034	0.000327881	0.000776159	0.000327881	0.00181374	0.997535	0.00119119	0.00142774	0.000236575	0.000771973
T:	0.000149415	0.000448243	0.000145267	0.000282227	0.998377	0.642369	9.96107e-05	0.000788575	0.998253	0.994003	0.000568604	0.00140284	0.997643	0.000352783	0.00178885	0.99841	0.000983643	0.00116626	0.00064334	0.996808	0.000348636	0.000232422	0.000821795	0.99724	0.000522956	0.00144019
C:	0.997933	0.998884	0.00168925	0.000651612	0.00131568	0.356187	0.000639169	0.000448243	0.000141114	0.00339919	0.00128247	0.00122853	0.000186768	0.0010376	0.000552012	0.00031958	9.96094e-05	0.000377686	0.997921	0.00205029	0.99773	0.00129492	0.000589368	0.000120362	0.000809337	0.000327881
G:	0.00103345	0.000161865	0.000273932	0.00021582	0.000170167	0.000369385	0.000219974	0.000290528	0.000282228	0.000867436	0.000427491	0.997178	0.000792725	0.997485	0.997095	0.00122022	0.998033	0.998128	0.000659943	0.000813477	0.000107911	0.000937989	0.997398	0.00121192	0.998431	0.99746
E9.5-D1-2	Dnmt1
WT	C	C	A	A	T	C	A	A	T	C	A	G	T	G	G	T	G	G	C	T	C	A	G	T	G	G
A:	0.000353107	0.000504439	0.99889	0.999042	0.000100888	0.000504439	0.999193	0.999092	0.000756659	0.000756659	0.998436	0.000151332	0.00090799	0.000958434	0.000151339	0	0.00100888	0.000302663	0.000353125	0.000554883	0.00146287	0.998134	0.000655804	0.000403551	0.000100893	0.000605327
T:	0.000554883	0.000504439	0.00025222	0.000302663	0.999042	0.860371	0.000403551	0.000504439	0.998789	0.992787	0.000302663	0.00090799	0.998386	0.000403551	0.00136205	0.998184	0.000807103	0.00105932	0.00110982	0.99773	0.000403551	0.000453995	0.00116027	0.998134	0.000807143	0.00090799
C:	0.998688	0.998789	0.000655771	0.000151332	0.000353107	0.138923	0.00025222	0.000302663	0.000201776	0.00564972	0.000807103	0.000756659	0.000100888	0.000504439	0.000252232	0.000504439	5.04439e-05	0.000504439	0.998285	0.00100888	0.998033	0.000706215	0.000151339	0.000201776	0.000454018	0.000403551
G:	0.000403551	0.000201776	0.000201776	0.000504439	0.000504439	0.000201776	0.000151332	0.000100888	0.00025222	0.000807103	0.000453995	0.998184	0.000605327	0.998134	0.998234	0.00131154	0.998134	0.998134	0.000252232	0.000706215	0.000100888	0.000706215	0.998033	0.0012611	0.998638	0.998083
E9.5-D1-3	Dnmt1
WT	C	C	A	A	T	C	A	A	T	C	A	G	T	G	G	T	G	G	C	T	C	A	G	T	G	G
A:	0.000645044	0.000496188	0.999008	0.998892	0.000132317	0.000860073	0.99914	0.999123	0.000860059	0.000694663	0.998561	0.000181935	0.00081044	0.000611975	0.000132321	3.30792e-05	0.000645044	0.000330797	0.000314268	0.000363871	0.00105853	0.998131	0.000413497	0.000413497	9.92375e-05	0.000380411
T:	0.000264633	0.000148856	0.000148859	0.000264633	0.999206	0.787512	0.000115777	0.000430029	0.998644	0.993004	0.000248094	0.000777361	0.998511	0.000363877	0.00147207	0.998528	0.000661584	0.000744294	0.000645076	0.998098	0.00041349	0.000314252	0.000843533	0.998528	0.000826979	0.000942756
C:	0.998776	0.999206	0.000645055	0.000363871	0.000545806	0.211197	0.000297713	0.000148856	0.000231554	0.00554076	0.0007939	0.000678123	0.000215015	0.000380417	0.000148861	0.00039695	6.61584e-05	0.000396957	0.998726	0.00105853	0.998462	0.000860059	0.000264638	0.000198478	0.000645044	0.000363871
G:	0.000314252	0.000148856	0.000198478	0.000479648	0.000115777	0.000430036	0.000446569	0.000297713	0.000264633	0.000760821	0.00039695	0.998363	0.000463108	0.998644	0.998247	0.00104199	0.998627	0.998528	0.000314268	0.000479648	6.61584e-05	0.000694663	0.998478	0.000860073	0.998429	0.998313
E10.5-D1-C	Dnmt1
WT	C	C	A	A	T	C	A	A	T	C	A	G	T	G	G	T	G	G	C	T	C	A	G	T	G	G
A:	0.00358806	0.0202046	0.994739	0.979665	0.00450327	0.0200486	0.994825	0.979521	0.00383023	0.0178199	0.977059	0.00157043	0.000210975	0.000300119	0.00036698	0.000172346	0.000215432	0.000667097	0.001459	0.00253021	0.0181438	0.977059	0.00187946	0.000355091	0.000482865	0.000604696
T:	0.000436807	0.0011247	0.00238312	0.0176402	0.977497	0.00335925	0.00234004	0.0175094	0.977185	0.00342314	0.00233559	0.0178214	0.977308	0.00422693	0.0180355	0.977056	0.0028541	0.00271296	0.0179241	0.976476	0.00255993	0.00233262	0.0177606	0.976842	0.00273376	0.00337411
C:	0.994305	0.978271	0.00264164	0.00241135	0.0177011	0.976261	0.00251684	0.00246781	0.0177917	0.976016	0.00187649	0.000334291	0.000438294	0.000353606	0.000407095	0.00126733	0.00252576	0.0185524	0.978568	0.0194959	0.976519	0.001667	0.000411551	0.00119156	0.00240392	0.0177263
G:	0.00166997	0.000399664	0.000236232	0.000283776	0.000298633	0.00033132	0.000317948	0.00050218	0.00119305	0.00274119	0.0187293	0.980274	0.0220425	0.995119	0.98119	0.0215046	0.994405	0.978068	0.00204885	0.00149762	0.00277685	0.0189417	0.979948	0.0216116	0.994379	0.978295
E10.5-D1-1	Dnmt1
WT	C	C	A	A	T	C	A	A	T	C	A	G	T	G	G	T	G	G	C	T	C	A	G	T	G	G
A:	0.000367617	0.00083735	0.99904	0.998877	0.000204232	0.000796504	0.999326	0.998958	0.000531002	0.00083735	0.998775	6.12695e-05	0.000531002	0.00083735	0.000265507	4.08463e-05	0.00044931	0.00044931	0.000408472	0.000142962	0.00118454	0.998652	0.00057186	0.00030636	0.000183812	0.000551426
T:	0.000204232	0.000347194	0.000163389	0.000347194	0.99902	0.671432	8.16927e-05	0.000592272	0.99904	0.994813	0.000326771	0.00112327	0.998672	0.000285924	0.00120499	0.998897	0.000673965	0.000633118	0.000755673	0.998141	0.000408463	0.000204232	0.000837367	0.998509	0.000592284	0.000653541
C:	0.99904	0.998693	0.000531013	0.000592272	0.000694388	0.327506	0.00038804	0.000163385	0.000306348	0.00355363	0.000367617	0.000367617	0.000142962	0.000183809	0.000204236	0.000347194	6.12695e-05	0.00044931	0.99853	0.00130708	0.998223	0.000408463	0.000122542	0.00010212	0.000265507	0.000408463
G:	0.00038804	0.000122539	0.000265507	0.000183809	8.16927e-05	0.000265501	0.000204232	0.000285924	0.000122539	0.000796504	0.000531002	0.998448	0.000653541	0.998693	0.998325	0.000714811	0.998815	0.998468	0.000306354	0.000408463	0.000183809	0.000735234	0.998468	0.00108247	0.998958	0.998387
E10.5-D1-2	Dnmt1
WT	C	C	A	A	T	C	A	A	T	C	A	G	T	G	G	T	G	G	C	T	C	A	G	T	G	G
A:	0.000395757	0.000494697	0.999011	0.999169	0.000138515	0.000593636	0.999565	0.999268	0.000613424	0.000870666	0.998694	7.91546e-05	0.000870666	0.000573848	0.000138521	1.97879e-05	0.000336394	0.000237454	0.000653026	0.000197879	0.00112791	0.998813	0.000633237	0.000672828	0.000138521	0.00057386
T:	0.000118727	0.000197879	0.000138515	0.00037597	0.999288	0.901338	1.97879e-05	0.000514505	0.998991	0.995192	0.00027703	0.000672814	0.998476	0.000415545	0.00106859	0.998892	0.000217667	0.00100918	0.000514505	0.998259	0.000178091	9.89433e-05	0.000633237	0.998358	0.000415562	0.000811319
C:	0.998991	0.999149	0.000692576	0.000296818	0.000474909	0.0978708	0.000296818	5.9366e-05	9.89394e-05	0.00306712	0.000672788	0.000712392	0.000178091	0.00055406	0.000474928	0.000257242	7.91515e-05	0.000356182	0.998595	0.00102897	0.998595	0.000455139	0.000277041	0.000138523	0.000415562	0.000375977
G:	0.000494697	0.000158303	0.000158303	0.000158303	9.89394e-05	0.000197879	0.000118727	0.000158309	0.000296818	0.000870666	0.000356182	0.998536	0.000474909	0.998457	0.998318	0.000831091	0.999367	0.998397	0.000237464	0.000514485	9.89394e-05	0.000633237	0.998456	0.00083114	0.99903	0.998239
E10.5-D1-3	Dnmt1
WT	C	C	A	A	T	C	A	A	T	C	A	G	T	G	G	T	G	G	C	T	C	A	G	T	G	G
A:	0.000381297	0.000497048	0.999006	0.999244	9.53243e-05	0.000592381	0.999571	0.999367	0.000313206	0.000565137	0.999006	0.000142987	0.000401721	0.000374488	0.000347262	3.40442e-05	0.000388104	0.000320015	0.000497065	9.53237e-05	0.000960052	0.998917	0.000435777	0.000422159	0.000306406	0.000612795
T:	0.00018384	0.000347253	0.000265548	0.000306398	0.999326	0.918408	0.000177031	0.000272355	0.999292	0.994921	0.000149794	0.000653657	0.998822	0.000333635	0.000776234	0.998945	0.000578751	0.00076259	0.00053792	0.998468	0.000456195	0.000163414	0.000544722	0.99872	0.000503868	0.00040853
C:	0.99904	0.999074	0.000531096	0.000211074	0.000374488	0.0809178	0.000102133	0.000142987	9.53237e-05	0.00408533	0.000374486	0.000354064	0.000333633	0.000354062	0.000211081	0.000320015	8.1706e-05	0.000285971	0.998591	0.000871531	0.998441	0.000408536	0.000258743	0.000183844	0.000272361	0.000245118
G:	0.000394915	8.17066e-05	0.000197459	0.000238309	0.000204266	8.17077e-05	0.000149795	0.000217884	0.000299589	0.00042896	0.00046981	0.998849	0.000442574	0.998938	0.998665	0.00070131	0.998951	0.998631	0.000374501	0.000565133	0.000142987	0.00051067	0.998761	0.000674093	0.998917	0.998734

## Sheet: Dnmt3a 3b-DKO
Deep sequencing analysis of Dnmt3a/3b-DKO embyros
E7.5-D3ab-C	Dnmt3a
WT	C	C	A	T	T	A	A	G	G	A	A	G	A	C	C	C	C	T	G	G	A	A	C	T	G	C
A:	0.000257547	0.000305378	0.999674	0.000399198	0.000126934	0.999336	0.999507	0.000215235	0.000231792	0.999345	0.999365	0.000103019	0.997815	0.00014901	0.00023915	0.000480143	0.000303537	0.000139811	0.00149009	0.00151033	0.999299	0.999213	0.000447027	9.75001e-05	0.000603395	0.000180283
T:	0.000695376	0.000108538	3.12735e-05	0.998458	0.999612	9.75e-05	0.000123254	0.000634668	0.000367924	9.19809e-05	0.000167405	0.000332971	0.000397358	0.000182123	0.000296179	0.000229954	0.000141651	0.998387	0.000204198	0.000345849	3.49527e-05	0.000158208	0.000417593	0.999316	0.000332971	0.000327452
C:	0.998924	0.999527	0.000167405	0.000285141	9.93394e-05	0.000137972	0.000139811	0.00019132	0.000141651	0.000250188	0.000165566	0.000213396	0.00143122	0.999408	0.999277	0.998823	0.99943	0.000840707	8.64621e-05	0.000154528	0.000307216	0.000456227	0.998698	0.000303538	0.000244669	0.999424
G:	0.000123254	5.8868e-05	0.000126934	0.000857264	0.000161886	0.000428632	0.000229952	0.998959	0.999259	0.000312735	0.000301697	0.999351	0.000356886	0.000261227	0.000187641	0.000467266	0.000125094	0.00063283	0.998219	0.997989	0.000358726	0.000172925	0.000437829	0.000283302	0.998819	6.80659e-05
E7.5-D3ab-C	Dnmt3b
WT	A	G	A	G	T	A	T	C	A	G	G	T	A	A	A	G	C	C	T	G	A	G	A	A	G	G
A:	0.99931	5.82219e-05	0.999752	6.47822e-05	3.93614e-05	0.999815	4.83819e-05	0.000246008	0.99857	0.000104964	0.00029439	7.95428e-05	0.999429	0.998828	0.998795	0.000502677	0.000220587	0.000240268	0.000119724	0.000150065	0.999302	0.000119724	0.999752	0.999214	8.69229e-05	0.000167286
T:	0.000128744	0.000190246	3.60812e-05	0.000114804	0.999018	2.37808e-05	0.999517	0.000680623	0.000122184	0.000255029	0.000433795	0.998884	6.80622e-05	0.000455116	0.000212388	0.000453475	0.000971733	0.000146785	0.99812	0.000399354	0.000260769	0.000391153	1.47605e-05	9.1023e-05	0.000446095	0.000566639
C:	0.000320631	0.000282089	8.93829e-05	5.16617e-05	0.000181226	6.80623e-05	0.000165646	0.998987	0.000400994	0.000274709	0.000132845	0.000369833	0.000355892	0.000337852	0.000633883	0.000214847	0.998462	0.999254	0.00105538	5.49419e-05	8.11829e-05	3.85413e-05	3.28011e-06	0.000386233	0.000330471	0.000158265
G:	0.000240268	0.999469	0.000122184	0.999769	0.000760986	9.34832e-05	0.00026897	8.61029e-05	0.000906951	0.999365	0.999139	0.000666683	0.000146785	0.000378853	0.000358353	0.998829	0.000345232	0.000359172	0.000705224	0.999396	0.000355893	0.999451	0.000230428	0.00030915	0.999137	0.999108
E7.5-D3ab-1	Dnmt3a
WT	C	C	A	T	T	A	A	G	G	A	A	G	A	C	C	C	C	T	G	G	A	A	C	T	G	C
A:	0.000251174	0.000615377	0.998644	0.00010047	0.000188381	0.99892	0.998907	0.000188381	0.000364203	0.998656	0.998719	0.000326527	0.997287	0.000401879	0.000590259	0.000577701	0.000477231	0.000364203	0.999046	0.998958	0.998794	0.998342	0.000477231	0.000238616	0.000766081	0.000351644
T:	0.00087911	0.000326527	0.000288854	0.998794	0.999071	8.7911e-05	0.000238616	0.000540025	0.000439555	0.000263733	0.000401879	0.000426996	0.00055259	0.000200939	0.000439555	0.000376761	0.000364203	0.997652	0.000125587	0.00028885	0.000150705	0.000276292	0.000263733	0.998681	0.000439555	0.000401879
C:	0.998531	0.998819	0.000627943	0.00048979	0.000464672	0.000439555	0.000213498	0.000276292	0.000364203	0.000565142	0.000276292	0.000477231	0.00158242	0.998832	0.998581	0.998631	0.998857	0.00124331	0.00038932	0.000464672	0.000665612	0.00102981	0.999121	0.000627936	0.000326527	0.999033
G:	0.000339085	0.000238616	0.00043956	0.000615377	0.000276292	0.000552583	0.000640494	0.998995	0.998832	0.000514907	0.000602818	0.998769	0.000577708	0.000565142	0.00038932	0.000414437	0.000301409	0.000740964	0.000439555	0.00028885	0.00038932	0.000351644	0.000138146	0.000452114	0.998468	0.000213498
E7.5-D3ab-1	Dnmt3b
WT	A	G	A	G	T	A	T	C	A	G	G	T	A	A	A	G	C	C	T	G	A	G	A	A	G	G
A:	0.998987	0.000153266	0.99891	0.000178812	0.00037465	0.9992	0.000136236	0.00028099	0.998587	0.000187325	0.000408709	0.000306532	0.999046	0.998833	0.998757	0.000383165	0.000434253	0.000638613	0.00045129	0.00035762	0.998859	0.000306534	0.999421	0.998936	0.000280987	0.000272475
T:	0.000272473	0.000400194	0.000178812	0.000323564	0.995283	0.000161781	0.999021	0.999004	0.000298019	0.00037465	0.000519401	0.998144	0.000153266	0.00037465	0.000161781	0.000246928	0.000817418	0.000255445	0.997497	0.000408709	0.000280987	0.000323564	0.000136236	0.000144752	0.000468312	0.000902573
C:	0.000391679	0.000340591	0.000519405	0.000153267	0.000783359	0.000280987	0.000340591	0.000442772	0.000408712	0.000340591	0.000161781	0.000459798	0.000468312	0.000493857	0.000604549	0.000229899	0.998391	0.99874	0.00119209	0.000102177	0.000298017	0.000153267	9.36625e-05	0.000408712	0.000332076	0.000238416
G:	0.000349106	0.999106	0.000391683	0.999344	0.00355917	0.00035762	0.000502371	0.000272475	0.000706732	0.999097	0.99891	0.00108989	0.000332076	0.000298017	0.000476827	0.99914	0.00035762	0.000366138	0.000860006	0.999131	0.000561975	0.999217	0.000349106	0.00051089	0.998919	0.998587
E7.5-D3ab-2	Dnmt3a
WT	C	C	A	T	T	A	A	G	G	A	A	G	A	C	C	C	C	T	G	G	A	A	C	T	G	C
A:	0.000181923	0.00042838	0.998672	9.40342e-05	0.000116775	0.999246	0.999087	9.21906e-05	0.000313449	0.999006	0.999071	0.000210194	0.998267	0.000320823	0.000324511	0.000529787	0.000381671	0.000219413	0.999286	0.999321	0.999321	0.998958	0.000339261	0.000234778	0.000493526	0.000221257
T:	0.00051934	0.00021757	0.000186839	0.998958	0.999465	8.0513e-05	0.000141973	0.000466484	0.000338033	0.000174547	0.000321437	0.000378596	0.000384127	0.000294395	0.000379826	0.000207121	0.000427766	0.998311	8.17421e-05	0.000208351	8.17422e-05	0.00020159	0.000222486	0.998961	0.000269196	0.000390273
C:	0.999083	0.999194	0.000443129	0.000287634	0.000220643	0.00026305	0.000252602	0.000118619	0.000184382	0.000383512	0.000167172	0.000294395	0.000871507	0.999128	0.998953	0.999022	0.999057	0.000789151	0.000214496	0.000235393	0.000398263	0.000596164	0.999376	0.000398877	0.000261821	0.999256
G:	0.000215726	0.000160412	0.000697575	0.000660698	0.000197288	0.000410555	0.00051811	0.999323	0.999164	0.000436368	0.000440055	0.999117	0.000476932	0.000256904	0.000342949	0.000240924	0.000133984	0.000680366	0.00041793	0.000234779	0.000199131	0.000244612	6.26895e-05	0.000405638	0.998975	0.00013214
E7.5-D3ab-2	Dnmt3b
WT	A	G	A	G	T	A	T	C	A	G	G	T	A	A	A	G	C	C	T	G	A	G	A	A	G	G
A:	0.999114	0.00011442	0.999026	9.9718e-05	0.000330475	0.999334	4.53845e-05	0.000128483	0.998885	0.000163	0.000280616	0.000276781	0.999268	0.99899	0.998727	0.00047366	0.000283813	0.000325362	0.000285091	0.00039248	0.999013	0.000230758	0.999608	0.999026	0.000156609	0.000202632
T:	0.000166197	0.000364354	0.00017195	0.000306185	0.996758	9.90788e-05	0.999256	0.999114	0.000168753	0.000269111	0.000428915	0.998488	0.000186012	0.000356683	0.000199436	0.00020455	0.000709531	0.000237789	0.997983	0.000350291	0.000233953	0.000451288	4.21884e-05	0.000101636	0.000474301	0.00112183
C:	0.000480692	0.000384809	0.000467268	0.000157887	0.000570821	0.00030235	0.000267193	0.00054845	0.000334311	0.000257605	9.65218e-05	0.000459598	0.000362436	0.000387365	0.000650723	0.000200075	0.998643	0.99902	0.00100996	5.30551e-05	0.000216055	5.04982e-05	3.83531e-05	0.000448733	0.000257605	0.000230118
G:	0.000239067	0.999136	0.000334311	0.999436	0.00234081	0.000264636	0.000431472	0.000209024	0.00061237	0.99931	0.999194	0.000775372	0.000183456	0.000265914	0.000422522	0.999122	0.000363715	0.00041677	0.000721677	0.999204	0.000536942	0.999267	0.000311299	0.000423804	0.999111	0.998445
E7.5-D3ab-3	Dnmt3a
WT	C	C	A	T	T	A	A	G	G	A	A	G	A	C	C	C	C	T	G	G	A	A	C	T	G	C
A:	0.00022195	0.000619296	0.998707	7.57877e-05	0.000202462	0.999152	0.999128	0.000151576	0.000424412	0.998653	0.998855	0.0002501	0.997293	0.000300985	0.000361616	0.000491537	0.00038327	0.000268506	0.999036	0.999058	0.998962	0.998364	0.000434156	0.000224115	0.000715652	0.000252265
T:	0.000608469	0.000252266	0.000138583	0.999066	0.999408	0.000148327	0.000143997	0.000537012	0.000330219	0.000158072	0.000424411	0.000360534	0.000599805	0.000363781	0.000529432	0.000239273	0.000357285	0.997765	0.000126674	0.000358369	9.41933e-05	0.00032697	0.000246852	0.998611	0.000262009	0.000547837
C:	0.998979	0.998875	0.000678842	0.000417915	0.000213289	0.000230611	0.000204627	0.000182974	0.000225198	0.000575987	0.000264174	0.000442818	0.00146054	0.998911	0.998755	0.998871	0.999048	0.0012819	0.000308564	0.000321557	0.000662601	0.00101339	0.999249	0.000608467	0.000294489	0.999093
G:	0.000190552	0.000253348	0.000475298	0.000440651	0.000176478	0.000468801	0.000522936	0.999128	0.99902	0.000612798	0.000456891	0.998947	0.000646361	0.000424411	0.000354037	0.000398427	0.000211123	0.000684257	0.000528348	0.00026201	0.000281497	0.000295572	7.03744e-05	0.000556498	0.998728	0.000107186
E7.5-D3ab-3	Dnmt3b
WT	A	G	A	G	T	A	T	C	A	G	G	T	A	A	A	G	C	C	T	G	A	G	A	A	G	G
A:	0.998663	0.000140844	0.998952	0.000200432	0.000418922	0.998945	9.57019e-05	0.000464065	0.998303	0.000483024	0.000780061	0.000436978	0.99888	0.998342	0.998506	0.00066901	0.000455035	0.000487537	0.00059588	0.000321413	0.998416	0.000650051	0.999009	0.998525	0.000435173	0.000269049
T:	0.000258214	0.000341276	0.000255506	0.000208558	0.996541	0.000150776	0.998713	0.998837	0.000128204	0.000483024	0.000449619	0.998055	0.000176958	0.000288008	0.000164318	0.000337665	0.000839647	0.000281688	0.997529	0.000419824	0.000283494	0.000444202	0.000167929	0.000271757	0.000622966	0.00109064
C:	0.000787283	0.000787282	0.000436978	0.00014265	0.000633799	0.000228421	0.00047219	0.000462259	0.000478509	0.0003485	0.000132719	0.000418922	0.000702416	0.00105362	0.000850482	0.000322316	0.998189	0.998408	0.00108432	0.000261825	0.000789088	0.000127302	0.000322316	0.000685262	0.000331346	0.000216684
G:	0.00029162	0.998731	0.000355722	0.999448	0.00240609	0.000676234	0.00071957	0.000236547	0.00109064	0.998685	0.998638	0.00108883	0.000240158	0.000315996	0.000479412	0.998671	0.000516428	0.000822493	0.000790896	0.998997	0.000511011	0.998778	0.00050108	0.000518235	0.998611	0.998424
E8.5-D3ab-C	Dnmt3a
WT	C	C	A	T	T	A	A	G	G	A	A	G	A	C	C	C	C	T	G	G	A	A	C	T	G	C
A:	0.00153846	0.0476923	0.938462	0.0107692	0.0123077	0.943077	0.984615	0.00307692	0.0476923	0.938462	0.936923	0.00153846	0.949231	0.0123077	0.0107692	0.00153846	0.0138462	0.00153846	0.0102041	0.0107527	0.938462	0.938462	0.00153846	0.0123077	0.0492308	0.00307692
T:	0.0476923	0	0.00307692	0.935385	0.984615	0.00153846	0.0107692	0.0492308	0.00461538	0.0123077	0.0461538	0.00307692	0.0446154	0	0.0476923	0	0.00153846	0.992308	0	0.00179211	0	0.0461538	0.00461538	0.94	0	0.0584615
C:	0.950769	0.950769	0.0569231	0.0476923	0.00307692	0	0.00153846	0	0.0107692	0.0461538	0	0.0492308	0.00153846	0.94	0.938462	0.950769	0.984615	0.00307692	0.00170068	0.00179211	0.0461538	0.0153846	0.993846	0.0476923	0.00153846	0.936923
G:	0	0.00153846	0.00153846	0.00615385	0	0.0553846	0.00307692	0.947692	0.936923	0.00307692	0.0169231	0.946154	0.00461538	0.0476923	0.00307692	0.0476923	0	0.00307692	0.988095	0.985663	0.0153846	0	0	0	0.949231	0.00153846
E8.5-D3ab-C	Dnmt3b
WT	A	G	A	G	T	A	T	C	A	G	G	T	A	A	A	G	C	C	T	G	A	G	A	A	G	G
A:	0.999368	4.50159e-05	0.999747	7.20256e-05	8.61734e-05	0.999726	5.78778e-05	0.000271382	0.998761	0.000101607	0.000279099	0.000156913	0.999235	0.998481	0.998893	0.000423149	0.000353697	0.000289388	0.000119614	0.000167203	0.99921	0.000118328	0.999779	0.999277	7.33116e-05	0.000537561
T:	6.94533e-05	0.000216076	2.44373e-05	0.0001209	0.998988	2.44372e-05	0.999542	0.00851316	8.23148e-05	0.00022508	0.000433439	0.998836	0.000106752	0.000592925	0.000141479	0.000348552	0.00117299	0.000196784	0.998172	0.000469454	0.000291962	0.000437297	2.05787e-05	6.04499e-05	0.00042958	0.00112377
C:	0.000334405	0.000306108	0.000110611	5.91639e-05	0.000182636	0.000129903	0.000153055	0.991138	0.000434725	0.000327973	9.77489e-05	0.000349838	0.000477169	0.000441156	0.000603215	0.000209645	0.998091	0.999093	0.00101093	5.91641e-05	0.000141479	4.24436e-05	6.43084e-06	0.000381992	0.000423149	0.000528831
G:	0.000227652	0.999433	0.000118328	0.999748	0.000743406	0.000119614	0.000246945	7.71702e-05	0.000721541	0.999345	0.99919	0.000657232	0.00018135	0.000484886	0.0003627	0.999019	0.000381993	0.000420577	0.000697104	0.999304	0.000356271	0.999402	0.000194211	0.000280385	0.999074	0.99781
E8.5-D3ab-1	Dnmt3a
WT	C	C	A	T	T	A	A	G	G	A	A	G	A	C	C	C	C	T	G	G	A	A	C	T	G	C
A:	0.000268379	0.000633107	0.998548	0.000137631	0.000144513	0.999202	0.998947	0.000116986	0.000364722	0.998844	0.998851	0.0639911	0.997275	0.000309668	0.000378483	0.000536758	0.000371601	0.000309668	0.997984	0.997213	0.998885	0.998053	0.000509232	0.000337194	0.000495469	0.000261497
T:	0.00063998	0.000282146	0.000344075	0.998823	0.999119	6.88151e-05	0.000165156	0.000612454	0.000247736	0.00027526	0.000584928	0.000646862	0.000598691	0.000302786	0.000488587	0.000282142	0.000488587	0.998486	0.000151393	0.000350957	3.44075e-05	0.000378483	0.00027526	0.998631	0.000206445	0.000660625
C:	0.99883	0.998748	0.000378483	0.000337196	0.00039913	0.000426653	0.000316549	0.000185801	0.000240854	0.000495469	0.000282142	0.00050235	0.00151393	0.998954	0.998761	0.998789	0.999009	0.000440416	0.000268379	0.00121115	0.000825781	0.00127996	0.999112	0.000488587	0.000302786	0.998933
G:	0.000261497	0.000337198	0.00072944	0.000701919	0.000337196	0.000302786	0.000571165	0.999085	0.999147	0.000385364	0.000282142	0.93486	0.000612454	0.000433535	0.000371601	0.000392246	0.000130749	0.000763847	0.00159651	0.00122491	0.000254616	0.000289023	0.000103223	0.000543639	0.998995	0.000144512
E8.5-D3ab-1	Dnmt3b
WT	A	G	A	G	T	A	T	C	A	G	G	T	A	A	A	G	C	C	T	G	A	G	A	A	G	G
A:	0.999167	0.000159366	0.99908	0.000217319	0.00033322	0.99929	8.69269e-05	0.000217317	0.998689	0.000289756	0.000463614	0.000362195	0.999109	0.998732	0.998508	0.000376683	0.000405659	0.000492586	0.000449122	0.000383927	0.99879	0.000282515	0.999435	0.998913	0.000369439	0.000224561
T:	0.000260781	0.000441878	0.000210073	0.000268027	0.996849	0.000159366	0.999196	0.998334	0.000224561	0.000398415	0.000449126	0.998414	0.000144878	0.000275269	0.00013039	0.000376683	0.000818562	0.000340464	0.997972	0.000434635	0.000210073	0.000579517	0.000115903	0.000188343	0.000441878	0.000557781
C:	0.000340464	0.000246293	0.00033322	0.000188343	0.000579513	0.000224561	0.000297	0.00115903	0.000441878	0.000246293	0.000144879	0.00046361	0.000441878	0.000659196	0.000818562	0.000231805	0.998319	0.998725	0.00079683	8.69269e-05	0.000268025	8.69275e-05	9.41708e-05	0.000340466	0.000347708	0.000173854
G:	0.000231805	0.999152	0.000376683	0.999326	0.00223837	0.000325976	0.000420147	0.000289756	0.000644708	0.999066	0.998942	0.000760611	0.000304244	0.00033322	0.000543293	0.999015	0.000456366	0.000441878	0.000782342	0.999095	0.000731635	0.999051	0.000354952	0.000557785	0.998841	0.999044
E8.5-D3ab-2	Dnmt3a
WT	C	C	A	T	T	A	A	G	G	A	A	G	A	C	C	C	C	T	G	G	A	A	C	T	G	C
A:	0.000234912	0.000512536	0.998462	0.000234912	0.000256273	0.998783	0.998505	0.000234912	0.000363046	0.998313	0.998526	0.0573827	0.997395	0.000427113	0.00049118	0.000747448	0.000469824	0.000277624	0.997608	0.997501	0.998761	0.997843	0.00064067	0.000427113	0.000811515	0.000298979
T:	0.000704737	0.000256268	0.000341691	0.99842	0.998911	0.000298979	0.000192201	0.000662025	0.00049118	0.000405757	0.000683381	0.00049118	0.000597958	0.000384402	0.000597958	0.000512536	0.000597958	0.998014	0.000277624	0.00049118	0.00014949	0.000405757	0.000320335	0.997843	0.000256268	0.00064067
C:	0.998676	0.998719	0.000277624	0.00049118	0.000320342	0.000448469	0.000427113	0.000405757	0.000384402	0.000512536	0.000234912	0.00049118	0.00104643	0.998676	0.99842	0.998249	0.998633	0.000597958	0.000384402	0.000619314	0.000683381	0.00111049	0.998783	0.00049118	0.000363046	0.998783
G:	0.000384402	0.000512536	0.000918293	0.000854226	0.000512547	0.000469824	0.000875582	0.998697	0.998761	0.000768804	0.000555247	0.941635	0.000961005	0.000512536	0.00049118	0.00049118	0.000298979	0.00111049	0.00172981	0.00138812	0.000405757	0.00064067	0.000256268	0.00123863	0.998569	0.000277624
E8.5-D3ab-2	Dnmt3b
WT	A	G	A	G	T	A	T	C	A	G	G	T	A	A	A	G	C	C	T	G	A	G	A	A	G	G
A:	0.998586	0.000252512	0.998199	0.00040402	0.000370352	0.998872	0.000218848	0.000303015	0.998115	0.000387186	0.000589196	0.000757537	0.998434	0.998249	0.997812	0.000555527	0.00040402	0.000589196	0.000538693	0.000471357	0.998485	0.000353517	0.998939	0.998519	0.000303015	0.000286181
T:	0.000286181	0.000841708	0.000538693	0.000252512	0.996111	0.000252512	0.998451	0.99766	0.000286181	0.00040402	0.000723869	0.997542	0.000286181	0.000538693	0.00020201	0.000387186	0.000673367	0.000488191	0.997492	0.00060603	0.000404027	0.000555527	0.000185176	0.000319849	0.000875377	0.000723869
C:	0.000656532	0.000538693	0.000639698	0.000454522	0.00102688	0.000387186	0.000555537	0.00144774	0.000690201	0.000521859	0.000336683	0.000555527	0.000656532	0.000757537	0.00126256	0.00060603	0.998232	0.998249	0.00124573	0.000319849	0.000437696	0.000336683	0.000286181	0.000471357	0.000420854	0.000303015
G:	0.000471357	0.998367	0.000622864	0.998889	0.00249146	0.000488191	0.000774385	0.000589196	0.000909045	0.998687	0.99835	0.00114472	0.000622864	0.000454522	0.000723869	0.998451	0.000690201	0.000673367	0.000723869	0.998603	0.000673378	0.998754	0.000589196	0.000690201	0.998401	0.998687
E8.5-D3ab-3	Dnmt3a
WT	C	C	A	T	T	A	A	G	G	A	A	G	A	C	C	C	C	T	G	G	A	A	C	T	G	C
A:	0.00024048	0.000568692	0.998874	0.000144495	0.000136238	0.999303	0.999094	9.59857e-05	0.000412843	0.99888	0.99855	0.0515649	0.996689	0.000491284	0.000611006	0.000452062	0.00040149	0.000272476	0.997584	0.997941	0.998811	0.997754	0.000645065	0.000256994	0.000556304	0.000444837
T:	0.000626488	0.00026938	0.000203326	0.99857	0.999291	7.53436e-05	0.0001125	0.000537727	0.000326146	0.000202293	0.00073589	0.00037775	0.000643001	0.000280734	0.00045103	0.000224999	0.000691512	0.998517	9.90819e-05	0.000591395	0.000102178	0.000374654	0.000290021	0.998764	0.00021571	0.000831875
C:	0.99889	0.998921	0.000396331	0.000478896	0.000261122	0.000308599	0.000273508	0.000125917	0.000191972	0.000545986	0.000281764	0.000429355	0.00174219	0.9988	0.9986	0.99891	0.998783	0.000424195	0.000524309	0.000445869	0.000798848	0.00149552	0.998982	0.000481992	0.000326145	0.998609
G:	0.000242545	0.000240481	0.000526377	0.000807105	0.000311696	0.000312728	0.000520181	0.99924	0.999069	0.000371559	0.000432451	0.947628	0.000925797	0.000428326	0.000337498	0.000412842	0.000123853	0.000786465	0.00179276	0.00102178	0.000287957	0.000375686	8.25683e-05	0.000497474	0.998902	0.000114563
E8.5-D3ab-3	Dnmt3b
WT	A	G	A	G	T	A	T	C	A	G	G	T	A	A	A	G	C	C	T	G	A	G	A	A	G	G
A:	0.999237	0.000100788	0.999156	0.000174823	0.000121941	0.999525	5.78596e-05	0.000152426	0.998703	0.00017109	0.000366445	0.000335336	0.99933	0.999005	0.998825	0.000357734	0.000308584	0.000369555	0.000451058	0.000256946	0.998845	0.000199087	0.999634	0.999206	0.000347784	0.000225217
T:	0.00015056	0.000378887	0.000214641	0.00021464	0.997277	9.95433e-05	0.999292	0.998351	0.000246992	0.000371421	0.00040564	0.999024	5.72374e-05	0.000210907	9.26997e-05	0.000428036	0.00100663	0.000450434	0.997871	0.000323516	0.000196598	0.000524469	5.78596e-05	8.399e-05	0.0004044	0.000477808
C:	0.000377022	0.000283076	0.000276856	0.000172334	0.000306718	0.000176689	0.000262546	0.0012107	0.000352757	0.000223351	8.77228e-05	0.000304851	0.000431147	0.000526335	0.000640188	0.00022024	0.99839	0.998863	0.00090896	5.72374e-05	0.000219618	7.27911e-05	2.42637e-05	0.000291165	0.000227086	0.000123185
G:	0.000235794	0.999237	0.000352758	0.999438	0.00229448	0.000198464	0.000387597	0.000286187	0.000696805	0.999234	0.99914	0.000335959	0.000181667	0.000257568	0.000441723	0.998994	0.000294897	0.000317295	0.000768976	0.999362	0.000738487	0.999204	0.000284321	0.000418705	0.999021	0.999174
E9.5-D3ab-C	Dnmt3a
WT	46419	46419	46419	46419	46419	46419	46419	46418	46419	46419	46419	46419	46419	46419	46419	46419	46419	46419	46419	46419	46419	46419	46419	46419	46419	46419
	C	C	A	T	T	A	A	G	G	A	A	G	A	C	C	C	C	T	G	G	A	A	C	T	G	C
A:	0.00308064	0.00189578	0.99302	0.00208966	0.00155109	0.993753	0.993882	0.00174501	0.0021112	0.992912	0.993429	0.00232663	0.991318	0.002262	0.00230509	0.00208966	0.00157263	0.00107715	0.0115039	0.0122148	0.993559	0.993903	0.00202503	0.00140029	0.00273595	0.00168035
T:	0.00217583	0.00308064	0.00198195	0.992848	0.993042	0.00200349	0.0013572	0.00204662	0.00241281	0.00124949	0.00155109	0.00178806	0.00260669	0.00172343	0.00142183	0.00176652	0.00338224	0.992331	0.00271441	0.00254206	0.00208966	0.00176652	0.00256361	0.993666	0.00148646	0.00241281
C:	0.992611	0.992675	0.00277903	0.00159417	0.00133566	0.00163726	0.00155109	0.00135723	0.00224046	0.0021112	0.00204658	0.00260669	0.00377001	0.993774	0.993666	0.992417	0.992805	0.00308064	0.00155109	0.00198195	0.00140029	0.00187423	0.993063	0.00174498	0.00189578	0.993451
G:	0.00213275	0.00234818	0.00221892	0.00346841	0.00407161	0.00260669	0.00320989	0.994851	0.993236	0.00372692	0.00297292	0.993279	0.00230509	0.00224046	0.00260669	0.00372692	0.00224046	0.00351149	0.984231	0.983261	0.00295138	0.00245589	0.00234818	0.00318835	0.993882	0.00245589
E9.5-D3ab-C	Dnmt3b
WT	A	G	A	G	T	A	T	C	A	G	G	T	A	A	A	G	C	C	T	G	A	G	A	A	G	G
A:	0.973292	0.0195467	0.948563	0.0253181	0.0293201	0.951597	0.0230011	0.00724577	0.954461	0.00627686	0.0189991	0.00863594	0.977631	0.965414	0.95741	0.0201786	0.00800404	0.0240543	0.00901508	0.0208948	0.950543	0.0218216	0.962676	0.966509	0.0104053	0.0357233
T:	0.0034965	0.0270452	0.00244334	0.0061926	0.948269	0.0158817	0.951849	0.0317213	0.0162608	0.00796192	0.00935209	0.956568	0.00341225	0.00834106	0.003328	0.0174404	0.00488668	0.00749853	0.958969	0.00315949	0.00901508	0.00661387	0.0140703	0.00695088	0.00981549	0.00568708
C:	0.0195046	0.00505519	0.0272138	0.0184093	0.00513944	0.0127222	0.0184936	0.950543	0.00926784	0.0231696	0.0176932	0.0248547	0.0124273	0.0193782	0.0164715	0.0123852	0.965372	0.963603	0.0226641	0.0121324	0.00859382	0.00648749	0.00728789	0.00695088	0.0168085	0.00294886
G:	0.00370714	0.948353	0.0217794	0.95008	0.0172719	0.0197995	0.00665599	0.0104895	0.0200101	0.962592	0.953956	0.00994187	0.00652961	0.00686663	0.0227905	0.949996	0.0217373	0.00484455	0.00935209	0.963813	0.0318477	0.965077	0.015966	0.0195888	0.962971	0.955641
E9.5-D3ab-1	Dnmt3a
WT	C	C	A	T	T	A	A	G	G	A	A	G	A	C	C	C	C	T	G	G	A	A	C	T	G	C
A:	0.000381978	0.00104089	0.998739	0.000420176	0.000229187	0.999035	0.999446	0.000238736	0.000802154	0.998835	0.998482	0.00229189	0.997488	0.000658913	0.000935847	0.000763964	0.000334231	0.000210088	0.996094	0.995483	0.998501	0.998023	0.000200541	0.000496576	0.0095972	0.000401077
T:	0.000630264	0.000276934	8.59459e-05	0.998864	0.999179	0.000448833	0.000114593	0.000907198	0.000687561	7.63964e-05	0.000496572	0.000124144	0.000954946	0.000286484	0.00069711	0.000391531	0.00035333	0.998845	8.59451e-05	0.00084991	9.54946e-05	0.000410627	0.000305586	0.998663	0.000448824	0.000735308
C:	0.998835	0.99852	0.000439279	0.000582517	0.00017189	0.000248291	0.000124143	0.000200539	0.000152791	0.000534775	0.000257835	0.000553874	0.00102179	0.998682	0.998167	0.998272	0.998692	0.000783055	0.00069711	0.000811712	0.000668462	0.00100269	0.999026	0.000401081	0.000324682	0.998272
G:	0.000152791	0.000162341	0.000735315	0.000133692	0.000420176	0.00026739	0.000315132	0.998654	0.998357	0.000553874	0.000763957	0.99703	0.00053477	0.000372429	0.000200539	0.000572973	0.000620715	0.000162341	0.00312267	0.00285531	0.000735308	0.000563418	0.000467928	0.000439279	0.989629	0.000592066
E9.5-D3ab-1	Dnmt3b
WT	A	G	A	G	T	A	T	C	A	G	G	T	A	A	A	G	C	C	T	G	A	G	A	A	G	G
A:	0.999475	0.000193541	0.999457	0.000160043	0.000342417	0.999687	3.34973e-05	0.000844878	0.998902	0.000461519	0.000208438	0.000197262	0.9993	0.999051	0.998775	0.00052107	0.000629006	0.000461519	0.000282879	0.000744399	0.999029	0.000498738	0.999378	0.998883	0.000364753	0.000524817
T:	1.86096e-05	0.000245648	0.000171211	0.000312642	0.99764	6.69949e-05	0.999252	0.988216	0.00011538	0.00038708	0.000491318	0.999233	6.69947e-05	0.00051735	0.000346161	0.000334973	0.000923038	0.000256813	0.998697	0.000368478	0.00016005	0.000297754	5.2107e-05	0.000215879	0.000353587	0.000629036
C:	0.000227038	0.000431745	0.000215874	5.95508e-05	0.000844878	0.000104214	0.000457797	0.0107266	0.00019354	0.000167487	0.000126552	0.00030892	0.000375915	0.000148878	0.000245663	0.000256813	0.997875	0.998779	0.000554592	0.000215876	0.000148884	0.000100492	0.000122824	0.000502477	0.000513632	0.00021216
G:	0.000279145	0.999129	0.000156323	0.999468	0.00117241	0.000141434	0.000256813	0.00021215	0.000789049	0.998984	0.999174	0.000260535	0.000256813	0.000282868	0.000632768	0.998887	0.000573177	0.00050246	0.000465262	0.998671	0.000662533	0.999103	0.000446631	0.00039826	0.998768	0.998634
E9.5-D3ab-2	Dnmt3a
WT	C	C	A	T	T	A	A	G	G	A	A	G	A	C	C	C	C	T	G	G	A	A	C	T	G	C
A:	0.000707114	0.00113138	0.997879	0.000282845	0.000565691	0.998727	0.999293	0.000282845	0.000848536	0.998586	0.99802	0.0019802	0.997172	0.000989959	0.000848536	0.000424328	0.000424268	0.000282845	0.995616	0.994908	0.998162	0.997454	0.000424268	0.000141443	0.0135785	0.000424268
T:	0.000707114	0.000707114	0.000141423	0.998727	0.99901	0.000282845	0.000282845	0.000989959	0.00113138	0.000141423	0.000848536	0.000424328	0.00113138	0.000989959	0.000707114	0.000565771	0.000282845	0.999293	0.000141423	0.000424328	0	0.000565771	0.000565691	0.998868	0.000565771	0.000848536
C:	0.998303	0.997454	0.00113138	0.000848536	0.000282845	0.000565691	0.000424268	0.000282845	0.000282845	0.000565691	0.000565691	0.000848656	0.00141423	0.997879	0.998162	0.998303	0.998869	0.000424268	0.000424268	0.000707214	0.00113138	0.000990099	0.998869	0.000707214	0.000282885	0.998303
G:	0.000282845	0.000707114	0.000848536	0.000141423	0.000141423	0.000424268	0	0.998444	0.997737	0.000707114	0.000565691	0.996747	0.000282845	0.000141423	0.000282845	0.000707214	0.000424268	0	0.00381841	0.0039604	0.000707114	0.000990099	0.000141423	0.000282885	0.985573	0.000424268
E9.5-D3ab-2	Dnmt3b
WT	A	G	A	G	T	A	T	C	A	G	G	T	A	A	A	G	C	C	T	G	A	G	A	A	G	G
A:	0.999688	0.00015614	0.999844	0	0.000312256	0.999844	7.8064e-05	0.000546448	0.998673	0.00039032	0	0.000234192	0.999688	0.999454	0.999063	0.000312256	0.00039032	0.000468384	7.8064e-05	0.000546491	0.999375	0.000468384	0.999454	0.999141	0.000546448	0.000624512
T:	0	0.00015614	7.8064e-05	0.000702576	0.997814	7.8064e-05	0.999532	0.98587	7.8064e-05	0.000312256	0.000624512	0.999297	0	0.000312256	0.000156128	0.000468384	0.00132709	0.000312256	0.998985	0.000468421	7.8064e-05	0.000312256	7.8064e-05	0.000156128	0.000312256	0.000312256
C:	7.8064e-05	0.00031228	0	0	0.000858704	0	0.000312256	0.0135831	0.000234192	7.8064e-05	0.000156128	0.000312256	0.000156128	7.8064e-05	0.000156128	0.000234192	0.997892	0.998829	0.000468384	0	7.8064e-05	0.000156128	0	0.000234192	0.00039032	0.000156128
G:	0.000234192	0.999375	7.8064e-05	0.999297	0.00101483	7.8064e-05	7.8064e-05	0	0.00101483	0.999219	0.999219	0.000156128	0.000156128	0.000156128	0.000624512	0.998985	0.00039032	0.00039032	0.000468384	0.998985	0.000468384	0.999063	0.000468384	0.000468384	0.998751	0.998907
E9.5-D3ab-3	Dnmt3a
WT	C	C	A	T	T	A	A	G	G	A	A	G	A	C	C	C	C	T	G	G	A	A	C	T	G	C
A:	0.000343036	0.000808586	0.999142	0.000245026	0.000220523	0.999265	0.999461	9.80104e-05	0.000392042	0.999093	0.998897	0.00159267	0.99777	0.000539057	0.000686073	0.000637068	0.000441047	0.000147016	0.997574	0.997354	0.998873	0.998554	0.000196021	0.000392061	0.0130109	0.000612565
T:	0.000637068	0.000392042	0.000122513	0.999093	0.999265	0.000318534	0.000147016	0.000759581	0.000612565	0.000196021	0.000343036	0.000220523	0.000857591	0.000220523	0.00056356	0.000318534	0.000416544	0.999191	0.000122513	0.000588091	0.000147016	0.000465549	0.000122513	0.998799	0.000588062	0.000416544
C:	0.99875	0.998652	0.000343036	0.000588062	0.000269529	0.000196021	0.000196021	0.000147016	4.90052e-05	0.000367539	0.000220523	0.000367539	0.000588062	0.998922	0.998505	0.998701	0.998848	0.000441047	0.000490052	0.000416565	0.000539057	0.000465549	0.999387	0.000441068	0.000245026	0.998603
G:	0.000269529	0.000147016	0.000392042	7.35078e-05	0.000245026	0.000220523	0.000196021	0.998995	0.998946	0.000343036	0.000539057	0.997819	0.000784083	0.000318534	0.000245026	0.000343036	0.000294031	0.000220523	0.00181319	0.00164175	0.000441047	0.000514555	0.000294031	0.000367557	0.986156	0.000367539
E9.5-D3ab-3	Dnmt3b
WT	A	G	A	G	T	A	T	C	A	G	G	T	A	A	A	G	C	C	T	G	A	G	A	A	G	G
A:	0.999127	0.000116364	0.99952	8.72702e-05	0.000232721	0.999709	5.81801e-05	0.000843612	0.998371	0.000639981	0.000218185	0.000159995	0.999025	0.998589	0.99856	0.00100361	0.000654526	0.000538166	0.000276368	0.000770898	0.998589	0.000581801	0.999287	0.998516	0.000436357	0.000654574
T:	1.4545e-05	0.000349091	0.000101818	0.000247266	0.99808	5.81801e-05	0.999404	0.979026	8.72702e-05	0.000538166	0.000945468	0.999215	8.72702e-05	0.000974517	0.000378187	0.000261811	0.000509076	0.000334536	0.998356	0.000959986	0.000640009	0.000683616	7.27252e-05	0.000290913	0.00030545	0.00132369
C:	0.000727252	0.000901818	0.000174545	2.90901e-05	0.000858157	0.00011636	0.000349081	0.0200721	0.000683616	0.000596346	8.7274e-05	0.000465441	0.000683616	0.00017454	0.000596372	0.000247266	0.997789	0.998211	0.000858194	0.000159998	0.000130911	7.27252e-05	0.000159995	0.00087274	0.000858169	0.000218191
G:	0.000130905	0.998633	0.000203636	0.999636	0.000829067	0.00011636	0.000189085	5.81801e-05	0.000858157	0.998226	0.998749	0.000159995	0.00020363	0.000261811	0.000465461	0.998487	0.00104724	0.000916337	0.000509098	0.998109	0.000640009	0.998662	0.000479986	0.000320005	0.9984	0.997804
E10.5-D3ab-C	Dnmt3a
WT	60137	60138	60138	60138	60138	60138	60138	60138	60137	60138	60138	60138	60138	60138	60138	60137	60138	60138	60138	60138	60138	60138	60138	60138	60138	60138
	C	C	A	T	T	A	A	G	G	A	A	G	A	C	C	C	C	T	G	G	A	A	C	T	G	C
A:	0.00221162	0.00299312	0.992517	0.00287672	0.00154644	0.993432	0.994463	0.00171273	0.00204533	0.993814	0.9927	0.00216169	0.990971	0.00266055	0.00357511	0.00252756	0.00162959	0.00101433	0.00498853	0.00547075	0.992434	0.993748	0.00156307	0.00187901	0.00340883	0.00139679
T:	0.00231139	0.00314277	0.00139679	0.992717	0.993132	0.00256078	0.00172936	0.00300974	0.00375809	0.000681765	0.00187901	0.00124713	0.00437327	0.00109748	0.00201204	0.000964464	0.00312614	0.992634	0.00244438	0.00320929	0.00289335	0.00257741	0.00295986	0.99285	0.0015797	0.00317603
C:	0.993814	0.992235	0.00272706	0.00216169	0.00114736	0.00184575	0.000997705	0.00152981	0.0021451	0.00197878	0.0018125	0.00329243	0.003043	0.994296	0.992817	0.992783	0.992634	0.00335894	0.00179587	0.00201204	0.00174598	0.00104759	0.993083	0.00189564	0.00152981	0.99265
G:	0.00166287	0.00162959	0.00335894	0.00224484	0.00417373	0.00216169	0.0028102	0.993748	0.992051	0.00352523	0.00360837	0.993299	0.00161296	0.00194553	0.00159633	0.00372483	0.00261066	0.00299312	0.990771	0.989308	0.0029266	0.00262729	0.00239449	0.00337557	0.993482	0.00277695
E10.5-D3ab-C	Dnmt3b
WT	A	G	A	G	T	A	T	C	A	G	G	T	A	A	A	G	C	C	T	G	A	G	A	A	G	G
A:	0.998498	0.00023947	0.999006	0.000409096	0.000291855	0.998876	0.000266911	0.000799483	0.997699	0.000552529	0.000627364	0.000485177	0.998478	0.997583	0.99777	0.00078701	0.000750842	0.00070095	0.000485178	0.000663536	0.998356	0.000543798	0.998914	0.998334	0.000387892	0.000537561
T:	0.000341745	0.000633599	0.000427806	0.000446514	0.99778	0.000328025	0.998558	0.00864215	0.000308069	0.000521348	0.000594935	0.997819	0.000296844	0.000915477	0.000251944	0.000531325	0.00145678	0.000390387	0.997185	0.000697212	0.00042157	0.000653555	0.000140938	0.000381656	0.000682241	0.00112377
C:	0.000704694	0.000808213	0.0002719	0.000184592	0.000533821	0.000416579	0.000606163	0.990228	0.0006785	0.000527584	0.000359206	0.000661038	0.000833159	0.000722154	0.00117989	0.000611149	0.996964	0.998008	0.0012909	0.000382905	0.000361702	0.000199559	0.000259426	0.0007234	0.000835652	0.000528831
G:	0.000455244	0.998319	0.00029435	0.99896	0.00139442	0.000379162	0.000568745	0.00033052	0.00131459	0.998399	0.998418	0.00103521	0.000391634	0.000779527	0.000798237	0.998071	0.000828171	0.000900509	0.00103895	0.998256	0.000860602	0.998603	0.000685983	0.000561259	0.998094	0.99781
E10.5-D3ab-1	Dnmt3a
WT	C	C	A	T	T	A	A	G	G	A	A	G	A	C	C	C	C	T	G	G	A	A	C	T	G	C
A:	0.000421941	0.000949367	0.998998	0.000474684	0.000158228	0.999314	0.999209	0.000632911	0.000580169	0.998892	0.998629	0.0251582	0.997996	0.000369198	0.000316456	0.000738397	0.000158228	0.000158236	0.997099	0.996572	0.998418	0.997521	0.000474684	0.00021097	0.0135021	0.000263713
T:	0.000843882	0.000316456	0.00021097	0.99884	0.999367	0.000158236	0	0.000738397	0.000421941	0.00021097	0.000527426	0.000263713	0.000474684	5.27426e-05	0.000685654	0.000791139	0.000474684	0.998998	5.27426e-05	0.000896624	0.000158228	0.000580169	0.000316456	0.99847	0.000369198	0.000896624
C:	0.99847	0.998418	0.000316456	0.000527426	0.000263713	0.000210982	0.000316456	0.000263713	0.000263713	0.000580169	0.000263713	0.000738397	0.000632911	0.999051	0.998629	0.998154	0.998998	0.000632945	0.000580169	0.000527426	0.000843882	0.00110759	0.998998	0.000527426	0.000421941	0.99847
G:	0.000263713	0.000316456	0.000474684	0.000158228	0.00021097	0.000316472	0.000474684	0.998365	0.998734	0.000316456	0.000580169	0.97384	0.000896624	0.000527426	0.000369198	0.000316456	0.000369198	0.000210982	0.00226793	0.00200422	0.000580169	0.000791139	0.00021097	0.000791139	0.985707	0.000369198
E10.5-D3ab-1	Dnmt3b
WT	A	G	A	G	T	A	T	C	A	G	G	T	A	A	A	G	C	C	T	G	A	G	A	A	G	G
A:	0.999409	0.000155637	0.999626	0.000155637	0.000280147	0.999782	0.00012451	0.000560294	0.999035	0.000435798	0.000186765	0.000280147	0.999346	0.999222	0.999004	0.000498039	0.000373529	0.000778186	0.000217892	0.000466912	0.999004	0.000466912	0.999533	0.999128	0.000529166	0.000435784
T:	0	0.000186765	0.00012451	0.000466912	0.998101	0.000124517	0.99944	0.988607	0.000186765	0.000311284	0.000529166	0.999004	3.11274e-05	0.000498039	0.000186765	0.000280147	0.000498039	0.000404657	0.998506	0.000404657	0.000249019	0.000373529	3.11274e-05	0.000155637	0.000466912	0.000560294
C:	0.000342402	0.000529166	0.000186765	0	0.000715931	3.11294e-05	0.000249019	0.0106456	0.000249019	0.000249027	0.000155637	0.000466912	0.000435784	9.33823e-05	0.000311274	0.000186765	0.998444	0.998319	0.000622549	3.11274e-05	0.00012451	0.000155637	6.22549e-05	0.000435784	0.000466912	0.000155637
G:	0.000249019	0.999128	6.22549e-05	0.999377	0.000902696	6.22587e-05	0.000186765	0.000186765	0.000529166	0.999004	0.999128	0.000249019	0.000186765	0.000186765	0.000498039	0.999035	0.000684804	0.000498039	0.000653676	0.999097	0.000622549	0.999004	0.000373529	0.000280147	0.998537	0.998848
E10.5-D3ab-2	Dnmt3a
WT	C	C	A	T	T	A	A	G	G	A	A	G	A	C	C	C	C	T	G	G	A	A	C	T	G	C
A:	0.0001814	0.000627913	0.999344	0.000139532	0.000181395	0.999442	0.999526	0.000237205	0.0010744	0.999316	0.999023	0.00159069	0.997977	0.000404644	0.00065582	0.000404649	0.000237205	0.000265111	0.995228	0.995284	0.998912	0.998591	4.18597e-05	0.000181397	0.123291	0.000195345
T:	0.000516291	0.000279072	8.37194e-05	0.999219	0.999386	0.000237212	8.37194e-05	0.000558129	0.00043255	0.000111626	0.000237208	0.000209301	0.000516269	0.000223252	0.000446516	0.000293022	0.00039069	0.99926	6.97681e-05	0.000334887	0.000125579	0.000153486	0.000251158	0.999205	0.000376737	0.000558129
C:	0.999219	0.998898	0.000181392	0.000446503	0.000223255	0.000195351	6.97661e-05	5.58129e-05	6.97661e-05	0.000181392	0.000153488	0.000293022	0.0008651	0.999247	0.998688	0.999009	0.999079	0.000404644	0.000320933	0.000376748	0.000516269	0.000767428	0.999498	0.000237212	0.000320924	0.998884
G:	8.37229e-05	0.000195351	0.00039069	0.000195345	0.000209301	0.000125583	0.000320924	0.999149	0.998423	0.00039069	0.000586044	0.997907	0.000641849	0.000125579	0.000209304	0.000293022	0.000293018	6.97661e-05	0.00438144	0.00400469	0.000446503	0.000488363	0.000209298	0.000376748	0.876012	0.000362784
E10.5-D3ab-2	Dnmt3b
WT	A	G	A	G	T	A	T	C	A	G	G	T	A	A	A	G	C	C	T	G	A	G	A	A	G	G
A:	0.999652	0.000100754	0.999661	0.000137392	0.000174029	0.999679	1.83189e-05	0.00118157	0.999157	0.000403015	0.000137398	0.000128233	0.999487	0.999203	0.99913	0.000430501	0.000393856	0.000366378	0.000128238	0.000723602	0.999405	0.000476295	0.999276	0.999093	0.000338902	0.000467153
T:	3.66381e-05	0.000256464	6.41167e-05	0.000412175	0.998351	8.24357e-05	0.99935	0.978484	6.41161e-05	0.000366378	0.000448833	0.999441	0.000109914	0.000412175	0.000338915	0.000210671	0.000668639	0.000247305	0.999029	0.000467136	6.4119e-05	0.000366381	0.000119073	5.49591e-05	0.000403019	0.000586231
C:	0.000164871	0.000467131	0.000128233	1.83189e-05	0.000677798	0.000109914	0.000439653	0.0202332	0.000109913	9.15944e-05	5.49591e-05	0.000228988	0.000137393	0.000109913	0.000146558	0.000192352	0.998553	0.999002	0.000421353	7.32762e-05	4.57993e-05	0.000128233	1.83189e-05	0.000412194	0.000366381	0.000109918
G:	0.000146552	0.999176	0.000146552	0.999432	0.000796871	0.000128233	0.000192348	0.000100754	0.000668639	0.999139	0.999359	0.000201509	0.000265626	0.000274783	0.000384714	0.999166	0.000384696	0.000384696	0.000421353	0.998736	0.000485472	0.999029	0.000586204	0.000439673	0.998892	0.998837
E10.5-D3ab-3	Dnmt3a
WT	C	C	A	T	T	A	A	G	G	A	A	G	A	C	C	C	C	T	G	G	A	A	C	T	G	C
A:	0.000258621	0.00103448	0.998276	0.000689655	0.000258621	0.999224	0.999138	0.000172414	0.000775862	0.999052	0.998103	0.00146552	0.997069	0.000948276	0.000948276	0.000862143	0.000431034	0.000517241	0.994828	0.995	0.998103	0.998362	0.000172414	0.0006035	0.00310345	0.000344828
T:	0.000775862	0.000258621	0.000172414	0.998879	0.998707	0.000517286	8.62069e-05	0.000862069	0.000689655	8.62069e-05	0.000258621	0.000344828	0.00112069	0.000517241	0.000344828	0.0006035	0.000258621	0.998707	8.62069e-05	0.0006035	0.000258621	8.62069e-05	0.000431034	0.998362	0.000344828	0.000603448
C:	0.998707	0.998534	0.000517241	0.000431034	0.000258621	8.62143e-05	0.000172414	8.62069e-05	0.000344828	0.000172414	0.000431034	0.000431034	0.000948276	0.998276	0.998448	0.998189	0.998448	0.000689655	0.000775862	0.000344857	0.000775862	0.000775862	0.998276	0.000431072	0.000258621	0.99819
G:	0.000258621	0.000172414	0.00103448	0	0.000775862	0.000172429	0.000603448	0.998879	0.99819	0.000689655	0.0012069	0.997759	0.000862069	0.000258621	0.000258621	0.000344857	0.000862069	8.62069e-05	0.00431034	0.00405207	0.000862069	0.000775862	0.00112069	0.0006035	0.996293	0.000862069
E10.5-D3ab-3	Dnmt3b
WT	A	G	A	G	T	A	T	C	A	G	G	T	A	A	A	G	C	C	T	G	A	G	A	A	G	G
A:	0.999333	0.000245692	0.999474	0	7.01951e-05	0.999789	3.50976e-05	0.000772147	0.999368	0.00014039	0.000210585	7.01951e-05	0.999544	0.999579	0.999228	0.000280781	0.000842342	0.000386073	0.000245683	0.000526464	0.999368	0.000350976	0.999684	0.998947	0.000315878	0.000701976
T:	7.01951e-05	0.000315889	7.01976e-05	0.000491366	0.998421	0	0.999438	0.979503	7.01976e-05	0.000350976	0.000386073	0.999263	0.000105293	0.000245683	0.000105296	0.000315878	0.000596659	0.000386073	0.998666	0.000245683	0.000210593	0.000386073	7.01951e-05	0.000105293	0.000526464	0.000350988
C:	0.000175488	0.000315889	0.000386087	0.00014039	0.000772147	0.00014039	0.000245683	0.0195844	0.000105296	0.00014039	0.000105293	0.000280781	0.00014039	0.000105293	0.000245692	0.000245683	0.99814	0.998947	0.000421171	7.01951e-05	3.50988e-05	7.01951e-05	0	0.000280781	0.000245683	0.000315889
G:	0.000421171	0.999123	7.01976e-05	0.999368	0.000737049	7.01951e-05	0.000280781	0.00014039	0.000456284	0.999368	0.999298	0.000386073	0.000210585	7.01951e-05	0.000421186	0.999158	0.000421171	0.000280781	0.000666854	0.999158	0.000386087	0.999193	0.000245683	0.000666854	0.998912	0.998631

## Sheet: Dnmt-TKO
Deep sequencing analysis of Dnmt-TKO embyros
E6.5-Dnmt-TKO-C	Dnmt1
WT	C	C	A	A	T	C	A	A	T	C	A	G	T	G	G	T	G	G	C	T	C	A	G	T	G	G
A:	0.00135294	0.000529412	0.999118	0.998706	0.000411886	0.00129435	0.998941	0.996706	0.000588408	0.000764751	0.99847	0	0.000352962	5.88339e-05	5.88408e-05	0.00100012	0.000117682	0.000411789	0.00182396	0.000294239	0.000823481	0.998588	0.000352941	0.00100006	0.000176471	5.88339e-05
T:	5.88235e-05	5.88235e-05	0.000764751	0.000705924	0.999294	0.00700124	0.000353066	0.000352962	0.998882	0.00711807	0.000647211	0.00129419	0.998353	0.00141201	0.00105914	0.997353	0.00111798	0.000941232	0.000117675	0.998941	5.88201e-05	0.000882405	0.00117647	0.998176	0.00182353	0.00135318
C:	0.998353	0.999412	5.8827e-05	0.000411789	0.000235363	0.991646	0.000647287	0.00288252	0.000353045	0.991941	0.000823723	0.000117654	0.000235308	0.000176502	5.88408e-05	0.000235322	0.000117682	0.000117654	0.998058	0.000235391	0.998941	0.000411789	0.000176471	0.000176481	0.000117647	0.00029417
G:	0.000235294	0	5.8827e-05	0.000176481	5.88408e-05	5.88339e-05	5.88443e-05	5.8827e-05	0.000176523	0.000176481	5.88374e-05	0.998588	0.00105889	0.998353	0.998823	0.00141193	0.998647	0.998529	0	0.00052963	0.00017646	0.000117654	0.998294	0.000647097	0.997882	0.998294
E6.5-Dnmt-TKO-C	Dnmt3a
WT	C	C	A	T	T	A	A	G	G	A	A	G	A	C	C	C	C	T	G	G	A	A	C	T	G	C
A:	0.00139082	0.00120538	0.999536	0.00064917	0.000463564	0.999351	0.999722	0	9.27644e-05	0.998887	0.998795	0.0012981	0.999536	0.000556277	0.000927558	0.00111307	0.00120616	0.000649411	0.0502596	0.0498934	0.99935	0.99833	0.000835189	0.000278345	0.00148478	0.00194823
T:	0.000463607	0.000185443	9.27128e-05	0.998794	0.999258	0.000278164	0.000185512	0.00148354	0.00102041	0.00064923	0.000370885	0.00120538	0.000463822	0	0.000185512	0.000185512	0	0.999072	0.00055638	0.0012056	0.000278396	0.00055669	0.000185598	0.998979	0.000835189	0.00148437
C:	0.99796	0.998516	0.000370851	0.000556431	9.27128e-05	9.27214e-05	9.27558e-05	9.27214e-05	9.27644e-05	0.000278242	0.000556328	0.000185443	0	0.999351	0.998887	0.998609	0.998794	9.2773e-05	9.273e-05	0.000463693	0.000278396	0.000927816	0.998979	0.000463908	0.000185598	0.996475
G:	0.000185443	9.27214e-05	0	0	0.000185426	0.000278164	0	0.998424	0.998794	0.000185494	0.000278164	0.997311	0	9.27128e-05	0	9.27558e-05	0	0.000185546	0.949091	0.948437	9.27988e-05	0.000185563	0	0.000278345	0.997494	9.2773e-05
E6.5-Dnmt-TKO-C	Dnmt3b
WT	A	G	A	G	T	A	T	C	A	G	G	T	A	A	A	G	C	C	T	G	A	G	A	A	G	G
A:	0.998982	0.000138844	0.999491	0	0.000277675	0.999445	0.000416512	0.000879304	0.999213	0	9.25883e-05	0.000277726	0.999213	0.998889	0.998982	9.2584e-05	0.00162052	0.0017128	0.000555581	0.000231503	0.999259	0	0.999444	0.99875	0.000277829	0.000231524
T:	0.000185168	0.00175869	0.000231503	0.000786746	0.999074	0.000416512	0.999352	0.0110607	0.000463006	0.0016662	0.000972177	0.999213	0.000324044	0.000138876	0.00013887	0.00134247	0.000833411	0	0.998426	0.000648208	0.000555658	0.00106481	0.000324044	0.000324044	0.00166698	0.00129654
C:	0.000648088	0.000185125	4.63006e-05	9.25583e-05	0.000277675	4.62792e-05	9.25583e-05	0.987967	0.000231503	9.25669e-05	0	0.00041659	0.000324044	0.000786964	0.000694348	0.00023146	0.997407	0.998056	0.000555581	4.63006e-05	4.63049e-05	0.000138889	4.6292e-05	0.000648088	0.000138915	0.000138915
G:	0.000185168	0.997917	0.000231503	0.999121	0.000370233	9.25583e-05	0.000138837	9.25583e-05	9.26012e-05	0.998241	0.998935	9.25754e-05	0.000138876	0.000185168	0.000185159	0.998333	0.000138902	0.00023146	0.000462984	0.999074	0.000138915	0.998796	0.000185168	0.000277752	0.997916	0.998333
E6.5-Dnmt-TKO-1	Dnmt1
WT	C	C	A	A	T	C	A	A	T	C	A	G	T	G	G	T	G	G	C	T	C	A	G	T	G	G
A:	0.000661376	0.000578704	0.999587	0.999173	0.000330688	0.433945	0.998843	0.999504	8.2672e-05	0.000165344	0.999339	0.000165344	0	8.2672e-05	0.00041336	8.2672e-05	0.000248016	0.000330688	0.000165344	0.000248016	0.00041336	0.999008	8.2672e-05	0.00041336	8.2672e-05	0.000248016
T:	0	0.00041336	8.2672e-05	0.000165344	0.998595	0.523644	0	0	0.998595	0.998843	8.2672e-05	0.000330688	0.998925	0.000496032	0.000165344	0.999008	0.00041336	0.000248016	0.000744048	0.998512	0.000248016	0.000165344	0.000496032	0.997851	0.000578704	8.2672e-05
C:	0.999091	0.998925	8.2672e-05	0.00041336	0.000248016	0.0419974	0.000496032	0.00041336	0.000744048	0.000578704	0.00041336	0.000330688	0	0.000165344	8.2672e-05	0.000248016	0.000248016	0.000248016	0.998925	0.000496032	0.999173	0.000330688	8.2672e-05	0.000496032	8.2672e-05	0.000165344
G:	0.000248016	8.2672e-05	0.000248016	0.000248016	0.00082672	0.00041336	0.000661376	8.2672e-05	0.000578704	0.00041336	0.000165344	0.999173	0.00107474	0.999256	0.999339	0.000661376	0.999091	0.999173	0.000165344	0.000744048	0.000165344	0.000496032	0.999339	0.00124008	0.999256	0.999504
E6.5-Dnmt-TKO-1	Dnmt3a
WT	C	C	A	T	T	A	A	G	G	A	A	G	A	C	C	C	C	T	G	G	A	A	C	T	G	C
A:	0.00145169	0.0023953	0.998403	0.000435508	0.000217754	0.999129	0.998911	0.000290339	0.00558903	0.99804	0.997968	0.0104522	0.996661	0.00108877	0.00145169	0.00174203	0.00181462	0.000145169	0.982725	0.982217	0.997532	0.996734	0.00137911	0.000435508	0.0135733	0.00116136
T:	0.00225013	7.25847e-05	0	0.997605	0.999274	7.25847e-05	0.000290339	0.00203237	0.00232271	0.000217754	0.00123394	0.00290339	0.00123394	0.000362924	0.00145169	7.25847e-05	7.25847e-05	0.998548	0.000145169	0.00101619	7.25847e-05	0.00116136	0.000217754	0.998185	0.00217754	0.00130653
C:	0.99608	0.997387	0.00116136	0.00123394	0.000217754	0.000145169	0.000145169	0.000217754	0.000653263	0.00123394	0.000508093	0.00145169	0.00152428	0.997314	0.996734	0.996879	0.997968	0.000508093	7.25847e-05	0.000290339	0.00195979	0.00195979	0.997895	0.00130653	0.000217754	0.997314
G:	0.000217754	0.000145169	0.000435508	0.000725847	0.000290339	0.000653263	0.000653263	0.99746	0.991435	0.000508093	0.000290339	0.985193	0.000580678	0.00123394	0.000362924	0.00130653	0.000145169	0.000798432	0.0170574	0.0164767	0.000435508	0.000145169	0.000508093	7.25847e-05	0.984031	0.000217754
E6.5-Dnmt-TKO-1	Dnmt3b
WT	A	G	A	G	T	A	T	C	A	G	G	T	A	A	A	G	C	C	T	G	A	G	A	A	G	G
A:	0.999323	0.000174806	0.999519	0.000109254	0.000371463	0.999563	0.000262209	0.00017481	0.998623	8.74049e-05	0.000174806	0.000262209	0.999082	0.998317	0.998383	0.000262215	0.000371463	0.00056812	0.000240358	0.000174806	0.998995	0.000152955	0.999629	0.999476	0.000131105	0.000240364
T:	0.000109254	0.000458866	4.37015e-05	0.000109254	0.996132	4.37025e-05	0.99917	0.970086	8.7403e-05	0.000458876	0.000371463	0.998536	0.000109254	0.000458876	0.000152955	0.00052443	0.00100513	0.000174806	0.998208	0.000546269	0.000218508	0.000458866	6.55523e-05	4.37015e-05	0.000699224	0.000480727
C:	0.00028406	0.000262209	0.000218508	0.000196657	0.000349612	0.000305917	0.000109254	0.0294992	0.000393314	0.00034962	0.000196657	0.000327761	0.000589971	0.000742942	0.00100513	0.00017481	0.998361	0.998929	0.000939583	4.37015e-05	0.000437015	8.7403e-05	4.37015e-05	0.000305911	0.000415164	0.000152959
G:	0.00028406	0.999104	0.000218508	0.999585	0.00314651	8.74049e-05	0.000458866	0.000240364	0.000895881	0.999104	0.999257	0.00087403	0.000218508	0.000480727	0.000458866	0.999039	0.000262209	0.000327761	0.000611821	0.999235	0.000349612	0.999301	0.000262209	0.000174806	0.998755	0.999126
E6.5-Dnmt-TKO-2	Dnmt1
WT	C	C	A	A	T	C	A	A	T	C	A	G	T	G	G	T	G	G	C	T	C	A	G	T	G	G
A:	0.000552164	0.000613516	0.999509	0.999571	0.000153379	0.0145096	0.99954	0.999663	0.000122703	0.000337434	0.999172	9.20274e-05	6.13516e-05	0.000153379	0.000429461	0.000122703	6.13516e-05	0.000521488	0.000521488	0.000245406	0.000521488	0.999202	0.000214731	0.000153379	0.000153379	0.000398785
T:	0.000122703	0.000153379	0.000153379	0	0.999233	0.90874	0.000153379	0	0.99908	0.998528	6.13516e-05	0.000245406	0.998896	0.000276082	0.000368109	0.999049	0.000276082	0.000368109	0.000306758	0.998773	0.000153379	9.20274e-05	0.000276082	0.998374	0.000184055	0.000398785
C:	0.999172	0.999172	0.000245406	0.000245406	0.000184055	0.076352	0.000184055	0.000122703	0.000276082	0.000429461	0.000429461	0.000153379	0.000276082	9.20274e-05	0.000214731	0.000276082	9.20274e-05	0.000184055	0.998896	0.000460137	0.999141	0.000368109	3.06758e-05	0.000276082	0.000122703	0.000153379
G:	0.000153379	6.13516e-05	9.20274e-05	0.000184055	0.000429461	0.000398785	0.000122703	0.000214731	0.000521488	0.000705543	0.000337434	0.999509	0.000766895	0.999479	0.998988	0.000552164	0.999571	0.998926	0.000276082	0.000521488	0.000184055	0.000337434	0.999479	0.00119636	0.99954	0.999049
E6.5-Dnmt-TKO-2	Dnmt3a
WT	C	C	A	T	T	A	A	G	G	A	A	G	A	C	C	C	C	T	G	G	A	A	C	T	G	C
A:	0.00133742	0.00141608	0.999157	0.000483271	0.000292207	0.999539	0.999247	0.000539465	0.000944054	0.999011	0.998876	0.0205894	0.998438	0.00128122	0.00102274	0.00151723	0.00193306	0.000236013	0.977766	0.963673	0.999168	0.998708	0.000741756	0.000101149	0.0107892	0.00118007
T:	0.00111265	0.000224775	0.00017982	0.998393	0.999157	0.000134865	0.000112387	0.00255122	0.00131493	0.000101149	0.00052822	0.00250624	0.000494504	0.000449549	0.000550704	0.000393356	0.000348401	0.998348	0.000139279	0.000860999	4.49549e-05	0.000404599	0.000460788	0.99873	0.00121378	0.000831666
C:	0.997235	0.998134	0.000505743	0.000505749	0.000168581	0.000134865	0.000213536	0.000370882	0.000191058	0.000516982	0.000134865	0.000505743	0.00079795	0.997741	0.997977	0.997449	0.997483	0.000685563	0.000151941	0.000265897	0.000606892	0.000640615	0.998494	0.000539459	0.000236013	0.997853
G:	0.000314688	0.000224775	0.000157342	0.000618137	0.000382117	0.000191058	0.000427072	0.996538	0.99755	0.000370878	0.000460788	0.976399	0.00026973	0.00052822	0.000449554	0.000640608	0.000236013	0.000730518	0.0219428	0.0351997	0.00017982	0.000247255	0.000303446	0.000629369	0.987761	0.000134865
E6.5-Dnmt-TKO-2	Dnmt3b
WT	A	G	A	G	T	A	T	C	A	G	G	T	A	A	A	G	C	C	T	G	A	G	A	A	G	G
A:	0.999474	8.30312e-05	0.999452	6.08902e-05	0.000116244	0.999701	7.19604e-05	7.74958e-05	0.998793	9.96374e-05	0.000121779	0.00013285	0.998799	0.998334	0.998406	0.000343196	0.000476046	0.000448368	7.19604e-05	0.000154992	0.999164	0.000166062	0.999646	0.999142	0.000154992	0.00020481
T:	6.08895e-05	0.00067532	0.000110708	0.000105174	0.997515	5.53544e-05	0.999214	0.966455	8.30317e-05	0.000780493	0.000448368	0.998826	0.00025463	0.00054247	0.000193741	0.000453904	0.000907808	0.000536935	0.998511	0.000968697	0.000260164	0.000636572	3.87479e-05	6.6425e-05	0.00326036	0.00169937
C:	0.000293377	0.000276771	0.000166062	7.19612e-05	0.00033766	0.000132851	0.000177133	0.0333176	0.000453906	0.000348731	0.000127314	0.000370873	0.00068086	0.000686391	0.000963167	0.000232487	0.998284	0.998666	0.000758352	7.74958e-05	0.000232487	3.32125e-05	1.10708e-05	0.000459439	0.00039855	0.000182669
G:	0.000171598	0.998965	0.000271235	0.999762	0.0020315	0.000110709	0.000536935	0.000149456	0.000669789	0.998771	0.999303	0.000669785	0.000265701	0.000437298	0.0004373	0.99897	0.000332125	0.000348731	0.000658714	0.998799	0.000343196	0.999164	0.000304448	0.000332125	0.996186	0.997913
E6.5-Dnmt-TKO-3	Dnmt1
WT	C	C	A	A	T	C	A	A	T	C	A	G	T	G	G	T	G	G	C	T	C	A	G	T	G	G
A:	0.000547219	0.000639383	0.999453	0.999545	0.000466579	0.0188013	0.999389	0.998825	0.000138245	0.000305291	0.998963	0.000138245	5.7602e-05	0.000201608	0.000236168	0.000178567	0.000311051	0.000829469	0.00074307	0.000213129	0.000437775	0.999199	0.000149765	0.00023617	0.000167046	0.000426255
T:	0.000161286	0.000126724	6.33622e-05	0.000109444	0.998998	0.562357	6.33622e-05	5.18418e-05	0.998796	0.998952	0.000155525	0.000241929	0.998963	0.000472339	0.000374413	0.998767	0.000357133	0.000345612	0.000403217	0.998785	0.000213128	0.000270731	0.000247689	0.998364	0.000420495	0.000195847
C:	0.9989	0.999073	0.000241929	0.000161286	0.000172807	0.418519	0.000391694	0.000472337	0.000495377	0.000357133	0.000489617	0.000184326	0.000247689	0.000201608	0.000311051	0.000541462	5.18418e-05	0.000167046	0.998698	0.000334094	0.999124	0.000334094	0.000241929	0.000374415	0.000190087	0.000103684
G:	0.000391694	0.000161286	0.000241929	0.000184326	0.000362895	0.000322571	0.000155525	0.000650903	0.00057026	0.000385934	0.000391694	0.999436	0.000731546	0.999124	0.999078	0.000512661	0.99928	0.998658	0.000155526	0.000668187	0.000224648	0.000195848	0.999361	0.00102532	0.999222	0.999274
E6.5-Dnmt-TKO-3	Dnmt3a
WT	C	C	A	T	T	A	A	G	G	A	A	G	A	C	C	C	C	T	G	G	A	A	C	T	G	C
A:	0.00051691	0.00125427	0.998647	0.000159634	0.000205244	0.999498	0.999225	0.000486503	0.00128467	0.998039	0.998457	0.00351195	0.997149	0.000608129	0.000402886	0.000646137	0.000570121	9.12194e-05	0.951334	0.950795	0.99816	0.997225	0.000501707	0.000114024	0.00342073	0.000273658
T:	0.0014291	0.000159634	0.000114024	0.998404	0.999202	6.84145e-05	0.000228048	0.00152792	0.00051691	0.000266061	0.000912194	0.000562519	0.00104142	0.000402886	0.000973007	0.000144431	0.000136829	0.998229	9.12194e-05	0.000912194	4.56097e-05	0.00101862	0.00023565	0.998176	0.00042569	0.00104142
C:	0.997856	0.998533	0.00107183	0.00102622	0.00028126	0.000159634	0.000250853	0.000273658	0.000129227	0.00111745	0.000288861	0.00108703	0.00148231	0.998259	0.998396	0.998138	0.999179	0.00111744	0.000159634	0.000402886	0.00156593	0.00137589	0.999118	0.00114024	0.000174837	0.99848
G:	0.000197642	5.32113e-05	0.000167236	0.000410487	0.000311666	0.000273658	0.000296463	0.997712	0.998069	0.000577731	0.000342073	0.994839	0.000326869	0.000729755	0.000228048	0.00107183	0.000114024	0.000562519	0.0484147	0.0478902	0.000228048	0.000380081	0.000144431	0.000570121	0.995979	0.000205244
E6.5-Dnmt-TKO-3	Dnmt3b
WT	A	G	A	G	T	A	T	C	A	G	G	T	A	A	A	G	C	C	T	G	A	G	A	A	G	G
A:	0.999348	6.84181e-05	0.999557	5.2128e-05	0.000280188	0.999627	0.00011403	6.84184e-05	0.998847	9.77399e-05	0.000203625	0.000169416	0.99906	0.99855	0.998415	0.000215028	0.000247608	0.000329058	8.47079e-05	0.000268785	0.999225	0.000148239	0.999736	0.999303	0.0001629	0.000171045
T:	0.000115659	0.000236205	4.56121e-05	0.000102627	0.99696	2.11771e-05	0.999321	0.989543	5.2128e-05	0.00030951	0.000441459	0.999024	0.000138465	0.000355122	0.000169417	0.000278559	0.000713501	0.000232947	0.998539	0.000425169	0.000164529	0.000379557	2.9322e-05	7.00469e-05	0.000589699	0.000529425
C:	0.000237835	0.000182448	0.00014661	4.0725e-05	0.000324171	0.000156384	0.000201996	0.010266	0.000340461	0.000198738	0.000218286	0.000265527	0.000545715	0.000700471	0.00100347	0.000193851	0.998804	0.9992	0.00073142	0.000166158	0.000206883	5.3757e-05	6.516e-06	0.000348606	0.000259011	0.000171045
G:	0.000298108	0.999513	0.000250867	0.999805	0.00243536	0.00019548	0.000363267	0.000122176	0.000760744	0.999394	0.999137	0.000540828	0.000255753	0.000394218	0.000412139	0.999313	0.000234576	0.000237834	0.000645084	0.99914	0.000403992	0.999418	0.00022806	0.000278559	0.998988	0.999128
E7.5-Dnmt-TKO-C	Dnmt1
WT	C	C	A	A	T	C	A	A	T	C	A	G	T	G	G	T	G	G	C	T	C	A	G	T	G	G
A:	0.000656244	0.000424628	0.999305	0.999267	0.00015441	0.000772052	0.998996	0.999267	0.000617641	0.000579039	0.99861	0.00015441	3.86026e-05	0.000501834	0.000386026	0.00119668	0.000540436	0.00142841	0.000849257	0.000694847	0.000810654	0.998108	0.000656244	0.000965065	0.000463231	0.00104227
T:	0.000424628	3.86026e-05	0.00015441	7.72052e-05	0.998919	0.0250531	0.00015441	7.72082e-05	0.99834	0.0201506	0.000115808	0.000617641	0.998147	0.000424628	0.000231616	0.998224	0.000424628	0.000579084	0.000501834	0.9978	0.000579039	0.000733449	0.000231616	0.997761	0.000501834	0.000810654
C:	0.998649	0.999421	0.000308821	0.000463231	0.000540436	0.97402	0.000540436	0.000463249	0.000617641	0.979039	0.000579039	7.72052e-05	0.000849257	0.00015441	0.000115808	0.000193013	0.000424628	0.000463267	0.99834	0.000733449	0.998147	0.000733449	0.000887859	0.000540436	0.00131249	0.000926462
G:	0.000270218	0.000115808	0.000231616	0.000193013	0.000386026	0.00015441	0.000308821	0.00019302	0.000424628	0.000231616	0.000694847	0.999151	0.000965065	0.998919	0.999267	0.000386026	0.99861	0.997529	0.000308821	0.000772052	0.000463231	0.000424628	0.998224	0.000733449	0.997722	0.997221
E7.5-Dnmt-TKO-C	Dnmt3a
WT	C	C	A	T	T	A	A	G	G	A	A	G	A	C	C	C	C	T	G	G	A	A	C	T	G	C
A:	0.000295703	0.000386693	0.999477	0.000352569	0.000261584	0.999329	0.999045	0.000113732	0.000466301	0.998783	0.998726	0.000898483	0.997578	0.000318453	0.000352569	0.000409435	0.000500421	0.000193344	0.0378841	0.037668	0.999306	0.999124	0.000398062	0.000102359	0.000477674	0.000454928
T:	0.000784751	0.00010236	7.96133e-05	0.998624	0.999443	5.6866e-05	0.000261587	0.000955349	0.000477674	0.00025021	0.000545914	0.000352569	0.000466301	0.000250213	0.000466301	0.000170598	0.000193344	0.998408	0.000750631	0.000523167	4.54928e-05	0.000272957	0.000477674	0.999193	0.000352569	0.000614153
C:	0.998715	0.999374	0.00027296	0.00031845	7.96124e-05	0.000113732	0.000216093	0.000136478	0.000193344	0.000489048	0.00025021	0.00028433	0.00164911	0.999147	0.998965	0.998954	0.99917	0.000898483	0.000193344	0.000341196	0.000363942	0.000386689	0.99892	0.000363942	0.000261584	0.998544
G:	0.000204718	0.00013648	0.0001706	0.000705138	0.000216091	0.000500421	0.00047768	0.998794	0.998863	0.000477674	0.000477674	0.998465	0.000307076	0.000284333	0.000216091	0.000466301	0.000136478	0.000500421	0.961172	0.961468	0.00028433	0.000216091	0.000204718	0.000341196	0.998908	0.000386689
E7.5-Dnmt-TKO-C	Dnmt3b
WT	A	G	A	G	T	A	T	C	A	G	G	T	A	A	A	G	C	C	T	G	A	G	A	A	G	G
A:	0.999319	3.78115e-05	0.999726	7.56229e-05	9.45287e-05	0.999565	3.78115e-05	0.000378115	0.998592	0.000236322	0.00039702	0.000160699	0.999159	0.998384	0.998932	0.000425379	0.00033085	0.000302492	0.000226869	0.000255227	0.999093	0.000245775	0.999575	0.999083	8.50758e-05	0.000170152
T:	3.78115e-05	0.000302492	1.89057e-05	0.000103982	0.99897	8.50758e-05	0.999423	0.00742995	0.000113434	0.000482096	0.00039702	0.998847	0.000141793	0.000491549	0.000122887	0.000387568	0.00171097	0.000207963	0.997987	0.000491549	0.000274133	0.000501002	4.72643e-05	0.000122887	0.000652248	0.000803494
C:	0.000368662	0.000378115	8.50758e-05	5.67172e-05	0.000207963	0.000160699	0.000170152	0.992088	0.000340303	0.000340303	0.000122887	0.000283586	0.000491549	0.000633342	0.000671154	0.000179604	0.997618	0.999055	0.00117216	0.000160699	0.00019851	5.67172e-05	7.56229e-05	0.000491549	0.000359209	0.000340303
G:	0.000274133	0.999282	0.000170152	0.999764	0.000727871	0.000189057	0.000368662	0.000103982	0.00095474	0.998941	0.999083	0.000708965	0.000207963	0.000491549	0.000274133	0.999007	0.000340303	0.000434832	0.000614436	0.999093	0.000434832	0.999197	0.000302492	0.000302492	0.998903	0.998686
E7.5-Dnmt-TKO-1	Dnmt1
WT	C	C	A	A	T	C	A	A	T	C	A	G	T	G	G	T	G	G	C	T	C	A	G	T	G	G
A:	0.000936505	0.000374602	0.999438	0.999813	0.000187301	0.00955235	0.999063	0.999625	0	0	0.999063	0	0.000187301	0	0	0	0	0.000936505	0.000374602	0.000749204	0.000561903	0.998127	0.000187301	0.000749204	0.000187301	0.000749204
T:	0.000374602	0.000749204	0	0	0.999625	0.949991	0.000374602	0	0.999251	0.999063	0	0.000187301	0.998314	0.000187301	0	0.998876	0.000374602	0	0.000374602	0.998314	0	0.000187301	0	0.997752	0.000374602	0.000187301
C:	0.998689	0.998502	0.000187301	0	0.000187301	0.0397078	0.000561903	0.000187301	0	0.000374602	0	0	0.000187301	0	0	0.000561903	0	0	0.999063	0.000187301	0.999063	0.000561903	0.000374602	0.000561903	0	0.000187301
G:	0	0.000374602	0.000374602	0.000187301	0	0.000749204	0	0.000187301	0.000749204	0.000561903	0.000936505	0.999813	0.00131111	0.999813	1	0.000561903	0.999625	0.999063	0.000187301	0.000749204	0.000374602	0.00112381	0.999438	0.000936505	0.999438	0.998876
E7.5-Dnmt-TKO-1	Dnmt3a
WT	C	C	A	T	T	A	A	G	G	A	A	G	A	C	C	C	C	T	G	G	A	A	C	T	G	C
A:	0.00161377	0.00150602	0.997849	0.000968158	0.000860585	0.998386	0.998494	0.000645439	0.00107573	0.997849	0.997741	0.00957401	0.99645	0.00129088	0.00161377	0.00193632	0.00172117	0.000107573	0.973752	0.974398	0.998279	0.998386	0.00139845	0.000645439	0.0116179	0.00182874
T:	0.000860678	0.000107573	0.000537866	0.998386	0.997849	0.000215146	0.000645439	0.00247418	0.00129088	0.000537866	0.000645439	0.00182874	0.00139845	0.000107573	0.0013986	0.000107573	0.000860585	0.998171	0.000107573	0.000537866	0.000215146	0.000645439	0.000322719	0.997741	0.00182874	0.00172117
C:	0.997418	0.998279	0.000968158	0.000645439	0.000322719	0.000107573	0.000107573	0.000322719	0.000430293	0.000537866	0.000645439	0.00129088	0.0016136	0.997526	0.99688	0.997203	0.996988	0.000860585	0.000537866	0.000215146	0.000968158	0.000968158	0.998171	0.000645439	0.000430293	0.99645
G:	0.000107585	0.000107573	0.000645439	0	0.000968158	0.00129088	0.000753012	0.996558	0.997203	0.00107573	0.000968158	0.987306	0.000537866	0.00107573	0.000107585	0.000753012	0.000430293	0.000860585	0.0256024	0.0248494	0.000537866	0	0.000107573	0.000968158	0.986123	0
E7.5-Dnmt-TKO-1	Dnmt3b
WT	A	G	A	G	T	A	T	C	A	G	G	T	A	A	A	G	C	C	T	G	A	G	A	A	G	G
A:	0.999397	9.28419e-05	0.999164	4.64209e-05	0.000185684	0.999721	0	0.000146042	0.999072	9.28419e-05	9.28419e-05	4.64209e-05	0.998979	0.998515	0.997957	0.000324947	0.000278526	0.000185684	0.000139269	0	0.999257	4.64209e-05	0.999675	0.999443	0.000139263	4.64209e-05
T:	4.64209e-05	0.000278526	0.000185684	0.000232105	0.997493	4.64209e-05	0.999489	0.994061	9.28419e-05	0.000464209	0.000649893	0.999257	0.000185684	0.000324947	0.000278526	0.000278526	0.0011141	0.000649893	0.997632	0.00051063	0.000185684	0.000789156	4.64209e-05	9.28419e-05	0.00097484	0.000649893
C:	0.000324947	0.000371368	0.000185684	0	0.000371368	0.000139263	0.000139263	0.00569565	0.000417789	0.000371368	4.64209e-05	0.000324947	0.000649893	0.000696314	0.00106768	9.28419e-05	0.997818	0.998932	0.00157839	4.64209e-05	0.000232105	0	4.64209e-05	0.000232105	0.000417789	0.000371368
G:	0.000232105	0.999257	0.000464209	0.999721	0.00194968	9.28419e-05	0.000371368	9.73615e-05	0.000417789	0.999072	0.999211	0.000371368	0.000185684	0.000464209	0.000696314	0.999304	0.000789156	0.000232105	0.000649923	0.999443	0.000324947	0.999164	0.000232105	0.000232105	0.998468	0.998932
E7.5-Dnmt-TKO-2	Dnmt1
WT	C	C	A	A	T	C	A	A	T	C	A	G	T	G	G	T	G	G	C	T	C	A	G	T	G	G
A:	0.000277954	0.000373253	0.99969	0.999682	8.73571e-05	0.0045108	0.99969	0.999635	3.97078e-05	0.000682973	0.999055	0.00010324	5.55909e-05	0.000198539	0.000111182	0.00010324	0.000119123	0.000397078	0.000341487	0.000500318	0.00044473	0.99942	0.000119123	0.00035737	8.73571e-05	0.000301779
T:	9.52986e-05	0.000142948	1.58831e-05	4.76493e-05	0.999412	0.459411	7.94155e-06	2.38247e-05	0.999333	0.998237	0.000127065	0.000182656	0.999055	0.000476493	0.000365311	0.999277	0.000230305	0.000238247	0.000293837	0.998181	0.000214424	8.73571e-05	0.000293837	0.998142	0.000349428	0.000142948
C:	0.999325	0.999277	0.000119123	0.000119123	0.000142948	0.535808	0.000135006	0.000166773	0.000150889	0.000635324	0.00020648	5.55909e-05	0.000135006	0.000111182	0.000127065	0.000166773	8.73571e-05	0.000142948	0.999253	0.000436785	0.999158	0.000198539	4.76493e-05	0.00035737	7.94155e-05	0.000142948
G:	0.000301779	0.00020648	0.000174714	0.000150889	0.00035737	0.000270013	0.000166773	0.000174714	0.000476493	0.000444727	0.000611499	0.999659	0.000754447	0.999214	0.999396	0.000452668	0.999563	0.999222	0.000111182	0.000881512	0.000182657	0.000293837	0.999539	0.00114358	0.999484	0.999412
E7.5-Dnmt-TKO-2	Dnmt3a
WT	C	C	A	T	T	A	A	G	G	A	A	G	A	C	C	C	C	T	G	G	A	A	C	T	G	C
A:	0.000897803	0.00211513	0.999254	0.000213035	0.000486936	0.999483	0.99933	0.000289118	0.000958656	0.998874	0.999041	0.00903876	0.997748	0.000973873	0.000943454	0.00120212	0.00202383	0.000121734	0.951474	0.951185	0.998341	0.997657	0.00103474	0.00051737	0.0139538	0.00123256
T:	0.00120214	0.000106517	7.60838e-05	0.998813	0.998478	0.000152168	0.000228251	0.00170428	0.00149124	0.000167387	0.000502153	0.00156733	0.000578237	0.000243468	0.00076085	0.000319552	0.000152168	0.998996	6.08671e-05	0.000486936	0.000197818	0.000547803	0.000289118	0.998113	0.00159776	0.000730405
C:	0.997717	0.997672	0.00056302	0.000654321	0.000304335	4.56503e-05	0.000136951	0.000258685	0.000273902	0.000623897	0.000121734	0.000867355	0.00132386	0.99822	0.997946	0.997824	0.997428	0.000578237	0.000334769	0.000502153	0.00126299	0.00152168	0.99857	0.000791272	0.000273902	0.997915
G:	0.000182604	0.000106517	0.000106517	0.000319552	0.000730405	0.000319552	0.000304335	0.997748	0.997276	0.000334774	0.000334769	0.988527	0.000349986	0.00056302	0.000349991	0.000654321	0.000395636	0.000304335	0.0481306	0.0478263	0.000197818	0.000273902	0.000106517	0.000578237	0.984175	0.000121734
E7.5-Dnmt-TKO-2	Dnmt3b
WT	A	G	A	G	T	A	T	C	A	G	G	T	A	A	A	G	C	C	T	G	A	G	A	A	G	G
A:	0.999525	0.000102222	0.99956	7.15556e-05	5.62223e-05	0.999785	4.6e-05	9.15692e-05	0.999003	9.20001e-05	0.000127778	0.000245334	0.999269	0.998901	0.998124	0.000316889	0.000204445	0.000281111	9.71112e-05	0.000148224	0.999249	0.000199334	0.999744	0.999254	0.000153333	0.000178889
T:	3.06667e-05	0.000362889	3.06667e-05	0.000102222	0.997996	2.55556e-05	0.999525	0.98181	7.66667e-05	0.000863779	0.000373111	0.998968	5.11112e-05	0.000332223	0.000337334	0.000465112	0.00169689	0.000184	0.998354	0.000373115	0.000199334	0.000782001	1.53333e-05	6.13334e-05	0.000930223	0.000603112
C:	0.000214667	0.00023	0.000143111	5.11112e-05	0.000148222	0.000107333	0.000163556	0.0178183	0.000337334	0.000235111	8.6889e-05	0.000414	0.000480445	0.000480445	0.000955779	0.000270889	0.997797	0.999264	0.000828001	5.11117e-05	0.000153333	4.08889e-05	2.04445e-05	0.000357778	0.000439556	0.000168667
G:	0.00023	0.999305	0.000265778	0.999775	0.00179911	8.17779e-05	0.000265778	0.000280094	0.000582667	0.998809	0.999412	0.000373111	0.000199334	0.000286222	0.000582667	0.998947	0.000301556	0.000270889	0.000720667	0.999428	0.000398667	0.998978	0.000219778	0.000327111	0.998477	0.999049
E7.5-Dnmt-TKO-3	Dnmt1
WT	C	C	A	A	T	C	A	A	T	C	A	G	T	G	G	T	G	G	C	T	C	A	G	T	G	G
A:	0.000325796	0.000583809	0.999622	0.999729	3.93579e-05	0.00678487	0.999591	0.999674	4.59176e-05	0.00244675	0.999458	4.59176e-05	5.02907e-05	0.000137753	0.000172738	4.59177e-05	6.77833e-05	0.000395766	0.000557571	0.000153059	0.000485417	0.999407	0.000279879	0.000100582	0.000120261	0.000292998
T:	0.000157432	0.000172738	4.81041e-05	6.341e-05	0.999475	0.5115	1.74924e-05	5.46638e-05	0.999401	0.996631	5.9037e-05	0.000203349	0.999095	0.000356408	0.00031049	0.999423	0.000262387	0.000192417	0.0003739	0.998889	0.00013994	8.30892e-05	0.000376087	0.998618	0.00026676	0.000201163
C:	0.99937	0.998994	0.000168365	7.87159e-05	0.000177111	0.481453	0.000159618	0.000129007	0.000124633	0.00031049	0.000172738	5.02907e-05	0.000161805	0.000115887	0.000174924	0.000177111	6.77833e-05	0.000146499	0.998756	0.000507281	0.999241	0.000233962	0.000188043	0.000227402	9.18354e-05	0.000155245
G:	0.000146499	0.000249267	0.000161805	0.000129007	0.000308304	0.000262386	0.000231775	0.000142126	0.000428564	0.000612235	0.000310491	0.9997	0.000693137	0.99939	0.999342	0.000354222	0.999602	0.999265	0.000312677	0.000450431	0.00013338	0.000275506	0.999156	0.00105392	0.999521	0.999351
E7.5-Dnmt-TKO-3	Dnmt3a
WT	C	C	A	T	T	A	A	G	G	A	A	G	A	C	C	C	C	T	G	G	A	A	C	T	G	C
A:	0.00121229	0.00180091	0.999351	0.000515974	0.000160302	0.999361	0.999461	0.000418288	0.000701322	0.998875	0.999148	0.0079049	0.997778	0.000974337	0.000964318	0.00129495	0.00130747	0.00017533	0.989112	0.988796	0.99889	0.998232	0.00208894	9.51794e-05	0.0138185	0.00121729
T:	0.00112212	0.000207893	4.50851e-05	0.997931	0.999514	0.000117722	0.000132751	0.00198123	0.0019612	0.000162807	0.000433317	0.00215406	0.000573581	0.000423298	0.000596124	0.000262997	0.000112713	0.998485	2.75519e-05	0.000473392	9.76841e-05	0.000495936	0.000443336	0.99881	0.00156044	0.000748912
C:	0.997435	0.997929	0.000435823	0.000518479	0.000112712	9.76841e-05	9.51799e-05	0.000257986	0.000300567	0.000556048	0.00013275	0.000478402	0.00120728	0.998089	0.998232	0.997658	0.998457	0.000693808	0.000167816	0.000358175	0.000849101	0.00101942	0.996959	0.000646218	0.000232939	0.997914
G:	0.000230434	6.26185e-05	0.000167817	0.00103445	0.000212901	0.000423298	0.000310587	0.997342	0.997037	0.000405765	0.000285538	0.989463	0.000440831	0.000513468	0.000207892	0.000783982	0.000122732	0.000646218	0.0106927	0.0103721	0.000162807	0.000252977	0.000508458	0.000448345	0.984388	0.000120227
E7.5-Dnmt-TKO-3	Dnmt3b
WT	A	G	A	G	T	A	T	C	A	G	G	T	A	A	A	G	C	C	T	G	A	G	A	A	G	G
A:	0.99935	6.93386e-05	0.999563	5.50306e-05	0.000117766	0.999755	4.29238e-05	8.14453e-05	0.998786	6.93385e-05	0.000230028	0.000145281	0.998783	0.997931	0.998457	0.000405025	0.000416031	0.000258644	0.000108961	0.000168394	0.999151	0.000127671	0.999772	0.999136	0.00169274	0.000173897
T:	8.58479e-05	0.000241034	5.06281e-05	0.000103457	0.997349	3.30184e-05	0.999468	0.981381	9.13508e-05	0.000278455	0.000531595	0.998869	0.000217922	0.000643858	0.000156287	0.000301567	0.00101586	0.000170595	0.998305	0.000487571	0.000315876	0.000461156	1.76098e-05	5.72318e-05	0.0010863	0.000654864
C:	0.000367605	0.000337888	0.000149683	4.07226e-05	0.000276254	0.000123269	0.000137576	0.018432	0.000524992	0.000352196	0.000119967	0.000300467	0.000762725	0.00079024	0.00104228	0.000209116	0.99816	0.999155	0.000919011	4.51251e-05	0.000193708	4.95275e-05	1.21067e-05	0.000522791	0.000435842	0.000310372
G:	0.00019701	0.999352	0.000236631	0.999801	0.00225736	8.91496e-05	0.000351095	0.000105659	0.000597633	0.9993	0.999118	0.000685682	0.000236632	0.000635053	0.000344491	0.999084	0.000408327	0.000416031	0.000666971	0.999299	0.000338989	0.999362	0.00019811	0.000283958	0.996785	0.998861
E8.5-Dnmt-TKO-C	Dnmt1
WT	C	C	A	A	T	C	A	A	T	C	A	G	T	G	G	T	G	G	C	T	C	A	G	T	G	G
A:	0.0010002	0.00180036	0.995599	0.9982	0	0.00080016	0.958592	0.9988	0	0.00060012	0.996799	0.00080016	0	0.0386077	0.0010002	0.0380076	0.00020004	0.0394079	0.0106021	0.00060024	0.00140028	0.996199	0	0.0010002	0.0476095	0.00160032
T:	0.005001	0.00680136	0.00160032	0.00020004	0.9992	0.010202	0.00180036	0.00020004	0.9982	0.0104021	0.0010002	0.00060012	0.959992	0.0116023	0.00060012	0.958192	0.00680136	0.00080016	0.00060012	0.995998	0.00180036	0.00080016	0.00060012	0.94939	0.00280056	0.00120024
C:	0.993599	0.990798	0	0.00120024	0.00040008	0.988598	0.00080016	0.0010002	0.00120024	0.987998	0.0010002	0	0.0388078	0.00060012	0.00060012	0.00140028	0.0394079	0.00120024	0.986997	0.00240096	0.995799	0.00180036	0.040008	0.0478096	0.00160032	0.00020004
G:	0.00040008	0.00060012	0.00280056	0.00040008	0.00040008	0.00040008	0.0388078	0	0.00060012	0.0010002	0.00120024	0.9986	0.00120024	0.94919	0.9978	0.00240048	0.953591	0.958592	0.00180036	0.0010004	0.0010002	0.00120024	0.959392	0.00180036	0.94799	0.996999
E8.5-Dnmt-TKO-C	Dnmt3a
WT	C	C	A	T	T	A	A	G	G	A	A	G	A	C	C	C	C	T	G	G	A	A	C	T	G	C
A:	0.000776548	0.000776548	0.998253	0.000582411	0	0.997185	0.998253	0.000388274	0.00067948	0.998059	0.99767	0.000485343	0.994758	0.00067948	0.000582411	0.00126189	0.000873617	0.00067948	0.00456222	0.00427102	0.998253	0.997185	0.000873617	0.000582411	0.000776548	0.000970685
T:	0.000970685	0.000873617	0.000388274	0.996991	0.998932	0.000582411	0.000194137	0.000970685	9.70685e-05	0.000194137	0.000776548	0.000388274	0.000582411	0.000388274	0.000485343	0.000194137	0.000582411	0.996117	0.000776548	0.000582411	9.70685e-05	0.00106775	0.000776548	0.997282	0.000485343	0.000873617
C:	0.998059	0.99767	0.000776548	0.00116482	0.000582411	0.000970685	0.00106775	0.000485343	0.000873617	0.00145603	0.000485343	0.00126189	0.00378567	0.998447	0.997864	0.997767	0.998059	0.00194137	0.00106775	0.00116482	0.00116482	0.000873617	0.997476	0.00145603	0.000582411	0.99767
G:	0.000194137	0.00067948	0.000582411	0.00126189	0.000485343	0.00126189	0.000485343	0.998156	0.99835	0.000291206	0.00106775	0.997864	0.000873617	0.000485343	0.00106775	0.000776548	0.000485343	0.00126189	0.993593	0.993982	0.000485343	0.000873617	0.000873617	0.00067948	0.998156	0.000485343
E8.5-Dnmt-TKO-C	Dnmt3b
WT	A	G	A	G	T	A	T	C	A	G	G	T	A	A	A	G	C	C	T	G	A	G	A	A	G	G
A:	0.996782	0.001716	0.996353	0	0.000643501	0.996997	0.000429	0.000643501	0.995495	0	0.0010725	0.0010725	0.996997	0.996568	0.996139	0.0002145	0.0010725	0	0.000429	0.000858001	0.996782	0	0.997426	0.996782	0	0.000858001
T:	0.000858001	0.000643501	0.0019305	0.000429	0.996353	0.001716	0.996782	0.00664951	0.0015015	0.000858001	0.0010725	0.995066	0.0002145	0.0015015	0.000429	0.000858001	0.0027885	0.0023595	0.99571	0.001287	0.0015015	0.001287	0.000643501	0.0015015	0.000643501	0.0002145
C:	0.001716	0.000429	0.001287	0.000858001	0.002145	0.0002145	0.000858001	0.991205	0.0010725	0.0019305	0.001716	0.001716	0.0015015	0.000643501	0.0019305	0.0010725	0.995924	0.996782	0.002145	0.0015015	0.000858001	0.000429	0.000858001	0.000643501	0.002145	0.0023595
G:	0.000643501	0.997211	0.000429	0.998713	0.000858001	0.0010725	0.0019305	0.0015015	0.0019305	0.997211	0.996139	0.002145	0.001287	0.001287	0.0015015	0.997855	0.0002145	0.000858001	0.001716	0.996353	0.000858001	0.998284	0.0010725	0.0010725	0.997211	0.996568
E8.5-Dnmt-TKO-1	Dnmt1
WT	C	C	A	A	T	C	A	A	T	C	A	G	T	G	G	T	G	G	C	T	C	A	G	T	G	G
A:	0.00151441	0.00155895	0.99853	0.998842	0.000311901	0.000445434	0.998708	0.998619	0.000178245	0.000668241	0.998351	0.000178166	0.000178158	4.45434e-05	0	0.000445395	0.00013366	0.000267225	0.00111388	0.000579194	0.00111349	0.999421	0.000178158	0.000489934	0.000133624	8.90948e-05
T:	8.90829e-05	0	0.000623608	0.000490021	0.998218	0.935234	0.000846627	0.000712727	0.998752	0.978928	0.000935704	0.00102445	0.999065	0.00138085	0.000980217	0.998263	0.00245043	0.00155881	0.000133666	0.99902	0.000222697	0.000267249	0.00138072	0.998842	0.0012917	0.0016928
C:	0.998218	0.998397	0.000623608	0.000490021	8.91146e-05	0.0632962	0.000311915	0.000668181	4.45613e-05	0.019869	0.000490131	4.45414e-05	0.000222697	8.90869e-05	0.000222777	0.000222697	4.45534e-05	8.9075e-05	0.998752	0.000356427	0.998575	0.000133624	0.000133618	0.000178158	0.000178166	0.00017819
G:	0.000178166	4.45414e-05	0.000222717	0.00017819	0.00138128	0.0010245	0.000133678	0	0.00102491	0.000534593	0.000222787	0.998753	0.000534474	0.998486	0.998797	0.00106895	0.997371	0.998085	0	4.45534e-05	8.90789e-05	0.000178166	0.998308	0.000489934	0.998397	0.99804
E8.5-Dnmt-TKO-1	Dnmt3a
WT	C	C	A	T	T	A	A	G	G	A	A	G	A	C	C	C	C	T	G	G	A	A	C	T	G	C
A:	0.00235613	0.00200295	0.999176	0.000648012	0.000353315	0.999234	0.99947	5.89067e-05	0.000353357	0.998822	0.998763	0.00765516	0.998881	0.00158983	0.00153157	0.00265002	0.00235668	0.000706922	0.969909	0.969499	0.999116	0.999293	0.00253329	0.000294568	0.0101933	0.00235599
T:	0.000706839	0.000294551	0.000412201	0.999116	0.999529	0.000353315	0.00041225	0.00206173	0.00159011	0.000648012	0.000412201	0.0033565	0.000471281	0.00023553	0.00053016	0.000235557	5.89171e-05	0.998645	0.000235544	0.000471059	0.00011782	0.000412444	0.000117827	0.999175	0.00206222	0.000294499
C:	0.996878	0.997585	0.000294429	0.00017673	5.88859e-05	0.000117772	5.88928e-05	5.89067e-05	5.88928e-05	0.000235641	0.000471087	0.000176658	0.00017673	0.997998	0.997938	0.99682	0.997467	0.000353461	0.000235544	0.000942119	0.000706922	0.000294603	0.997349	0.000353482	0.000176762	0.997232
G:	5.89032e-05	0.00011782	0.000117772	5.89102e-05	5.88859e-05	0.000294429	5.88928e-05	0.99782	0.997998	0.000294551	0.000353315	0.988812	0.000471281	0.000176647	0	0.000294447	0.000117834	0.000294551	0.0296196	0.0290879	5.89102e-05	0	0	0.000176741	0.987568	0.0001178
E8.5-Dnmt-TKO-1	Dnmt3b
WT	A	G	A	G	T	A	T	C	A	G	G	T	A	A	A	G	C	C	T	G	A	G	A	A	G	G
A:	0.996847	0.000450232	0.998545	0.000450201	0.000554113	0.998303	0.000346308	0.00376668	0.998372	6.92617e-05	0.000484983	0.000519517	0.999411	0.997922	0.99858	0	0.00221737	0.00228595	0.000588989	0.000346392	0.998995	0.000173202	0.999238	0.998753	0	0.000207886
T:	0.000381084	0.00252823	0.000762248	0.000969663	0.998442	0.000623377	0.998857	0.977149	0.000346488	0.00277047	0.00142031	0.99858	0.000207843	0.000173184	0.000138552	0.00169703	0.000866161	6.92713e-05	0.998579	0.00180124	0.000311829	0.00214771	0.000381058	0.000311764	0.00304952	0.00211351
C:	0.00232115	0.000277066	0.000103943	0.000138523	0.000450216	0.000831169	0.000103893	0.0190128	0.000242542	0.000761878	0.000103925	0.000173172	0.000242483	0.00138547	0.000935227	0.000138533	0.996639	0.99761	0.000311818	0.000138557	0.000207886	0	6.92833e-05	0.000381045	0.000519805	0.000207886
G:	0.000450372	0.996744	0.00058901	0.998442	0.000554113	0.000242424	0.000692617	7.17463e-05	0.00103947	0.996398	0.997991	0.000727323	0.000138562	0.000519552	0.00034638	0.998164	0.000277171	3.46356e-05	0.000519696	0.997714	0.000485067	0.997679	0.000311775	0.000554247	0.996431	0.997471
E8.5-Dnmt-TKO-2	Dnmt1
WT	C	C	A	A	T	C	A	A	T	C	A	G	T	G	G	T	G	G	C	T	C	A	G	T	G	G
A:	0.00129302	0.00117898	0.998859	0.998517	0.000380329	0.00125509	0.998783	0.999049	0.000608596	0.000532502	0.999011	7.60688e-05	0.000494353	0.00026619	0	0.0005324	0	0.000114081	0.00159744	0.000304298	0.00129292	0.999049	0.000114086	0.000646437	0.00015212	0.000152126
T:	3.803e-05	0	0.000494372	0.000456378	0.998555	0.516525	0.000570559	0.000342309	0.997528	0.992089	0.000760803	0.000874791	0.998973	0.00102673	0.00110296	0.998213	0.00140711	0.0012549	0.000152138	0.999163	0.000760543	0.000570429	0.000950715	0.998555	0.00133105	0.000874724
C:	0.998365	0.998783	0.000570429	0.000912756	0.000380329	0.480736	0.000608596	0.000532481	0.000114112	0.00665627	0.000152161	7.60688e-05	3.80272e-05	3.80272e-05	0.000152132	7.60572e-05	0.00011409	0.000342244	0.998022	0.000494485	0.997794	0.000190143	0.000114086	0.000114077	0.00019015	0.000152126
G:	0.00030424	3.80315e-05	7.60572e-05	0.000114094	0.000684593	0.00148328	3.80373e-05	7.60688e-05	0.00174971	0.000722681	7.60803e-05	0.998973	0.000494353	0.998669	0.998745	0.00117889	0.998479	0.998289	0.000228206	3.80373e-05	0.000152109	0.000190143	0.998821	0.000684463	0.998327	0.998821
E8.5-Dnmt-TKO-2	Dnmt3a
WT	C	C	A	T	T	A	A	G	G	A	A	G	A	C	C	C	C	T	G	G	A	A	C	T	G	C
A:	0.00238288	0.00179872	0.999461	0.00044964	0.000764251	0.998966	0.999281	4.4958e-05	0.000179832	0.999326	0.998831	0.00588949	0.999416	0.00125854	0.00161834	0.00211274	0.00229286	0.000314748	0.984986	0.985346	0.99955	0.998921	0.00080928	0.000179848	0.0092168	0.0017084
T:	0.00013488	0.000179872	0.000404622	0.999505	0.999191	0.0006744	0.00035968	0.00184328	0.00179832	0.00031472	0.000269687	0.0022479	0.000314663	8.98957e-05	4.49539e-05	0.000269711	0.00022479	0.999011	0.000179808	0.000224749	0.000179816	0.00040464	0.0002248	0.999101	0.00121392	0.000404622
C:	0.997437	0.997976	4.4958e-05	0	0	0.00026976	8.992e-05	4.4958e-05	4.4958e-05	8.992e-05	0.000674218	4.4958e-05	8.99038e-05	0.998607	0.998202	0.997618	0.997437	0.000179856	0.000584375	0.000449499	0.000134862	0.00049456	0.998921	0.000359696	0.00035968	0.997842
G:	4.496e-05	4.49681e-05	8.99159e-05	4.4964e-05	4.49559e-05	8.992e-05	0.00026976	0.998067	0.997977	0.00026976	0.000224739	0.991818	0.000179808	4.49479e-05	0.000134862	0	4.4958e-05	0.000494604	0.0142498	0.0139794	0.000134862	0.00017984	4.496e-05	0.000359696	0.98921	4.4958e-05
E8.5-Dnmt-TKO-2	Dnmt3b
WT	A	G	A	G	T	A	T	C	A	G	G	T	A	A	A	G	C	C	T	G	A	G	A	A	G	G
A:	0.997869	6.65779e-05	0.999467	3.32878e-05	0.000432785	0.998269	0.000366178	0.00279655	0.998235	0.000632532	0.000666089	0.00039956	0.998834	0.998535	0.998968	0.000665934	0.00133249	0.000999034	0.00103258	0.000166528	0.998934	0.00069944	0.998934	0.998501	0.000166583	9.99467e-05
T:	0.000166489	0.00169774	0.000333078	0.00106521	0.998768	0.00029962	0.998602	0.953091	0.000466294	0.00176443	0.00109905	0.998768	0.000333045	0.000466232	0.000332989	0.000899011	0.00116593	0.000133205	0.998201	0.000799334	0.000266507	0.00113243	0.00029974	0.000233108	0.00293187	0.00206557
C:	0.00179808	0.000699068	6.66156e-05	3.32878e-05	6.65823e-05	0.000732406	0.000133156	0.0440124	0.000233147	0.000133165	3.33045e-05	0.000233077	0.000666089	0.000899161	0.000499484	6.65934e-05	0.997368	0.998202	0.000566251	6.66112e-05	0.00059964	0	0.000532872	0.000965733	0.000133267	0.000166578
G:	0.000166489	0.997537	0.000133231	0.998868	0.000732406	0.000699114	0.000898802	9.98768e-05	0.00106581	0.99747	0.998202	0.000599341	0.000166522	9.99068e-05	0.000199794	0.998368	0.000133249	0.000666023	0.000199853	0.998968	0.00019988	0.998168	0.000233131	0.00029971	0.996768	0.997668
E8.5-Dnmt-TKO-3	Dnmt1
WT	C	C	A	A	T	C	A	A	T	C	A	G	T	G	G	T	G	G	C	T	C	A	G	T	G	G
A:	0.00125193	0.000959813	0.999082	0.998998	0.000709664	0.000918235	0.998539	0.998748	0.000417537	0.000834899	0.999123	4.1738e-05	0.000792889	4.1731e-05	0	0.00033382	0.000208707	0.000208638	0.00141933	0.000459098	0.00133528	0.999207	4.17293e-05	0.000458984	0.000125183	0.000208629
T:	0.000250386	8.3462e-05	0.000667752	0.000375689	0.998622	0.252014	0.000584527	0.000500939	0.997954	0.99666	0.000626279	0.00133562	0.998748	0.0012102	0.00104371	0.998915	0.00150269	0.00137701	0.000125235	0.99904	0.000375548	0.000375532	0.000918044	0.99904	0.00112664	0.00108487
C:	0.998372	0.998873	8.3469e-05	0.000500918	0.00016698	0.744647	0.000709782	0.000709664	0.000125261	0.00233772	0.000167008	0.000125214	8.3462e-05	8.3462e-05	8.34968e-05	0	0.000125224	8.3455e-05	0.998372	0.000459098	0.998122	0.000208629	4.17293e-05	0.000166903	4.17275e-05	0.000250355
G:	0.000125193	8.3462e-05	0.000166938	0.00012523	0.000500939	0.0024208	0.000167008	4.17449e-05	0.00150313	0.00016698	8.35038e-05	0.998497	0.000375579	0.998665	0.998873	0.000751095	0.998163	0.998331	8.34899e-05	4.17362e-05	0.00016691	0.000208629	0.998998	0.000333806	0.998706	0.998456
E8.5-Dnmt-TKO-3	Dnmt3a
WT	C	C	A	T	T	A	A	G	G	A	A	G	A	C	C	C	C	T	G	G	A	A	C	T	G	C
A:	0.00148923	0.00294095	0.999313	0.000572978	0.000343564	0.999236	0.999236	7.63825e-05	0.000343616	0.999274	0.999046	0.0387097	0.999313	0.00148872	0.00252014	0.00282486	0.00229121	0.000496562	0.994083	0.994198	0.999236	0.998931	0.00122198	0.00034359	0.0135192	0.00198519
T:	0.000381854	0.000152777	0.000381723	0.999198	0.999542	0.00041996	0.000305495	0.00198595	0.00129811	0.00042012	0.000190854	0.00221416	0.000343682	0.000267206	0.000229104	0.000190869	0.000114561	0.998739	0.000114521	0.000267186	0.000229121	0.000458138	0.000229121	0.999084	0.00232958	0.000419943
C:	0.997976	0.996868	0.000229034	0.000190993	0.000114521	0.000152713	0.000152748	7.63825e-05	0.000152718	0.000114578	0.000534392	7.63504e-05	0.000114561	0.99813	0.997174	0.996832	0.99748	0.000152788	0.00030539	0.000114508	0.000420056	0.000381781	0.998282	0.000267237	0.000496467	0.997404
G:	0.000152742	3.81942e-05	7.63446e-05	3.81986e-05	0	0.000190891	0.000305495	0.997861	0.998206	0.000190964	0.000229025	0.959	0.000229121	0.000114517	7.63679e-05	0.000152695	0.000114561	0.000611154	0.00549702	0.00542005	0.000114561	0.000229069	0.000267308	0.000305413	0.983655	0.000190883
E8.5-Dnmt-TKO-3	Dnmt3b
WT	A	G	A	G	T	A	T	C	A	G	G	T	A	A	A	G	C	C	T	G	A	G	A	A	G	G
A:	0.99821	5.34259e-05	0.999332	5.34245e-05	0.000534245	0.998691	0.000293835	0.00240417	0.999118	0.000347278	0.000106886	0.000561047	0.999038	0.998183	0.998504	0.000400737	0.00114921	0.00173662	0.000614677	8.01646e-05	0.998984	5.34431e-05	0.999519	0.99853	0.000481168	0.00013364
T:	0.000267151	0.00152264	0.000481013	0.00112191	0.998664	0.000614365	0.999252	0.979351	0.000400802	0.00125554	0.00163001	0.998611	0.000213772	0.000721385	0.000213738	0.00138922	0.000400887	0.000106869	0.998931	0.000961975	0.000374181	0.00106886	0.000293937	0.000587827	0.0015237	0.00125621
C:	0.00130904	8.01389e-05	2.6723e-05	2.67123e-05	0.000186986	0.000587654	0.000267123	0.0181915	0.000213761	0.000106855	8.01646e-05	0.000641197	0.000668038	0.000935129	0.000801518	0.000160295	0.998022	0.99805	0.000213801	5.34431e-05	0.000106909	5.34431e-05	5.34431e-05	0.000641265	0.000187121	0.000374191
G:	0.000213721	0.998344	0.000160338	0.998798	0.000614382	0.000106846	0.000186986	5.34259e-05	0.000267201	0.99829	0.998183	0.000187016	8.01646e-05	0.000160308	0.000480911	0.99805	0.000427613	0.000106869	0.000240526	0.998904	0.000534545	0.998824	0.000133608	0.000240475	0.997808	0.998236
