# Supplementary material for: Base editing-mediated one-step inactivation of the Dnmt gene family reveals critical roles of DNA methylation during mouse gastrulation
Source: Nat Commun. 2023 May 22;14:2922. doi: 10.1038/s41467-023-38528-z (PMC10203112; doi:10.1038/s41467-023-38528-z)
Supplement: Supplementary file 9 — Supplementary Data 6 [file 41467_2023_38528_MOESM9_ESM.xlsx]

## Sheet: Sheet1
Efficiencies of embryonic development and genome editing after IMGZ-treatment.
Types	Base editor (concentration)	sgRNAs (concentration)	Embryo Stages	No. of transferred two-cell embyros	No. of obtained embyros (%)	No. of detected embyros	No. of multiple-genes simultaneously homozygous mutants (%)
Control	hA3A-eBE3-Y130F (100ng/µl)	/	E3.5	102	87 (85.3)	12	0 (0)
			E6.5	61	43 (70.5)	12	0 (0)
			E7.5	192	136 (70.8)	12	0 (0)
			E8.5	58	42 (72.4)	12	0 (0)
			E9.5	24	18 (75.0)	12	0 (0)
			E10.5	54	38 (70.3)	8	0 (0)
Tet-TKO	hA3A-eBE3-Y130F (100ng/µl)	Tet1-sgRNA-3 (100ng/µl) Tet2-sgRNA-1 (100ng/µl) Tet3-sgRNA-2 (100ng/µl)	E3.5	43	35 (81.3)	16	9 (56.3)
			E7.5	95	65 (68.4)	17	12 (70.6)
			E8.5	60	38 (63.3)	16	8 (50)
Dnmt1-KO	hA3A-eBE3-Y130F (100ng/µl)	Dnmt1-sgRNA-1 (100ng/µl)	E7.5	28	16 (57.1)	16	13(81.3)
			E8.5	28	18 (64.3)	16	8 (50)
			E9.5	26	21 (80.8)	21	15 (71.4)
			E10.5	40	29 (72.5)	20	15 (75.0)
Dnmt3a/3b-DKO	hA3A-eBE3-Y130F (100ng/µl)	Dnmt3a-sgRNA-3 (100ng/µl) Dnmt3b-sgRNA-2 (100ng/µl)	E7.5	52	26 (50)	18	17 (94.4)
			E8.5	52	30 (57.7)	18	15 (83.3)
			E9.5	32	25 (78.1)	21	16 (76.2)
			E10.5	52	37 (71.2)	30	20 (66.7)
Dnmt-TKO	hA3A-eBE3-Y130F (100ng/µl)	Dnmt1-sgRNA-1 (100ng/µl) Dnmt3a-sgRNA-3 (100ng/µl) Dnmt3b-sgRNA-2 (100ng/µl)	E3.5	114	102 (89.5)	16	11 (68.8)
			E6.5	43	30 (69.8)	15	10 (66.7)
			E7.5	190	130 (68.4)	55	29 (52.7)
			E8.5	60	30 (50)	27	14 (51.9)
			E9.5	66	38 (57.6)	12	6 (50.0)
Dnmt/Tet-6KO	hA3A-eBE3-Y130F (200ng/µl)	Tet1-sgRNA-3 (100ng/µl) Tet2-sgRNA-1 (100ng/µl) Tet3-sgRNA-2 (100ng/µl) Dnmt1-sgRNA-1 (100ng/µl) Dnmt3a-sgRNA-3 (100ng/µl) Dnmt3b-sgRNA-2 (100ng/µl)	E3.5	55	40 (72.7)	24	4 (16.7)
			E6.5	56	33 (58.9)	24	4 (16.7)
			E7.5	110	77 (70.0)	64	9 (14.1)
			E8.5	96	47 (49.0)	43	11 (25.6)
Dnmt3a/3b;Tet-5KO	hA3A-eBE3-Y130F (200ng/µl)	Tet1-sgRNA-3 (100ng/µl) Tet2-sgRNA-1 (100ng/µl) Tet3-sgRNA-2 (100ng/µl) Dnmt3a-sgRNA-3 (100ng/µl) Dnmt3b-sgRNA-2 (100ng/µl)	E7.5	50	30 (60.0)	26	9 (34.6)
			E8.5	75	35 (46.7)	32	13 (40.6)
			E9.5	112	31 (27.7)	31	8 (25.8)
Dnmt1;Tet-4KO	hA3A-eBE3-Y130F (200ng/µl)	Tet1-sgRNA-3 (100ng/µl) Tet2-sgRNA-1 (100ng/µl) Tet3-sgRNA-2 (100ng/µl) Dnmt1-sgRNA-1 (100ng/µl)	E7.5	90	53 (58.9)	43	17 (39.5)
			E8.5	90	58 (64.4)	36	15 (41.7)
			E9.5	90	60 (66.7)	40	20 (50)
Control (SC embryo)	hA3A-eBE3-Y130F (100ng/µl)	/	E7.5	160	30 (18.8)	/	/
			E8.5	60	8 (13.3)	/	/
Dnmt-TKO (SC embryo)	hA3A-eBE3-Y130F (100ng/µl)	Dnmt1-sgRNA-1 (100ng/µl) Dnmt3a-sgRNA-3 (100ng/µl) Dnmt3b-sgRNA-2 (100ng/µl)	E7.5	170	26 (15.7)	18	13 (72.2)
			E8.5	46	8 (17.4)	6	3 (50)
Mir-6KO;Dnmt-TKO (SC embryo)	hA3A-eBE3-Y130F (100ng/µl)	Dnmt1-sgRNA-1 (100ng/µl) Dnmt3a-sgRNA-3 (100ng/µl) Dnmt3b-sgRNA-2 (100ng/µl)	E7.5	200	36 (18)	29	22 (75.9)
			E8.5	80	11 (13.8)	9	6 (66.7)
Note: SC embryos were generated by AG-haESCs mediated semi-cloing technology.
