# Supplementary material for: Base editing-mediated one-step inactivation of the Dnmt gene family reveals critical roles of DNA methylation during mouse gastrulation
Source: Nat Commun. 2023 May 22;14:2922. doi: 10.1038/s41467-023-38528-z (PMC10203112; doi:10.1038/s41467-023-38528-z)
Supplement: Supplementary file 10 — Supplementary Data 7 [file 41467_2023_38528_MOESM10_ESM.xlsx]

## Sheet: Tet-Dnmt1-4KO
Deep sequencing analysis of Tet/Dnmt1-4KO embyros
E7.5-4KO-C	Dnmt1
WT	C	C	A	A	T	C	A	A	T	C	A	G	T	G	G	T	G	G	C	T	C	A	G	T	G	G
A:	0.0043626	0.000772141	0.995985	0.995521	0.00208478	0.00142852	0.994749	0.995522	0.00173732	0.00266387	0.995213	0.0016215	0.00166017	0.00193043	0.000849355	0.00158295	0.00131264	0.00235503	0.00223921	0.000772141	0.00150568	0.99417	0.00150573	0.0027411	0.00177592	0.0022006
T:	0.000733534	0.00378349	0.00138991	0.00104243	0.994942	0.0713486	0.00119691	0.00104239	0.994093	0.0235818	0.00104239	0.00177592	0.994286	0.00162156	0.000926569	0.994749	0.00154428	0.00169871	0.001081	0.994248	0.00181453	0.0018146	0.00212347	0.993475	0.00235503	0.00158289
C:	0.994248	0.995097	0.00173738	0.0018146	0.001081	0.926567	0.0023166	0.00142846	0.00115821	0.972313	0.002162	0.000926569	0.0022779	0.000965214	0.0016215	0.00169878	0.00227782	0.00142846	0.995367	0.00301135	0.995406	0.00196904	0.00119686	0.001081	0.000772141	0.000965176
G:	0.00065632	0.000347464	0.000887997	0.00162156	0.00189175	0.000656345	0.00173745	0.00200757	0.00301135	0.00144111	0.00158289	0.995676	0.00177599	0.995483	0.996603	0.00196904	0.994865	0.994518	0.00131264	0.00196896	0.00127403	0.00204625	0.995174	0.00270249	0.995097	0.995251
E7.5-4KO-C	Tet1
WT	A	A	A	A	C	A	C	A	G	T	C	A	G	G	A	G	A	A	A	C	G	C	A	T	G	G
A:	0.99939	0.999221	0.999224	0.998554	0.000678118	0.998327	0.000764847	0.998303	0.000226739	0.000406453	0.00130297	0.998598	0.000258083	0.000863063	0.998578	0.00102398	0.99933	0.999494	0.998833	0.000439892	0.00118698	0.000964413	0.99881	0.000417948	0.000281068	0.000247634
T:	7.94096e-05	0.000217334	0.000239278	0.000389741	0.00050258	0.000364659	0.000534975	0.000324956	0.000902775	0.998035	0.000949801	0.000338542	0.000553781	0.000599756	0.000196435	0.00034481	0.000152551	0.000167182	0.000118069	0.000264353	0.000159866	0.000165089	0.000683352	0.998356	0.000518252	0.000772158
C:	0.000287337	0.000269578	0.000275849	0.00080038	0.998645	0.000974862	0.99863	0.000387648	0.000250771	0.0010386	0.997481	0.000243458	0.000165089	9.92627e-05	0.000292563	0.000155687	0.000275847	0.000164047	0.000814993	0.998599	0.000683351	0.998791	0.000250771	0.000287339	7.10506e-05	5.11986e-05
G:	0.000243453	0.000292565	0.00026122	0.000255996	0.000174493	0.000333313	7.00065e-05	0.000984272	0.99862	0.000520343	0.000266446	0.000820234	0.999023	0.998438	0.000933067	0.998476	0.000241366	0.000174496	0.000234049	0.000696931	0.99797	7.94099e-05	0.000255996	0.000938292	0.99913	0.998929
E7.5-4KO-C	Tet2
WT	T	G	A	A	A	T	T	C	A	G	G	T	T	C	T	C	A	A	C	G	A	G	C	A	G	G
A:	0.000240613	0.000176753	0.998993	0.998328	0.99926	0.000301051	0.000137982	0.000534823	0.998455	0.000109474	0.000209823	0.000355788	8.66664e-05	0.00037061	0.000150526	0.000566754	0.999165	0.999349	0.000183598	0.000288506	0.999119	0.000239475	0.00039115	0.999138	0.0001893	0.000291929
T:	0.999174	0.000399121	0.000346666	0.000512015	8.6666e-05	0.999211	0.999361	0.00341192	0.000182455	0.000715004	0.000171051	0.998526	0.999507	0.000340961	0.99905	0.000181316	0.000114035	0.000266842	0.000269125	0.000778852	0.000318158	0.000334124	0.000654577	0.000221227	0.000485793	0.000426489
C:	0.0003307	0.000315875	0.00039456	0.000643155	0.000445874	0.000188157	0.0002657	0.995987	0.000261139	3.99125e-05	3.9912e-05	0.000392279	0.000192719	0.999236	0.000516577	0.999195	0.000192719	0.000158508	0.999382	7.41221e-05	0.000347807	7.29828e-05	0.998746	0.000334122	0.000101492	0.000271402
G:	0.000254297	0.999108	0.000265701	0.000516577	0.000207542	0.000299911	0.000234911	6.61401e-05	0.00110157	0.999136	0.999579	0.000726401	0.000213245	5.24555e-05	0.000282806	5.70175e-05	0.000527981	0.000225789	0.000165352	0.998859	0.000215527	0.999353	0.000208689	0.000306753	0.999223	0.99901
E7.5-4KO-C	Tet3
WT	G	C	G	G	G	T	A	G	A	C	C	A	G	A	A	G	C	C	C	G	A	C	T	G	G	G
A:	0.000113909	0.000240024	0.000431233	0.000203417	0.000219685	0.000154592	0.999166	0.000207476	0.998747	0.000272566	0.000874656	0.99939	0.000211548	0.999455	0.999182	0.000183065	0.00028884	0.000573621	0.00136689	0.000305107	0.998979	0.000313245	7.32258e-05	0.000231883	0.000288834	0.000431217
T:	0.000321385	0.00167203	0.000768896	0.00070789	0.000313255	0.999284	0.000223748	0.000890925	0.000231897	0.000561405	0.000874656	0.000191207	0.000268503	7.72961e-05	0.000117975	0.000199338	0.000374271	0.000199343	0.000276633	0.000825824	0.000146452	0.000203406	0.999199	0.000797351	0.00048817	0.000435285
C:	4.8818e-05	0.997876	7.32282e-05	8.95033e-05	8.95015e-05	0.000309184	0.000333588	0.000191203	0.00047193	0.998788	0.997893	0.000113911	6.10235e-05	0.000174933	0.000240018	0.000174929	0.999089	0.998999	0.998068	0.000227814	0.000496308	0.999386	0.000252222	0.000223746	0.000113906	6.91574e-05
G:	0.999516	0.000211546	0.998727	0.998999	0.999378	0.000252229	0.000276634	0.99871	0.000549229	0.000378338	0.000357999	0.000305117	0.999459	0.000292912	0.000459695	0.999443	0.000248158	0.000227821	0.000288837	0.998641	0.000378333	9.76348e-05	0.000475968	0.998747	0.999109	0.999064
E7.5-4KO-1	Dnmt1
WT	C	C	A	A	T	C	A	A	T	C	A	G	T	G	G	T	G	G	C	T	C	A	G	T	G	G
A:	0.00044393	0.000600616	0.999064	0.999265	0.000123107	0.000279792	0.999321	0.998978	0.000264868	0.000197717	0.999052	0.000238756	0.000126838	0.000242486	0.000179066	0.000179066	0.00376411	0.000387974	0.000410356	0.000343205	0.00128329	0.995508	0.000406624	0.000387971	0.00108557	0.000660297
T:	0.000395434	0.000317096	0.000205177	0.000235026	0.999112	0.775166	0.000134299	0.000313367	0.999105	0.995426	0.000235022	0.000540932	0.999079	0.000705074	0.00446547	0.99527	0.000891598	0.000813254	0.00412221	0.995143	0.000332014	0.000130567	0.00394686	0.998616	0.00384241	0.000238752
C:	0.998929	0.998836	0.000272326	0.000272331	0.000324555	0.224207	0.000182796	0.000317098	0.000343209	0.00409237	0.000279788	0.000171606	0.000332018	0.000141761	0.000186527	0.00393946	0.000257407	0.000376783	0.995139	0.000626723	0.994568	0.00384614	0.000264865	0.000414085	0.000365588	0.000186525
G:	0.000231292	0.000246215	0.000458851	0.000227564	0.000440202	0.000346942	0.000361862	0.000391709	0.000287251	0.000283519	0.000432739	0.999049	0.000462586	0.998911	0.995169	0.00061181	0.995087	0.998422	0.000328285	0.00388717	0.0038163	0.000514808	0.995382	0.000581957	0.994706	0.998914
E7.5-4KO-1	Tet1
WT	A	A	A	A	C	A	C	A	G	T	C	A	G	G	A	G	A	A	A	C	G	C	A	T	G	G
A:	0.999035	0.999061	0.999003	0.998439	0.00071964	0.998117	0.000630331	0.997745	0.000196332	0.000617784	0.00061114	0.998468	0.00066133	0.00136547	0.997769	0.00127469	0.998571	0.999178	0.998077	0.0006451	0.000966903	0.000938864	0.998846	0.000218476	0.000717429	0.000286384
T:	0.000176404	0.000153523	0.000271618	0.000337308	0.000454665	0.000839948	0.644184	0.000425141	0.00107023	0.998155	0.998132	0.000512974	0.000498212	0.000377165	0.000266452	0.000264238	0.000124738	0.000124739	0.00050412	0.000201501	0.000168285	0.000531432	0.000624429	0.998272	0.000264238	0.00121566
C:	0.000490832	0.000394879	0.00030188	0.000980923	0.998687	0.000798615	0.354972	0.000610402	0.000238404	0.000546927	0.00057645	0.000173452	0.000181571	0.000210356	0.000886451	0.000200762	0.00087169	0.000401527	0.00107024	0.998127	0.000680523	0.998409	0.000235453	0.000645833	0.000227333	0.000312218
G:	0.000297451	0.00039045	0.000423665	0.000242832	0.000138761	0.000244308	0.000214047	0.00121933	0.998495	0.000680522	0.000680521	0.000845853	0.998659	0.998047	0.00107836	0.99826	0.000432524	0.000295978	0.000348382	0.0010267	0.998184	0.00012031	0.000293762	0.000863571	0.998791	0.998186
E7.5-4KO-1	Tet2
WT	T	G	A	A	A	T	T	C	A	G	G	T	T	C	T	C	A	A	C	G	A	G	C	A	G	G
A:	6.36518e-05	9.12896e-05	0.998977	0.999308	0.999508	9.54782e-05	0.000122278	0.000119767	0.998776	0.000123116	0.000162479	0.000134004	6.28143e-05	0.000364324	0.000148242	0.00052848	0.999177	0.999281	0.000251256	0.000283919	0.999137	0.000288944	0.000420436	0.998874	0.000255443	0.000350083
T:	0.999239	0.000276381	0.000203517	0.000110553	8.71023e-05	0.999348	0.999103	0.999345	0.000145729	0.000561141	0.000249581	0.998554	0.999401	0.155895	0.998954	0.0143745	0.000107203	0.000185093	0.000443049	0.00173115	0.000446399	0.000603851	0.000836684	0.000505023	0.000495811	0.000387772
C:	0.000349247	5.27637e-05	0.000312395	0.00020938	0.000180067	0.000183419	0.000308208	0.000247071	0.000312396	0.000106366	7.95646e-05	0.000849248	0.000329984	0.843623	0.000515915	0.985036	0.000214406	0.000269683	0.999162	0.000150753	0.000145729	0.000143216	0.99857	0.000287269	0.000240368	0.000217755
G:	0.00034841	0.99958	0.000507537	0.00037186	0.000224456	0.0003727	0.000466499	0.00028811	0.000766334	0.999209	0.999508	0.00046315	0.000206031	0.000118091	0.000381911	6.11395e-05	0.000501676	0.000264658	0.000144054	0.997834	0.000271357	0.998964	0.000173367	0.000333332	0.999008	0.999044
E7.5-4KO-1	Tet3
WT	G	C	G	G	G	T	A	G	A	C	C	A	G	A	A	G	C	C	C	G	A	C	T	G	G	G
A:	0.000165679	0.000412493	0.000428857	0.000359316	0.000302042	0.000199771	0.998723	0.000252272	0.998352	0.00731033	0.000302041	0.999242	0.000396813	0.998889	0.998629	0.000343633	0.00050113	0.000574081	0.000659308	0.00145429	0.998743	0.00144134	0.000121362	0.000276813	0.000467719	0.00052772
T:	0.000326585	0.00706488	0.000896576	0.000599314	0.000657947	0.998459	0.000482723	0.001005	0.000588402	0.619389	0.998842	8.52268e-05	0.00034295	0.000121363	0.000167725	0.000424087	0.00104249	0.000201815	0.000265223	0.000389993	0.000140452	0.000292495	0.998765	0.00065658	0.000477264	0.000376359
C:	7.22715e-05	0.992236	8.18168e-05	0.000212726	0.000151362	0.00036477	0.000333406	0.000244772	0.000507267	0.000379766	0.000557719	0.000209317	0.000140453	0.000497724	0.000642266	0.000185453	0.998159	0.998924	0.998657	0.000164997	0.000549536	0.997937	0.000407038	0.000233178	0.000235223	0.000126817
G:	0.999435	0.00028704	0.998593	0.998829	0.998889	0.000976357	0.000460905	0.998498	0.000552266	0.372921	0.00029795	0.000463634	0.99912	0.000491587	0.00056113	0.999047	0.000297269	0.000299995	0.00041863	0.997991	0.000566581	0.000329313	0.000707033	0.998833	0.99882	0.998969
E7.5-4KO-2	Dnmt1
WT	C	C	A	A	T	C	A	A	T	C	A	G	T	G	G	T	G	G	C	T	C	A	G	T	G	G
A:	0.000598969	0.000562664	0.999105	0.999165	0.000157305	0.000235965	0.999129	0.998917	0.000381162	0.000181506	0.998941	0.000278314	0.000205708	0.00026621	0.00030856	0.00023596	0.00660685	0.00037511	0.000423511	0.000242006	0.000592915	0.992909	0.000411411	0.00038116	0.000611066	0.000605019
T:	0.00030856	0.000254107	0.000223856	0.00017546	0.999014	0.716056	0.000102853	0.000260166	0.999062	0.992383	0.000278307	0.00040537	0.999117	0.000617123	0.00722393	0.99254	0.00100434	0.000901473	0.00704238	0.992437	0.000272257	0.000108903	0.00665517	0.998542	0.00664307	0.000356961
C:	0.998838	0.998881	0.000356959	0.00035092	0.000284359	0.283327	0.00030856	0.000393274	0.00031461	0.00709688	0.00039931	0.000254113	0.000350913	0.000175457	0.000260158	0.00667949	0.000235959	0.000363009	0.992304	0.000598965	0.992564	0.00666727	0.000248056	0.000411411	0.000441661	0.000181506
G:	0.000254108	0.000302508	0.000314608	0.000308567	0.000544517	0.000381174	0.000459815	0.000429577	0.000242008	0.000338811	0.00038116	0.999062	0.000326712	0.998941	0.992207	0.000544524	0.992153	0.99836	0.000229906	0.00672172	0.00657047	0.000314608	0.992685	0.000665517	0.992304	0.998857
E7.5-4KO-2	Tet1
WT	A	A	A	A	C	A	C	A	G	T	C	A	G	G	A	G	A	A	A	C	G	C	A	T	G	G
A:	0.998994	0.999058	0.998916	0.998488	0.000718978	0.998018	0.000646109	0.997309	0.000178935	0.0010477	0.000619389	0.998457	0.00112543	0.0017942	0.997301	0.00107847	0.998231	0.999219	0.997637	0.000579718	0.0011481	0.00105256	0.998618	0.000246137	0.00122665	0.000272047
T:	0.000269616	0.000232372	0.000272045	0.000263139	0.000412117	0.000681732	0.562048	0.000433167	0.00100641	0.997949	0.996657	0.000344105	0.000385398	0.000446122	0.000337631	0.000324674	0.000133595	0.000122259	0.000982131	0.000254234	0.000246138	0.00102017	0.00068741	0.997711	0.000336012	0.00164524
C:	0.000375682	0.000315767	0.000459886	0.000986164	0.99868	0.00099426	0.437126	0.000514943	0.000275284	0.00052223	0.0016177	0.000204034	0.000293097	0.000210511	0.00132947	0.000163551	0.00128332	0.000294716	0.00104043	0.997697	0.000780516	0.997803	0.000323059	0.00119263	0.000240471	0.000211322
G:	0.000360298	0.000393494	0.000352202	0.000262329	0.000188651	0.000306051	0.000179745	0.00174319	0.998539	0.000480937	0.00110599	0.000995071	0.998196	0.997549	0.00103151	0.998433	0.000352205	0.000364347	0.000340872	0.00146954	0.997825	0.000123878	0.000371639	0.000850143	0.998197	0.997871
E7.5-4KO-2	Tet2
WT	T	G	A	A	A	T	T	C	A	G	G	T	T	C	T	C	A	A	C	G	A	G	C	A	G	G
A:	9.02769e-05	0.000123712	0.999133	0.999028	0.999507	0.000139316	0.000120369	0.000168294	0.998985	0.000154919	0.000156033	0.000166065	8.58184e-05	0.000329901	0.00017498	0.000353305	0.999182	0.999272	0.000225133	0.000318753	0.999095	0.000318753	0.00036222	0.999184	0.000280859	0.000258568
T:	0.999235	0.000239622	0.000143773	0.000170523	0.000127056	0.999089	0.999102	0.999143	0.000158263	0.000469215	0.0001995	0.999273	0.999346	0.0499198	0.998985	0.0407561	0.000157148	0.000190583	0.000273058	0.000637506	0.000415717	0.000521596	0.000767905	0.000349959	0.000531626	0.00037002
C:	0.000318756	7.6902e-05	0.000265256	0.000339931	0.000125941	0.000231822	0.000304265	0.000299808	0.000244081	0.000130399	0.000117025	3.5665e-05	0.000370022	0.949633	0.000498192	0.958783	0.000185011	0.000276401	0.999374	0.000121483	0.000215103	0.000151575	0.998696	0.000154918	0.000192812	0.00016272
G:	0.000355535	0.99956	0.000458067	0.000461414	0.000239622	0.000539432	0.000473673	0.000388971	0.000612989	0.999245	0.999527	0.000524944	0.000198385	0.000117026	0.000342158	0.000108109	0.000475901	0.000260798	0.00012817	0.998922	0.000274173	0.999008	0.000173865	0.000310951	0.998995	0.999209
E7.5-4KO-2	Tet3
WT	G	C	G	G	G	T	A	G	A	C	C	A	G	A	A	G	C	C	C	G	A	C	T	G	G	G
A:	0.000162975	0.000276099	0.000322117	0.000437158	0.000258843	0.000230083	0.998729	0.000283771	0.998552	0.204444	0.000318285	0.999049	0.000510016	0.998828	0.998589	0.000417987	0.000592467	0.000534945	0.000605887	0.000500431	0.99865	0.000437157	0.000205157	0.000362383	0.000531106	0.000540701
T:	0.000373885	0.0185638	0.000655738	0.000653819	0.000692166	0.998903	0.000508106	0.00064232	0.000456334	0.199183	0.998618	0.000111207	0.000249256	0.000147637	0.000155307	0.000423739	0.000709427	0.000216662	0.000266514	0.000295274	0.000172562	0.000279934	0.998736	0.000544534	0.00044866	0.000304863
C:	8.43638e-05	0.980846	8.81986e-05	0.000210909	0.000180232	0.000393059	0.000356633	0.000347044	0.000454416	0.000462083	0.000648074	0.000375803	0.000193653	0.000387307	0.0005848	0.000264597	0.99829	0.998913	0.998746	0.000255009	0.000556032	0.999005	0.000481255	0.00029911	0.000258842	0.000302946
G:	0.999379	0.000314446	0.998934	0.998698	0.998869	0.000473588	0.000406485	0.998727	0.000536863	0.595911	0.000416071	0.000464002	0.999047	0.000636564	0.000671082	0.998894	0.0004084	0.000335539	0.000381556	0.998949	0.000621222	0.000278016	0.000577123	0.998794	0.998761	0.998851
E7.5-4KO-3	Dnmt1
WT	C	C	A	A	T	C	A	A	T	C	A	G	T	G	G	T	G	G	C	T	C	A	G	T	G	G
A:	0.000539737	0.000767157	0.998757	0.999075	0.000221353	0.000200129	0.999233	0.998921	0.000278965	0.000163741	0.999021	0.000191031	0.000145547	0.000248643	0.000218321	0.000242579	0.00567634	0.000433612	0.000530641	0.000351739	0.000691349	0.993435	0.000503351	0.000427545	0.000521544	0.000739869
T:	0.000333546	0.000306256	0.000251675	0.00020316	0.999069	0.795857	0.000154644	0.000409354	0.999169	0.993511	0.000330513	0.000527608	0.998999	0.000779284	0.00650414	0.993362	0.00104612	0.000927869	0.00616453	0.993114	0.00025774	0.000160708	0.00587343	0.998481	0.00575215	0.000281999
C:	0.998811	0.998702	0.000582189	0.000385095	0.000318384	0.203628	0.000233482	0.000251677	0.000221353	0.00600079	0.000239546	0.000288062	0.000363868	0.000166773	0.000221353	0.00581885	0.000248643	0.000409354	0.993002	0.000606447	0.993275	0.00583705	0.000288062	0.000363868	0.000497286	0.000194064
G:	0.000315352	0.000224386	0.000409351	0.000336579	0.000391158	0.000315354	0.000379029	0.000418451	0.000330513	0.000324449	0.000409351	0.998993	0.000491222	0.998805	0.993056	0.000576124	0.993029	0.998229	0.000303223	0.00592801	0.0057764	0.000567028	0.993335	0.000727736	0.993229	0.998784
E7.5-4KO-3	Tet1
WT	A	A	A	A	C	A	C	A	G	T	C	A	G	G	A	G	A	A	A	C	G	C	A	T	G	G
A:	0.99904	0.999078	0.999072	0.998374	0.000829298	0.998162	0.000763371	0.988802	0.000243469	0.0096497	0.000730985	0.998459	0.00970581	0.0104061	0.988813	0.00129947	0.989591	0.999209	0.988907	0.000553449	0.000909111	0.00106179	0.998755	0.000306506	0.00989846	0.000297256
T:	0.000202409	0.000266023	0.00021918	0.000357396	0.000451083	0.000516433	0.384836	0.000334842	0.00099643	0.989283	0.989036	0.000381108	0.000450505	0.000481156	0.000265446	0.000324434	0.000192	0.000174651	0.00959252	0.000255616	0.000244627	0.00960119	0.000663906	0.989103	0.000335423	0.0102582
C:	0.000342361	0.000325011	0.000349879	0.000994696	0.998536	0.00104732	0.614246	0.000466119	0.000264866	0.000517588	0.000522215	0.000262554	0.000224963	0.000200096	0.00979778	0.000228434	0.00982151	0.000315182	0.00108723	0.989072	0.000756436	0.989187	0.000250989	0.00971568	0.000227857	0.000235954
G:	0.000415228	0.000331372	0.000358553	0.00027412	0.000183325	0.000274698	0.000154987	0.0103969	0.998495	0.000549974	0.009711	0.00089754	0.989619	0.988913	0.00112424	0.998148	0.000395567	0.000300724	0.000412917	0.0101188	0.99809	0.000150362	0.000330218	0.000874989	0.989538	0.989209
E7.5-4KO-3	Tet2
WT	T	G	A	A	A	T	T	C	A	G	G	T	T	C	T	C	A	A	C	G	A	G	C	A	G	G
A:	0.000107647	0.000154525	0.998679	0.999215	0.999323	0.000151053	9.46249e-05	0.000181437	0.998636	0.000125009	0.000199668	0.000162338	0.000108515	0.000323808	0.000242206	0.00044795	0.999088	0.999023	0.000255227	0.000375027	0.999065	0.000342905	0.000492223	0.998993	0.00036374	0.000321202
T:	0.999187	0.000259568	0.000242204	0.000187514	9.89653e-05	0.999178	0.9992	0.999302	0.000231789	0.000478334	0.000296029	0.999246	0.999271	0.0429372	0.998693	0.259178	0.000263909	0.000339434	0.000375896	0.000708384	0.000474861	0.000576427	0.000662374	0.000372421	0.000519132	0.00039152
C:	0.000317731	7.55263e-05	0.000427113	0.000257832	0.000149316	0.000268249	0.000305578	0.000222239	0.000230052	0.000156262	8.94164e-05	4.68785e-05	0.000362875	0.956627	0.000649356	0.740225	0.000205745	0.000356797	0.999204	0.000177964	0.000154525	0.000180568	0.998568	0.0002995	0.000184908	0.000186645
G:	0.000387181	0.99951	0.000651954	0.000339435	0.00042885	0.000402808	0.000400202	0.000294293	0.000901979	0.99924	0.999415	0.000544311	0.000257832	0.000111987	0.000415831	0.000148449	0.000442741	0.000280402	0.000164943	0.998739	0.000305578	0.9989	0.000277798	0.000335092	0.998932	0.999101
E7.5-4KO-3	Tet3
WT	G	C	G	G	G	T	A	G	A	C	C	A	G	A	A	G	C	C	C	G	A	C	T	G	G	G
A:	0.000200888	0.000292521	0.000320716	0.000421159	0.000355961	0.00028371	0.998557	0.000456403	0.998583	0.013352	0.00047755	0.998937	0.000745403	0.998588	0.998181	0.000616762	0.000868752	0.000835275	0.00081765	0.000620289	0.997803	0.000643193	0.000428213	0.000710171	0.000690782	0.000597391
T:	0.000703107	0.241354	0.00113836	0.00111722	0.00113837	0.998944	0.000666105	0.000583279	0.000468738	0.287666	0.998396	0.000139212	0.000135688	0.000144499	0.00014626	0.000160358	0.000773594	0.000204413	0.000250229	0.000315431	0.0002749	0.000311905	0.998382	0.000548048	0.000243183	0.000251997
C:	0.000114541	0.758043	0.000155071	0.000378867	0.000338339	0.000459928	0.000426448	0.000540987	0.000468738	0.000355959	0.000613237	0.000496934	0.000251992	0.000518081	0.000697821	0.000343624	0.997736	0.998603	0.998356	0.000371821	0.00114894	0.998759	0.000544517	0.000498706	0.000389446	0.00041412
G:	0.998981	0.000310143	0.998386	0.998083	0.998167	0.000311905	0.000350674	0.998419	0.000479311	0.698626	0.000512793	0.000426447	0.998867	0.000748926	0.000974482	0.998879	0.000622047	0.000357723	0.000576232	0.998692	0.000773597	0.000285472	0.000644962	0.998243	0.998677	0.998736
E8.5-4KO-C	Dnmt1
WT	C	C	A	A	T	C	A	A	T	C	A	G	T	G	G	T	G	G	C	T	C	A	G	T	G	G
A:	0.000403027	0.000604544	0.99939	0.999339	0.000145546	0.000526189	0.999082	0.999048	0.000229505	0.000621341	0.998483	0.000190321	0.000268692	0.0002463	0.000240702	0.000341461	0.000263093	0.000722115	0.000347061	0.000279902	0.000850835	0.997515	0.000313473	0.00029108	0.000403032	0.000654941
T:	0.000347051	0.000223905	0.000134342	0.000212725	0.999233	0.00405278	0.000240702	0.000268689	0.998796	0.00799346	0.000408625	0.000347055	0.99822	0.000542979	0.000520588	0.998662	0.000570968	0.00058217	0.000531787	0.998214	0.000291075	0.000559779	0.000475807	0.998354	0.00052618	0.000347063
C:	0.999054	0.998976	0.000218306	0.000212725	0.000352669	0.995298	0.000307875	0.000380643	0.000453413	0.991144	0.000503784	0.000145539	0.000481407	0.000145541	7.83682e-05	0.000447818	0.000235104	0.000302281	0.998858	0.000990853	0.998601	0.000951624	0.000464611	0.000565367	0.000218309	0.000319074
G:	0.000195916	0.000195917	0.00025749	0.000235118	0.0002687	0.000123151	0.00036945	0.000302275	0.000520586	0.000240699	0.000604541	0.999317	0.00102999	0.999065	0.99916	0.000548577	0.998931	0.998393	0.000263095	0.00051502	0.00025749	0.000974015	0.998746	0.000789275	0.998852	0.998679
E8.5-4KO-C	Tet1
WT	A	A	A	A	C	A	C	A	G	T	C	A	G	G	A	G	A	A	A	C	G	C	A	T	G	G
A:	0.999388	0.999093	0.999226	0.998473	0.000906711	0.998174	0.00102218	0.998007	0.000201019	0.000538899	0.00140714	0.998362	0.000329326	0.00102648	0.998336	0.00112486	0.999123	0.999367	0.998584	0.000556002	0.00128739	0.00117188	0.998674	0.000440525	0.000342158	0.000235233
T:	0.0001112	0.000273723	0.000205298	0.00025662	0.000402032	0.000367823	0.000393477	0.0003165	0.0011163	0.997746	0.000744204	0.000350718	0.000692867	0.00061589	0.000269448	0.000354994	0.000192466	0.000149695	0.000136862	0.000248063	0.000235238	0.000218123	0.000825457	0.998131	0.000560284	0.000958039
C:	0.000329322	0.000265169	0.000265177	0.00100082	0.998499	0.00105642	0.998469	0.000470474	0.000205296	0.00123177	0.99766	0.000286562	0.000303664	0.000141141	0.000303664	0.000188189	0.000376377	0.000248066	0.00100936	0.998349	0.000898181	0.998469	0.000273727	0.000380648	0.000111201	0.000102647
G:	0.000171076	0.000367815	0.000303671	0.000269451	0.000192462	0.000402039	0.000115477	0.00120612	0.998477	0.000483298	0.000188189	0.00100083	0.998674	0.998216	0.00109062	0.998332	0.000307945	0.000235235	0.000269447	0.000846834	0.997579	0.000141138	0.00022668	0.00104785	0.998986	0.998704
E8.5-4KO-C	Tet2
WT	T	G	A	A	A	T	T	C	A	G	G	T	T	C	T	C	A	A	C	G	A	G	C	A	G	G
A:	0.000264383	0.000144207	0.999093	0.998432	0.999333	0.00019228	0.000120174	0.000588857	0.998438	9.01307e-05	0.000144209	0.000276399	6.00871e-05	0.000480691	0.000198289	0.000721046	0.999273	0.999447	0.000168249	0.000234338	0.999231	0.000222328	0.000264388	0.999255	0.000180261	0.000282413
T:	0.999045	0.000408588	0.000264387	0.000474685	0.000150216	0.999237	0.999315	0.00140004	0.000150219	0.000678985	0.000222322	0.998882	0.999531	0.000144207	0.999069	0.000180261	0.000108157	0.000138202	0.00016224	0.000829197	0.000192278	0.000360531	0.000588864	0.000186275	0.000570828	0.000330483
C:	0.00042061	0.000234337	0.000342501	0.000564816	0.000252363	0.000210306	0.000276401	0.997921	0.000258376	3.60523e-05	0.000132192	0.000366529	0.000192279	0.999351	0.000456665	0.999033	0.0001382	0.000120176	0.999591	7.21041e-05	0.000348503	9.61417e-05	0.999087	0.000282416	0.000108157	0.000252369
G:	0.000270392	0.999213	0.000300439	0.000528764	0.00026438	0.000360525	0.000288418	9.01312e-05	0.00115368	0.999195	0.999501	0.000474685	0.000216314	2.40346e-05	0.000276402	6.60958e-05	0.000480697	0.00029443	7.81156e-05	0.998864	0.00022833	0.999321	6.00882e-05	0.000276407	0.999141	0.999135
E8.5-4KO-C	Tet3
WT	G	C	G	G	G	T	A	G	A	C	C	A	G	A	A	G	C	C	C	G	A	C	T	G	G	G
A:	0.00011781	0.000255818	0.000511633	0.000378681	0.000228886	0.000116126	0.99951	0.000169985	0.998884	0.000222154	0.000693397	0.999446	0.000210376	0.999392	0.999394	0.000200277	0.000260865	0.000516678	0.000799417	0.00043253	0.999165	0.000169982	0.000131273	0.000235618	0.000370263	0.00029789
T:	0.000233937	0.00185132	0.00108554	0.000666478	0.000264229	0.999497	0.000149788	0.000705184	0.000207014	0.000614289	0.000759034	0.000106029	0.000171667	0.000102662	6.05875e-05	0.000311355	0.000514999	0.000121175	0.000201958	0.000821301	6.22712e-05	0.000166616	0.999345	0.00103672	0.000489757	0.000333233
C:	4.0392e-05	0.997765	3.87091e-05	6.7321e-05	4.54407e-05	0.000195227	0.000169984	0.00010603	0.000422442	0.998957	0.998317	0.000176714	4.20753e-05	0.000215422	0.000230569	0.000102663	0.999015	0.999192	0.99878	9.08817e-05	0.000414019	0.999581	0.000203642	8.91983e-05	0.000109396	0.00011781
G:	0.999608	0.000127909	0.998364	0.998888	0.999461	0.000191861	0.000169984	0.999019	0.000486398	0.000207007	0.000230571	0.000270962	0.999576	0.000289473	0.000314718	0.999386	0.000208692	0.000169982	0.000218788	0.998655	0.00035848	8.24665e-05	0.000319768	0.998638	0.999031	0.999251
E8.5-4KO-1	Dnmt1
WT	C	C	A	A	T	C	A	A	T	C	A	G	T	G	G	T	G	G	C	T	C	A	G	T	G	G
A:	0.00163519	0.00179871	0.99534	0.995749	0.00147167	0.00163519	0.995667	0.995667	0.00147167	0.00163519	0.996157	0.00122639	0.000981114	0.00147167	0.00106287	0.00114463	0.00915706	0.000981114	0.00179871	0.00122639	0.00163519	0.989044	0.00122639	0.00122639	0.00147167	0.00155343
T:	0.00106287	0.00163519	0.00106287	0.00147167	0.995585	0.905977	0.00138991	0.00147167	0.996484	0.987082	0.000981114	0.00155343	0.995503	0.00147167	0.00981114	0.988554	0.00212575	0.00179871	0.0094841	0.988145	0.000981114	0.000654076	0.00915706	0.996239	0.00874826	0.00138991
C:	0.996239	0.995585	0.00114463	0.00171695	0.00155343	0.09108	0.00155343	0.00155343	0.00114463	0.00956586	0.00163519	0.00147167	0.00171695	0.00179871	0.000735835	0.00940234	0.000981114	0.00138991	0.987736	0.00163519	0.988145	0.00874826	0.00122639	0.00130815	0.00114463	0.000245278
G:	0.00106287	0.000981114	0.00245278	0.00106287	0.00138991	0.00130815	0.00138991	0.00130815	0.000899354	0.00171695	0.00122639	0.995749	0.00179871	0.995258	0.98839	0.000899354	0.987736	0.99583	0.000981114	0.00899354	0.00923882	0.00155343	0.98839	0.00122639	0.988635	0.996811
E8.5-4KO-1	Tet1
WT	A	A	A	A	C	A	C	A	G	T	C	A	G	G	A	G	A	A	A	C	G	C	A	T	G	G
A:	0.998389	0.998249	0.998129	0.997749	0.00102036	0.997339	0.00100035	0.996559	0.000350123	0.00136048	0.000740259	0.997979	0.00124046	0.00207072	0.996539	0.0014305	0.997489	0.998419	0.997029	0.00109039	0.00118044	0.00145052	0.998079	0.000490172	0.00155057	0.000480173
T:	0.000350123	0.000520182	0.000490172	0.000500175	0.000670235	0.000720252	0.489101	0.000620217	0.00119042	0.997239	0.996129	0.000580203	0.000530196	0.000490172	0.000630233	0.000490172	0.000470183	0.000320118	0.000990347	0.000400144	0.0002701	0.0014005	0.000900342	0.996959	0.00046017	0.00180065
C:	0.000830291	0.000510179	0.000670235	0.00131046	0.997999	0.00124043	0.509538	0.00077027	0.000820287	0.000680238	0.00179063	0.00037013	0.000620229	0.000470165	0.00155057	0.000550193	0.00151059	0.000550204	0.0014205	0.996829	0.00118044	0.996959	0.000670255	0.0014205	0.000370137	0.000480173
G:	0.000430151	0.000720252	0.000710249	0.000440154	0.000310109	0.000700245	0.000360126	0.00205072	0.997639	0.000720252	0.00134047	0.00107037	0.997609	0.996969	0.00128047	0.997529	0.000530207	0.000710263	0.000560196	0.00168061	0.997369	0.000190068	0.000350133	0.0011304	0.997619	0.997239
E8.5-4KO-1	Tet2
WT	T	G	A	A	A	T	T	C	A	G	G	T	T	C	T	C	A	A	C	G	A	G	C	A	G	G
A:	7.79818e-05	0.000220943	0.998609	0.99922	0.999363	0.000194952	0.000142965	0.000168958	0.998895	0.000181955	0.000142965	0.000246936	0.000168958	0.000272936	0.000246936	0.000428894	0.998973	0.999064	0.000298926	0.000272929	0.998934	0.000428889	0.000636835	0.999038	0.000441886	0.000389899
T:	0.999181	0.000181953	0.000324916	0.00019495	0.00019495	0.999012	0.998934	0.998908	0.000220943	0.000311923	0.000272933	0.998908	0.998921	0.402659	0.998531	0.0394063	0.000285926	0.000272933	0.000467885	0.000688822	0.000441886	0.000571852	0.000636835	0.000298923	0.000454882	0.000350909
C:	0.000324924	3.89899e-05	0.000402896	0.000272929	0.000207946	0.000246939	0.000350914	0.000584856	0.000311919	0.000155962	0.000181955	0.000207946	0.000506875	0.596847	0.000649832	0.960022	0.000129966	0.000259936	0.999103	0.000246936	0.000324916	0.000142963	0.998414	0.000350909	0.000181953	0.00019495
G:	0.000415903	0.999558	0.000662828	0.000311919	0.000233939	0.000545866	0.000571859	0.000337917	0.000571852	0.99935	0.999402	0.000636835	0.000402901	0.000220949	0.000571852	0.000142965	0.000610842	0.000402901	0.000129968	0.998791	0.000298923	0.998856	0.000311919	0.000311919	0.998921	0.999064
E8.5-4KO-1	Tet3
WT	G	C	G	G	G	T	A	G	A	C	C	A	G	A	A	G	C	C	C	G	A	C	T	G	G	G
A:	0.000394445	0.000427308	0.000328699	0.000525927	0.000509483	0.000361574	0.998274	0.000509491	0.998061	0.0188183	0.000328699	0.998669	0.000608093	0.998356	0.998241	0.000427315	0.000690267	0.000706702	0.000838182	0.000723137	0.998159	0.000542353	0.000361569	0.000476613	0.000509483	0.000838182
T:	0.00037801	0.0157775	0.000706702	0.000739584	0.000805312	0.998126	0.000624527	0.000723149	0.000788877	0.416863	0.998143	0.000295834	0.000427308	0.000312269	0.000394438	0.000460186	0.000969661	0.000690267	0.000378003	0.000525918	0.000312264	0.000410873	0.99834	0.00111758	0.000476613	0.000279394
C:	0.000262963	0.983286	0.000246524	0.000493056	0.000427308	0.000575232	0.000410873	0.000427315	0.000443743	0.000558797	0.00101897	0.000345139	0.000345134	0.000657408	0.000673832	0.000460186	0.997831	0.998225	0.998126	0.000509483	0.000887486	0.998669	0.000476613	0.000542353	0.000476613	0.000246524
G:	0.998965	0.000509483	0.998718	0.998241	0.998258	0.000936807	0.000690267	0.99834	0.000706702	0.56376	0.000509483	0.000690279	0.998619	0.000673843	0.000690267	0.998652	0.000509483	0.000378003	0.000657397	0.998241	0.000640962	0.000378003	0.000821747	0.997863	0.998537	0.998636
E8.5-4KO-2	Dnmt1
WT	C	C	A	A	T	C	A	A	T	C	A	G	T	G	G	T	G	G	C	T	C	A	G	T	G	G
A:	0.00201787	0.00144134	0.994091	0.994523	0.00201787	0.00172961	0.994667	0.995244	0.00201787	0.00158547	0.994523	0.00158547	0.00187374	0.00115307	0.00172961	0.00115307	0.0109542	0.00230614	0.00158547	0.00158547	0.00273854	0.984722	0.00187374	0.00187374	0.00115307	0.00245027
T:	0.00172961	0.00187374	0.00172961	0.00216201	0.993802	0.909628	0.00230614	0.000720669	0.994523	0.983569	0.00216201	0.00201787	0.993946	0.00317094	0.0110983	0.98501	0.00216201	0.00331508	0.0112424	0.983857	0.00216201	0.00144134	0.01081	0.994523	0.0113866	0.00187374
C:	0.994667	0.995244	0.00273854	0.00201787	0.00115307	0.0869127	0.00158547	0.00273854	0.0012972	0.0123955	0.00187374	0.00172961	0.00187374	0.00201787	0.00273854	0.011819	0.00172961	0.00172961	0.984722	0.00216201	0.984145	0.0110983	0.00201787	0.00172961	0.00187374	0.00158547
G:	0.00158547	0.00144134	0.00144134	0.0012972	0.00302681	0.00172961	0.00144134	0.0012972	0.00216201	0.00245027	0.00144134	0.994667	0.00230614	0.993658	0.984434	0.00201787	0.985154	0.992649	0.00245027	0.0123955	0.0109542	0.00273854	0.985298	0.00187374	0.985587	0.994091
E8.5-4KO-2	Tet1
WT	A	A	A	A	C	A	C	A	G	T	C	A	G	G	A	G	A	A	A	C	G	C	A	T	G	G
A:	0.998351	0.998157	0.998143	0.997228	0.00127507	0.997256	0.00123349	0.996591	0.000388059	0.00130277	0.0010533	0.997394	0.0010533	0.00214818	0.996632	0.00177398	0.997672	0.998531	0.996923	0.00108104	0.00113647	0.00167697	0.997921	0.000498933	0.00124735	0.000498933
T:	0.00036034	0.000388059	0.00049894	0.000720681	0.000803847	0.000789977	0.118637	0.000609807	0.00169083	0.996757	0.996854	0.000942429	0.000651385	0.000665244	0.000595948	0.000498933	0.000429643	0.000332622	0.0010256	0.000401924	0.000332627	0.000928569	0.00115032	0.996854	0.000304908	0.001871
C:	0.000831555	0.000692962	0.000651394	0.00162153	0.997491	0.0014968	0.879866	0.000817695	0.000498933	0.000859273	0.000886992	0.000332622	0.000568229	0.00036034	0.00130277	0.000526651	0.00134437	0.000540511	0.00142752	0.996729	0.00117805	0.99709	0.000498933	0.00120575	0.000526659	0.000540511
G:	0.000457355	0.000762259	0.000706831	0.000429637	0.000429643	0.000457355	0.000263329	0.00198187	0.997422	0.00108102	0.00120575	0.00133049	0.997727	0.996826	0.00146908	0.9972	0.000554378	0.000595948	0.000623675	0.00178787	0.997353	0.000304903	0.000429637	0.00144136	0.997921	0.99709
E8.5-4KO-2	Tet2
WT	T	G	A	A	A	T	T	C	A	G	G	T	T	C	T	C	A	A	C	G	A	G	C	A	G	G
A:	0.000204537	0.000163629	0.998486	0.998671	0.999407	0.000245444	0.000224995	0.000306805	0.998364	0.000163629	0.000265898	0.000245444	0.000122724	0.000490888	0.000265898	0.000552249	0.998875	0.999182	0.00038862	0.000368166	0.99912	0.000552249	0.000654517	0.99908	0.000449981	0.000490888
T:	0.998527	0.000368166	0.000265898	0.000286351	0.000122724	0.998834	0.998486	0.99908	0.000347719	0.000531795	0.000286351	0.998793	0.999182	0.0451617	0.998589	0.0890348	0.000245444	0.000245444	0.000306805	0.000797693	0.000368166	0.000593156	0.000572703	0.000286351	0.000327259	0.000286351
C:	0.000531795	0.000122722	0.000490888	0.000286351	0.000265903	0.000327259	0.000654531	0.000306805	0.000470444	0.000245444	0.000102268	0.000102268	0.000327265	0.954204	0.000695425	0.910229	0.000265898	0.000265898	0.9991	0.000306805	0.00022499	0.000204537	0.998405	0.000306805	0.000286351	0.000163629
G:	0.000736332	0.999345	0.000756786	0.000756786	0.000204541	0.000593156	0.000634076	0.000306805	0.000818163	0.999059	0.999345	0.000859054	0.000368173	0.000143176	0.000449981	0.000184083	0.00061361	0.000306805	0.000204537	0.998527	0.000286351	0.99865	0.000368166	0.000327259	0.998936	0.999059
E8.5-4KO-2	Tet3
WT	G	C	G	G	G	T	A	G	A	C	C	A	G	A	A	G	C	C	C	G	A	C	T	G	G	G
A:	0.000650396	0.000681368	0.000991111	0.000960109	0.00068141	0.000650396	0.996903	0.00108403	0.996717	0.699879	0.000650417	0.996965	0.000774305	0.997367	0.997182	0.000867222	0.00117694	0.00083625	0.00105302	0.00102208	0.996717	0.000712339	0.000464569	0.00074331	0.00126982	0.00102205
T:	0.000805253	0.00675173	0.00108403	0.00117691	0.00161061	0.997306	0.00117698	0.000991111	0.000898194	0.131601	0.997027	0.000526528	0.000898194	0.000340694	0.00102208	0.000712361	0.00139375	0.00130083	0.000557483	0.00114597	0.000929138	0.000526511	0.996903	0.000867195	0.00108399	0.00105302
C:	0.000681368	0.991514	0.000464583	0.00074331	0.00068141	0.000929138	0.00105309	0.000898194	0.000650417	0.000991111	0.00142472	0.00108403	0.0005575	0.000743333	0.000805278	0.000743333	0.996841	0.996934	0.997553	0.000588472	0.000960109	0.997832	0.00145565	0.000836224	0.000557483	0.00074331
G:	0.997863	0.00105302	0.99746	0.99712	0.997027	0.00111497	0.000867249	0.997027	0.00173444	0.167529	0.000898194	0.00142472	0.99777	0.00154861	0.000991111	0.997677	0.000588472	0.000929167	0.000836224	0.997243	0.00139371	0.000929138	0.00117691	0.997553	0.997089	0.997182
E8.5-4KO-3	Dnmt1
WT	C	C	A	A	T	C	A	A	T	C	A	G	T	G	G	T	G	G	C	T	C	A	G	T	G	G
A:	0.00276324	0.000588888	0.997803	0.997599	0.00104188	0.00104188	0.996625	0.996671	0.000747452	0.00398632	0.997712	0.00126837	0.00115513	0.00104188	0.000792734	0.00117778	0.00142692	0.00154017	0.00142692	0.00099658	0.00131367	0.996535	0.00101923	0.00113248	0.00185726	0.00235555
T:	0.000407692	0.00267265	0.000430341	0.000588888	0.99692	0.528776	0.00115513	0.000543589	0.996716	0.993953	0.000724785	0.000747435	0.996988	0.00124572	0.00144957	0.996897	0.00154017	0.00120043	0.000792734	0.996172	0.00101923	0.00097393	0.00113248	0.996648	0.000566239	0.000430341
C:	0.996603	0.996353	0.000838033	0.000724785	0.000747435	0.469389	0.00117778	0.00108718	0.000611552	0.000792734	0.000770084	0.00047564	0.000679486	0.000634187	0.00117778	0.00126837	0.00126837	0.00129102	0.996965	0.00151752	0.99658	0.00126837	0.00138162	0.000747435	0.000679486	0.000770084
G:	0.000226495	0.000385042	0.000928631	0.00108718	0.00129102	0.000792734	0.00104188	0.00169872	0.00192525	0.00126837	0.000792734	0.997509	0.00117778	0.997078	0.99658	0.000656837	0.995765	0.995968	0.000815384	0.00131367	0.00108718	0.00122308	0.996467	0.00147222	0.996897	0.996444
E8.5-4KO-3	Tet1
WT	A	A	A	A	C	A	C	A	G	T	C	A	G	G	A	G	A	A	A	C	G	C	A	T	G	G
A:	0.998658	0.998768	0.998572	0.997842	0.00121367	0.997934	0.00125044	0.997707	0.00032487	0.000508762	0.000974611	0.998039	0.000367778	0.00130562	0.997628	0.00139756	0.99875	0.998768	0.99802	0.000950104	0.00279516	0.00138531	0.989935	0.000631352	0.00871036	0.000441341
T:	0.000294222	0.000263574	0.00032487	0.000361648	0.0384818	0.000398431	0.127699	0.000386171	0.00129335	0.998419	0.998149	0.000380037	0.000533278	0.000484244	0.000416815	0.000337132	0.000422955	0.000281968	0.000177761	0.000300356	0.000288098	0.000435209	0.0028503	0.997634	0.000527158	0.00126273
C:	0.000637481	0.000471981	0.000649741	0.0014282	0.96009	0.00125659	0.870849	0.000570063	0.000527148	0.000539411	0.000514889	0.000355519	0.000521018	0.000306483	0.000594574	0.000465855	0.000404565	0.000355525	0.00127498	0.997769	0.00131789	0.989855	0.000704912	0.000563926	0.000447471	0.00635041
G:	0.000410685	0.0004965	0.000453593	0.000367778	0.000214537	0.00041069	0.000202278	0.00133628	0.997855	0.000533281	0.000361648	0.00122593	0.998578	0.997904	0.00136078	0.997799	0.000422955	0.000594585	0.000527155	0.000980753	0.995599	0.00832414	0.00650971	0.00117076	0.990315	0.991946
E8.5-4KO-3	Tet2
WT	T	G	A	A	A	T	T	C	A	G	G	T	T	C	T	C	A	A	C	G	A	G	C	A	G	G
A:	9.0734e-05	0.000201631	0.999214	0.999173	0.999516	7.05709e-05	0.000110897	0.000120979	0.99882	0.00019155	0.000100816	9.0735e-05	0.000100816	0.000383099	0.000272202	0.000443589	0.998891	0.999042	0.00036294	0.000332691	0.998881	0.000463752	0.00048392	0.998841	0.000332691	0.000494001
T:	0.999143	0.000151223	0.000161305	9.0734e-05	0.000100816	0.999365	0.999325	0.999123	0.000141142	0.00058473	0.000292365	0.999294	0.999476	0.00246998	0.999072	0.00997066	0.000433507	0.000413344	0.000695635	0.000685546	0.000403262	0.000655301	0.000937595	0.000383099	0.000463752	0.00036294
C:	0.000493996	9.0734e-05	0.000161305	0.000252039	0.00019155	0.000171387	0.000302447	0.000413344	0.000282284	6.04894e-05	0.000120979	0.000312532	0.000342773	0.996955	0.00045367	0.989455	0.000252039	0.000282284	0.99875	0.000231876	0.000302447	0.000171387	0.998347	0.000342773	0.000332691	0.000252042
G:	0.000272202	0.999556	0.000463752	0.000483915	0.00019155	0.000393181	0.000262121	0.000342773	0.000756117	0.999163	0.999486	0.00030245	8.06525e-05	0.00019155	0.000201631	0.00013106	0.000423426	0.000262121	0.000191552	0.99875	0.000413344	0.99871	0.000231878	0.000433507	0.998871	0.998891
E8.5-4KO-3	Tet3
WT	G	C	G	G	G	T	A	G	A	C	C	A	G	A	A	G	C	C	C	G	A	C	T	G	G	G
A:	0.00025341	0.000506821	0.000485703	0.000527939	0.000696879	0.000358998	0.998247	0.000464586	0.99793	0.0192592	0.000570174	0.998268	0.000443478	0.998395	0.998057	0.000422351	0.000717996	0.000549056	0.000633526	0.000591291	0.997994	0.000464596	0.000506821	0.000570186	0.000654644	0.00073913
T:	0.000760231	0.00257634	0.0012037	0.000844702	0.000781349	0.997952	0.000549056	0.000717996	0.000675761	0.527727	0.998078	0.000337881	0.000570186	0.000506821	0.000316763	0.000549056	0.0012037	0.000358998	0.000485703	0.000675761	0.000316763	0.000401242	0.99793	0.000992545	0.000823584	0.000654658
C:	0.000485703	0.996157	0.000380116	0.000570174	0.000316763	0.000464586	0.000549056	0.000506821	0.000654644	0.000739114	0.000823584	0.000633526	0.00042236	0.000549056	0.000802467	0.000506821	0.997487	0.998416	0.998353	0.000401233	0.000717996	0.998648	0.000844702	0.000380124	0.000232293	0.000464596
G:	0.998501	0.000760231	0.99793	0.998057	0.998205	0.00122482	0.000654644	0.998311	0.000739114	0.452274	0.000527939	0.000760231	0.998564	0.000549056	0.000823584	0.998522	0.000591291	0.000675761	0.000527939	0.998332	0.000971407	0.000485714	0.000717996	0.998057	0.998289	0.998142
E9.5-4KO-C	Dnmt1
WT	C	C	A	A	T	C	A	A	T	C	A	G	T	G	G	T	G	G	C	T	C	A	G	T	G	G
A:	0.000444518	0.000610383	0.99939	0.999191	0.000252123	0.000709912	0.998806	0.999025	0.000252116	0.0007431	0.998142	0.000199041	0.000265389	0.000325108	0.00024549	0.000391447	0.000431255	0.000762989	0.000510895	0.000272035	0.000736455	0.998587	0.00037155	0.000331739	0.000331732	0.000756369
T:	0.000371538	0.000252115	0.000139328	0.000232222	0.998978	0.00773605	0.000285297	0.000278659	0.998759	0.0157643	0.000597126	0.000490967	0.998308	0.000537424	0.000437901	0.998461	0.000690007	0.000404716	0.000563975	0.998315	0.000205677	0.000345011	0.000617038	0.998288	0.000504233	0.000431263
C:	0.998912	0.998992	0.000192406	0.000225587	0.000431263	0.991435	0.000325106	0.000305198	0.000464425	0.983214	0.000590491	9.28856e-05	0.000417988	0.000145967	0.000172506	0.000597122	0.000245483	0.000285292	0.998713	0.000796199	0.998826	0.000497611	0.000696656	0.0004578	0.000298559	0.000285297
G:	0.000272019	0.000145961	0.000278657	0.00035165	0.000338376	0.000119424	0.000583864	0.000391449	0.000524137	0.000278662	0.000670108	0.999217	0.00100848	0.998992	0.999144	0.000550679	0.998633	0.998547	0.00021232	0.000617055	0.000232216	0.000570594	0.998315	0.000922234	0.998865	0.998527
E9.5-4KO-C	Tet1
WT	A	A	A	A	C	A	C	A	G	T	C	A	G	G	A	G	A	A	A	C	G	C	A	T	G	G
A:	0.999212	0.999136	0.999101	0.998459	0.00074726	0.998254	0.00078231	0.998193	0.000201411	0.000618825	0.00117636	0.998467	0.000192651	0.000916564	0.998538	0.0011851	0.999378	0.999606	0.998888	0.000586714	0.00129314	0.000913645	0.998856	0.000338602	0.000186814	0.000186815
T:	0.000108001	0.000160547	0.000221851	0.000350278	0.000592554	0.000496223	0.000522513	0.000391146	0.00101581	0.997554	0.00251618	0.000443714	0.000575035	0.000478715	0.000134274	0.000253951	9.63298e-05	7.88126e-05	4.96226e-05	0.000195571	0.000143034	0.000113841	0.000712236	0.998424	0.000507902	0.000761855
C:	0.000411573	0.000379476	0.000309423	0.000925318	0.998397	0.000969094	0.99864	0.000461202	0.000192654	0.00111505	0.996091	0.000251049	0.000143029	9.34077e-05	0.000338603	7.29744e-05	0.000271475	0.000183896	0.000828989	0.998523	0.000709332	0.998897	0.000236439	0.000303574	3.79467e-05	4.37848e-05
G:	0.000268544	0.000324014	0.000367805	0.000265628	0.000262709	0.00028022	5.54623e-05	0.000954513	0.99859	0.000712232	0.000216006	0.000837802	0.999089	0.998511	0.000989538	0.998488	0.00025396	0.000131354	0.000233518	0.000694716	0.997854	7.58938e-05	0.000195573	0.000934075	0.999267	0.999008
E9.5-4KO-C	Tet2
WT	T	G	A	A	A	T	T	C	A	G	G	T	T	C	T	C	A	A	C	G	A	G	C	A	G	G
A:	0.000159893	0.000195423	0.998574	0.99885	0.999396	0.000168775	0.000111037	0.000346434	0.998459	9.32699e-05	0.000124361	0.000257603	6.66214e-05	0.00033311	0.000146568	0.000595153	0.99928	0.999405	0.000119919	0.00015545	0.999129	0.000262049	0.000239844	0.99928	0.000222071	0.000310908
T:	0.999178	0.000399728	0.000532973	0.000275367	9.77118e-05	0.999347	0.999463	0.00105707	0.000204306	0.000635124	0.000146568	0.998956	0.999556	0.0001821	0.99909	0.000159892	9.77131e-05	0.00015101	0.000297577	0.000732835	0.000275376	0.00050189	0.000675117	0.000204306	0.00043526	0.000377531
C:	0.000350876	0.000346431	0.000537415	0.000390844	0.000315343	0.000226514	0.000248723	0.998543	0.000230955	3.99728e-05	7.99463e-05	0.000333107	0.000213188	0.999454	0.000488559	0.999218	0.000164336	0.000155451	0.999538	6.66214e-05	0.000435271	4.4415e-05	0.998983	0.000279811	0.000159891	0.000204311
G:	0.000310902	0.999058	0.000355316	0.000484113	0.000190982	0.000257604	0.000177659	5.32976e-05	0.00110592	0.999232	0.999649	0.000453025	0.000164333	3.10902e-05	0.00027537	2.66487e-05	0.000457475	0.000288695	4.44144e-05	0.999045	0.000159896	0.999192	0.000102156	0.000235397	0.999183	0.999107
E9.5-4KO-C	Tet3
WT	G	C	G	G	G	T	A	G	A	C	C	A	G	A	A	G	C	C	C	G	A	C	T	G	G	G
A:	0.000108857	0.000225778	0.000645086	0.00030641	0.000258029	0.000145142	0.999419	0.000209651	0.998706	0.000229806	0.000749897	0.99946	0.000221743	0.999391	0.999335	0.000173368	0.000278187	0.000463646	0.000661194	0.000362861	0.99898	0.000133049	7.25725e-05	0.000306408	0.000354794	0.000318506
T:	0.000233842	0.00184251	0.000943438	0.000572502	0.000318505	0.999444	0.000185463	0.000766033	0.000221745	0.000713609	0.000725707	6.0477e-05	0.000249965	8.86975e-05	6.85393e-05	0.000213686	0.000616848	0.000120951	0.000278185	0.000725722	0.000104827	0.00022578	0.999206	0.000693451	0.000427366	0.00037495
C:	4.43493e-05	0.997783	2.01589e-05	6.8539e-05	6.8539e-05	0.000189491	0.000217717	6.45081e-05	0.000592663	0.998682	0.998399	0.000161272	5.64436e-05	0.000282219	0.000274157	0.000120955	0.998944	0.999274	0.998815	0.000104826	0.000584614	0.999524	0.00029029	0.000181426	0.000124984	5.24124e-05
G:	0.999613	0.000149175	0.998391	0.999053	0.999355	0.000221745	0.000177399	0.99896	0.000479775	0.000374947	0.000124983	0.000318512	0.999472	0.000237871	0.000322538	0.999492	0.000161268	0.00014111	0.000245932	0.998807	0.000330609	0.000116922	0.000431403	0.998819	0.999093	0.999254
E9.5-4KO-1	Dnmt1
WT	C	C	A	A	T	C	A	A	T	C	A	G	T	G	G	T	G	G	C	T	C	A	G	T	G	G
A:	0.000441204	0.000405099	0.999346	0.999366	0.00013637	0.000196535	0.99927	0.999013	0.000160435	0.00818623	0.999418	0.000164447	0.000132359	0.000204558	0.000224609	0.000148404	0.000252685	0.000393068	0.00050136	0.000260707	0.000589599	0.999338	0.00032087	0.000212577	0.000393066	0.000537458
T:	0.000236646	0.000256696	0.000132359	0.000156425	0.999238	0.604294	0.000112305	0.000212579	0.999266	0.991184	0.000140381	0.000320873	0.999286	0.000473291	0.000629708	0.999214	0.000605643	0.000573558	0.00068586	0.998721	0.000224609	0.000108294	0.000268729	0.999029	0.000340925	0.000212577
C:	0.999166	0.999154	0.000216587	0.000248676	0.00022461	0.395188	0.000288783	0.000276754	0.000248674	0.000344937	0.000164446	0.000112305	0.000252685	0.000108295	0.000188511	0.000284776	0.000188511	0.00022461	0.99864	0.00059361	0.998977	0.000168457	0.000168457	0.000268729	0.000300816	0.000132359
G:	0.000156427	0.0001845	0.000304827	0.000228622	0.000401089	0.000320874	0.000328892	0.000497355	0.000324881	0.000284773	0.000276751	0.999402	0.000328892	0.999214	0.998957	0.000352961	0.998953	0.998809	0.000172468	0.000425153	0.000208566	0.000385044	0.999242	0.000489327	0.998965	0.999118
E9.5-4KO-1	Tet1
WT	A	A	A	A	C	A	C	A	G	T	C	A	G	G	A	G	A	A	A	C	G	C	A	T	G	G
A:	0.999037	0.999072	0.998865	0.998496	0.000741696	0.99842	0.000698291	0.998216	0.000242156	0.000204843	0.000661739	0.998175	0.000261194	0.000967861	0.998255	0.00101965	0.999151	0.999289	0.998634	0.000697533	0.00293635	0.00107067	0.987386	0.000344197	0.0114721	0.000251296
T:	0.000236063	0.000197228	0.000276423	0.000395216	0.38409	0.000572644	0.453497	0.000412732	0.000964815	0.998725	0.998721	0.000348765	0.000392933	0.000447759	0.00028937	0.000247487	0.000124125	0.000117271	0.000113464	0.000285562	0.000204844	0.000191898	0.00264242	0.998429	0.000346486	0.000766832
C:	0.000341911	0.000348004	0.000512486	0.000857443	0.6149	0.000747788	0.545658	0.000459945	0.000251294	0.000552086	0.00037694	0.000182759	0.000255863	0.000188851	0.000370851	0.000154584	0.00032897	0.000241396	0.000863548	0.998378	0.000834604	0.987398	0.000494978	0.000344959	0.000186569	0.00937485
G:	0.000385316	0.000382271	0.000345719	0.000251293	0.000268046	0.00025967	0.000146207	0.000911513	0.998542	0.000517818	0.000240632	0.00129378	0.99909	0.998396	0.00108438	0.998578	0.000395982	0.000352575	0.00038913	0.000638898	0.996024	0.0113395	0.00947616	0.000881815	0.987995	0.989607
E9.5-4KO-1	Tet2
WT	T	G	A	A	A	T	T	C	A	G	G	T	T	C	T	C	A	A	C	G	A	G	C	A	G	G
A:	6.3536e-05	0.000180191	0.99922	0.999153	0.99955	0.000137487	9.26998e-05	0.000153112	0.998983	0.000180192	0.000137487	0.000149988	7.49929e-05	0.000310388	0.000147903	0.000362467	0.999197	0.999363	0.000262474	0.000256227	0.99918	0.000329134	0.000285388	0.999197	0.000306219	0.000239559
T:	0.999268	0.000242686	0.000134362	0.00014582	0.000109365	0.999209	0.999202	0.99923	0.000179151	0.000533284	0.000208313	0.999332	0.999474	0.029616	0.999112	0.0177099	0.000152069	0.000174984	0.00028643	0.000534326	0.000347882	0.00043954	0.000604106	0.000254142	0.000432248	0.000337466
C:	0.000324971	6.14526e-05	0.000191648	0.000297889	0.000122906	0.00019269	0.000247894	0.000311432	0.000189567	9.4783e-05	7.39511e-05	2.70811e-05	0.000277057	0.969909	0.000439542	0.981856	0.000158318	0.000194773	0.999333	0.000136446	0.000171858	0.000112489	0.998928	0.000216645	0.000188523	0.00011353
G:	0.000343719	0.999516	0.000454121	0.000403088	0.000217689	0.000460374	0.00045725	0.000305182	0.000647859	0.999192	0.99958	0.000490584	0.000173942	0.000164568	0.000301013	7.18685e-05	0.000492662	0.000267683	0.000117697	0.999073	0.00029997	0.999119	0.000182273	0.000332259	0.999073	0.999309
E9.5-4KO-1	Tet3
WT	G	C	G	G	G	T	A	G	A	C	C	A	G	A	A	G	C	C	C	G	A	C	T	G	G	G
A:	0.000125865	0.000255087	0.000349066	0.000392703	0.00024334	0.000181248	0.998911	0.000261803	0.998788	0.364796	0.000280261	0.999126	0.000464863	0.998849	0.998733	0.000397738	0.000458152	0.000516886	0.000456472	0.000438011	0.998829	0.00032557	0.000191315	0.000263478	0.000426262	0.000461507
T:	0.000389343	0.00188966	0.000464862	0.000503466	0.000599121	0.998661	0.00046151	0.000565562	0.000466545	0.554411	0.99886	0.000114119	0.000181246	0.000129223	0.000154396	0.000270194	0.000604157	0.000177889	0.000239983	0.000248374	0.00010237	0.000250051	0.998829	0.000432976	0.000330605	0.000276904
C:	0.000125865	0.997555	8.22319e-05	0.00014097	0.000132579	0.000469901	0.000276906	0.000281942	0.000325574	0.000584014	0.000516889	0.000345715	0.000147682	0.000441372	0.000594088	0.000204743	0.998614	0.999055	0.998971	0.000201384	0.000490033	0.999208	0.000429619	0.00018628	0.000263477	0.000241662
G:	0.999359	0.000300399	0.999104	0.998963	0.999025	0.00068807	0.000350748	0.998891	0.000419555	0.0802096	0.000342355	0.000414522	0.999206	0.000580665	0.000518569	0.999127	0.000323895	0.000250052	0.000332284	0.999112	0.000578978	0.000216487	0.000550449	0.999117	0.99898	0.99902
E9.5-4KO-2	Dnmt1
WT	C	C	A	A	T	C	A	A	T	C	A	G	T	G	G	T	G	G	C	T	C	A	G	T	G	G
A:	0.00083455	0.00125183	0.996384	0.997357	0.000347729	0.000625913	0.997079	0.997218	0.00083455	0.00625913	0.997288	0.000486821	0.000695459	0.00083455	0.00104319	0.000765005	0.000904096	0.00146046	0.00139092	0.00132137	0.00125183	0.996662	0.00118228	0.00125183	0.000904096	0.00118228
T:	0.00132137	0.00118228	0.000486821	0.000695459	0.997635	0.849155	0.000556367	0.000904096	0.99694	0.991585	0.00118228	0.00132137	0.99687	0.0016691	0.00187774	0.99694	0.00146046	0.00153001	0.00111273	0.995897	0.000904096	0.000625913	0.000904096	0.996731	0.000765005	0.00132137
C:	0.99694	0.996453	0.00146046	0.000973642	0.000695459	0.149037	0.000973642	0.000625913	0.00125183	0.00111273	0.00083455	0.000556367	0.000973642	0.000973642	0.000486821	0.00111273	0.000973642	0.000765005	0.996731	0.00146046	0.996453	0.00083455	0.00111273	0.000973642	0.00139092	0.000904096
G:	0.000904096	0.00111273	0.0016691	0.000973642	0.00132137	0.00118228	0.00139092	0.00125183	0.000973642	0.00104319	0.000695459	0.997635	0.00146046	0.996523	0.996592	0.00118228	0.996662	0.996245	0.000765005	0.00132137	0.00139092	0.00187774	0.996801	0.00104319	0.99694	0.996592
E9.5-4KO-2	Tet1
WT	A	A	A	A	C	A	C	A	G	T	C	A	G	G	A	G	A	A	A	C	G	C	A	T	G	G
A:	0.998006	0.998006	0.997704	0.997579	0.00154152	0.997193	0.00139073	0.997152	0.000410516	0.000837781	0.000980203	0.997772	0.000351874	0.00136558	0.997244	0.00149125	0.998123	0.998216	0.99773	0.00134045	0.00294901	0.00160854	0.989251	0.00068698	0.0093916	0.000494295
T:	0.000393757	0.000410512	0.000477535	0.000502668	0.0424503	0.000871292	0.617902	0.000544557	0.00129019	0.997663	0.997336	0.000636713	0.000594834	0.000653469	0.000854543	0.000502668	0.000745631	0.000284845	0.000318359	0.000452401	0.000377004	0.000737247	0.0026139	0.997462	0.000653474	0.00107237
C:	0.00106398	0.000527802	0.000854536	0.00149125	0.95564	0.00102209	0.380263	0.000703736	0.000938322	0.000720491	0.00119803	0.000393757	0.000955086	0.000452401	0.000661852	0.000904803	0.000527806	0.000619958	0.00137397	0.997185	0.00160017	0.989075	0.00116452	0.000821025	0.000402138	0.00706255
G:	0.00053618	0.0010556	0.000963448	0.000427268	0.000368623	0.000913181	0.000444027	0.00160016	0.997361	0.000779136	0.000485913	0.00119803	0.998098	0.997529	0.00123993	0.997101	0.000603207	0.00087967	0.000578073	0.00102209	0.995074	0.00857887	0.00697039	0.00103047	0.989553	0.991371
E9.5-4KO-2	Tet2
WT	T	G	A	A	A	T	T	C	A	G	G	T	T	C	T	C	A	A	C	G	A	G	C	A	G	G
A:	8.35213e-05	0.000334091	0.998881	0.999181	0.999332	0.000150341	0.000217163	0.000116932	0.998831	0.000100226	0.000200458	0.000150338	6.68204e-05	0.000400902	0.000350807	0.000451015	0.999248	0.999215	0.000350795	0.000217155	0.998797	0.000501128	0.000501136	0.998814	0.000400902	0.000367494
T:	0.999115	0.000250568	0.000167043	0.000150338	0.000150343	0.999181	0.999048	0.999399	0.000300687	0.000451015	0.000200458	0.999482	0.999415	0.00320722	0.998847	0.0139815	0.000233867	0.000267268	0.000467727	0.000768396	0.000601363	0.000718283	0.000935454	0.000601353	0.000467719	0.000417606
C:	0.000350789	0.000100227	0.000400902	0.000200451	0.000283982	0.000133636	0.000283982	0.000267272	0.000217163	0.000150338	0.000150343	1.67043e-05	0.000350807	0.996191	0.000501153	0.985484	0.000217163	0.00023386	0.998981	8.35213e-05	0.000283977	0.000200451	0.998346	0.000317381	0.000183747	0.000334085
G:	0.000451015	0.999315	0.00055124	0.000467719	0.000233867	0.000534545	0.00045103	0.000217159	0.000651488	0.999298	0.999449	0.000350789	0.000167051	0.000200451	0.000300692	8.35213e-05	0.000300687	0.000283972	0.000200454	0.998931	0.000317386	0.99858	0.000217159	0.000267268	0.998948	0.998881
E9.5-4KO-2	Tet3
WT	G	C	G	G	G	T	A	G	A	C	C	A	G	A	A	G	C	C	C	G	A	C	T	G	G	G
A:	0.000550007	0.000572007	0.000660008	0.000792027	0.000418023	0.000352004	0.997844	0.000528006	0.997338	0.0159062	0.000594007	0.998064	0.000550031	0.997756	0.99791	0.000572007	0.000924052	0.00081401	0.000726009	0.000880011	0.997866	0.000638008	0.000550019	0.000726009	0.000836028	0.000902011
T:	0.000660008	0.00237603	0.000880011	0.00112204	0.00136408	0.99791	0.000990077	0.000968012	0.00077006	0.550975	0.997976	0.000506006	0.000638036	0.000660008	0.000660037	0.000704008	0.00105606	0.000572007	0.000572007	0.000770009	0.000330004	0.000396005	0.997778	0.000748009	0.000506017	0.000550007
C:	0.000396005	0.99637	0.000528006	0.000682023	0.000506028	0.000704008	0.000550043	0.000748009	0.000814063	0.000968012	0.00079201	0.000726009	0.000440025	0.00079201	0.000660037	0.000594007	0.997448	0.997932	0.997954	0.000396005	0.00110001	0.998372	0.000660022	0.000726009	0.000616021	0.000462006
G:	0.998394	0.000682008	0.997932	0.997404	0.997712	0.00103401	0.000616048	0.997756	0.00107808	0.432151	0.000638008	0.000704008	0.998372	0.00079201	0.000770043	0.99813	0.000572032	0.000682008	0.000748009	0.997954	0.000704008	0.000594007	0.00101203	0.9978	0.998042	0.998086
E9.5-4KO-3	Dnmt1
WT	C	C	A	A	T	C	A	A	T	C	A	G	T	G	G	T	G	G	C	T	C	A	G	T	G	G
A:	0.00180571	0.000722282	0.996268	0.995907	0.000963043	0.00108342	0.995426	0.995305	0.000963043	0.00433422	0.994222	0.000842764	0.000481522	0.0012038	0.00108342	0.000842663	0.00144456	0.00204647	0.00156495	0.00216685	0.00337065	0.995546	0.00216685	0.00156495	0.00228723	0.0012038
T:	0.00108342	0.00144456	0.00132418	0.00108342	0.995064	0.719634	0.00108342	0.00168553	0.995787	0.992295	0.00132418	0.00180592	0.996268	0.00204647	0.00216685	0.995426	0.00216685	0.0012038	0.00204647	0.994583	0.000722282	0.000722282	0.00108342	0.994824	0.00168533	0.000963043
C:	0.995666	0.995305	0.000963043	0.00192609	0.00192609	0.276995	0.00144456	0.00180592	0.00156495	0.00144474	0.00156495	0.00108355	0.00192609	0.00192609	0.00144456	0.00192609	0.00144456	0.00180571	0.994944	0.00132418	0.994824	0.00276875	0.00132418	0.00192609	0.00168533	0.00108342
G:	0.00144456	0.00252799	0.00144456	0.00108342	0.00204647	0.00228723	0.00204647	0.00120395	0.00168533	0.00192632	0.00288913	0.996268	0.00132418	0.994824	0.995305	0.00180571	0.994944	0.994944	0.00144456	0.00192609	0.00108342	0.000963043	0.995426	0.00168533	0.994342	0.99675
E9.5-4KO-3	Tet1
WT	A	A	A	A	C	A	C	A	G	T	C	A	G	G	A	G	A	A	A	C	G	C	A	T	G	G
A:	0.998262	0.997875	0.997837	0.9971	0.00143752	0.997212	0.00148754	0.9969	0.000487512	0.00076251	0.00103753	0.997437	0.000462506	0.00142502	0.99725	0.00166254	0.998275	0.9983	0.997787	0.00427505	0.00311258	0.00165004	0.988162	0.00366255	0.00746269	0.000612508
T:	0.000237503	0.000312504	0.000487506	0.000537507	0.0292379	0.000750009	0.0898772	0.000587507	0.00153754	0.997512	0.99705	0.000712509	0.000875011	0.000712509	0.000700009	0.00038751	0.00040001	0.000187502	0.000325008	0.000450006	0.000262507	0.000487512	0.00293754	0.994325	0.00352509	0.00127502
C:	0.00083751	0.000925012	0.000900011	0.00183752	0.969012	0.00140002	0.908248	0.000950012	0.000675017	0.000875011	0.00121253	0.000487506	0.000725009	0.000512506	0.000650008	0.000587515	0.000775019	0.000725009	0.00131253	0.994262	0.00447511	0.987925	0.00372505	0.00080001	0.000662517	0.00495006
G:	0.000662508	0.000887511	0.00077501	0.000525007	0.000312504	0.000637508	0.00038751	0.00156252	0.9973	0.000850011	0.000700018	0.00136252	0.997937	0.99735	0.00140002	0.997362	0.000550014	0.00078751	0.000575014	0.00101251	0.99215	0.00993775	0.00517506	0.00121252	0.98835	0.993162
E9.5-4KO-3	Tet2
WT	T	G	A	A	A	T	T	C	A	G	G	T	T	C	T	C	A	A	C	G	A	G	C	A	G	G
A:	9.77119e-05	0.000130283	0.998909	0.998893	0.999349	0.000146568	0.000260565	0.000227998	0.998632	0.000227998	0.000260565	0.000130283	9.77119e-05	0.000423425	0.000341992	0.00070028	0.998779	0.999055	0.000341992	0.000325706	0.998779	0.000358277	0.000553701	0.998827	0.000423418	0.000586271
T:	0.999055	0.000374562	0.00024428	0.000195424	0.000179139	0.999023	0.998811	0.999267	0.00027685	0.000521139	0.000260565	0.999283	0.999218	0.00289883	0.998941	0.00643281	0.000260565	0.00040714	0.000569986	0.000863122	0.000586271	0.000683983	0.000797981	0.00048856	0.00052113	0.000325706
C:	0.000358277	0.000146568	0.00024428	0.000374562	0.000227994	0.000293136	0.000390848	0.000260569	0.000341992	0.000260569	8.14266e-05	6.51413e-05	0.000423418	0.996499	0.000423418	0.992769	0.000293136	0.000325712	0.998844	0.000162853	0.000179139	0.000146568	0.998404	0.000227994	0.000390848	0.000195424
G:	0.00048856	0.999349	0.000602557	0.000537416	0.00024428	0.000537416	0.000537416	0.000244284	0.000749125	0.99899	0.999397	0.00052113	0.000260565	0.000179141	0.000293136	9.77135e-05	0.000667698	0.000211713	0.00024428	0.998648	0.000455989	0.998811	0.00024428	0.000455989	0.998665	0.998893
E9.5-4KO-3	Tet3
WT	G	C	G	G	G	T	A	G	A	C	C	A	G	A	A	G	C	C	C	G	A	C	T	G	G	G
A:	0.000573566	0.000619451	0.000894762	0.000619451	0.000917705	0.00052768	0.997568	0.000711221	0.996673	0.102691	0.000481795	0.998096	0.000573566	0.99805	0.997729	0.00043591	0.000642393	0.000825934	0.000642393	0.000940647	0.997568	0.000596508	0.000390025	0.000688279	0.0010783	0.000917705
T:	0.000481795	0.00245486	0.000917705	0.000757106	0.00100948	0.997775	0.000619451	0.00158304	0.000940647	0.0737376	0.996582	0.000390025	0.00087182	0.000412967	0.000642393	0.000619451	0.00110125	0.000711221	0.000481795	0.000894762	0.000642393	0.000711221	0.997407	0.00087182	0.00087182	0.000688279
C:	0.00052768	0.996237	0.000573566	0.00052768	0.000458852	0.00087182	0.00100948	0.000780049	0.000917705	0.00174364	0.00217955	0.000642393	0.000573566	0.000642393	0.000825934	0.000596508	0.997591	0.997798	0.997981	0.000321197	0.000825934	0.998004	0.00105536	0.000619451	0.000367082	0.000573566
G:	0.998417	0.000688279	0.997614	0.998096	0.997614	0.000825934	0.000802992	0.996926	0.00146833	0.821828	0.000757106	0.00087182	0.997981	0.000894762	0.000802992	0.998348	0.000665336	0.000665336	0.000894762	0.997843	0.00096359	0.000688279	0.00114713	0.99782	0.997683	0.99782

## Sheet: Tet-Dnmt3a3b-5KO
Deep sequencing analysis of Tet/Dnmt3a/3b-5KO embyros
E7.5-5KO-C	Dnmt3a
WT	C	C	A	T	T	A	A	G	G	A	A	G	A	C	C	C	C	T	G	G	A	A	C	T	G	C
A:	0.000765362	0.000787195	0.997398	0.000459207	0.000612303	0.997485	0.997485	0.00043735	0.000765362	0.997507	0.99696	0.00201172	0.995627	0.000590409	0.000787212	0.00120266	0.000962127	0.000721627	0.0397332	0.0399283	0.997595	0.997901	0.00137759	0.00144319	0.00122458	0.000830928
T:	0.00133392	0.000940261	0.000699729	0.997463	0.997026	0.000481064	0.000437331	0.00102777	0.000852832	0.000634129	0.00104962	0.00133386	0.00122455	0.00102775	0.000940281	0.000918394	0.00126826	0.996851	0.000830964	0.00104959	0.000721627	0.000371763	0.000634129	0.997267	0.000502952	0.000612263
C:	0.997048	0.99766	0.00102773	0.000721611	0.00118087	0.00115893	0.000983994	0.000699759	0.000896567	0.00100586	0.000962148	0.000940261	0.00201176	0.997835	0.997267	0.996654	0.997114	0.0010059	0.000677892	0.00050293	0.000590422	0.000743527	0.997638	0.000546663	0.000568555	0.998273
G:	0.000852832	0.000612263	0.000874661	0.00135575	0.00118087	0.000874661	0.00109333	0.997835	0.997485	0.000852795	0.00102775	0.995714	0.00113708	0.000546675	0.00100588	0.00122453	0.000655996	0.00142139	0.958758	0.958519	0.00109337	0.00098408	0.000349864	0.000743462	0.997704	0.000284265
E7.5-5KO-C	Dnmt3b
WT	A	G	A	G	T	A	T	C	A	G	G	T	A	A	A	G	C	C	T	G	A	G	A	A	G	G
A:	0.995693	0.000703111	0.995869	0.000908159	0.000996045	0.995723	0.000908185	0.00190426	0.995489	0.00166984	0.00202144	0.00158205	0.996602	0.996895	0.996924	0.00187491	0.00152336	0.00158205	0.00196285	0.00108393	0.996924	0.00117182	0.997334	0.99707	0.000732408	0.000908185
T:	0.00152345	0.00210933	0.00137697	0.00164054	0.995635	0.00111326	0.995693	0.0214742	0.0012597	0.00181632	0.00125974	0.995547	0.000908185	0.000849593	0.000556613	0.000556613	0.00219716	0.000732429	0.995225	0.00117182	0.000439457	0.000527318	0.000527318	0.00055663	0.00175778	0.00146482
C:	0.00146486	0.00172848	0.00152345	0.00140618	0.00202139	0.00178707	0.00152341	0.97542	0.00102534	0.000790977	0.000673815	0.00125978	0.00125974	0.00128904	0.00140618	0.000673795	0.995196	0.99625	0.00152341	0.000732386	0.00128908	0.00108393	0.000996045	0.00123044	0.000703111	0.00102537
G:	0.00131837	0.995459	0.00123048	0.996045	0.00134759	0.00137693	0.00187496	0.00120115	0.00222645	0.995723	0.996045	0.00161134	0.00123044	0.000966778	0.00111323	0.996895	0.00108393	0.00143556	0.00128904	0.997012	0.00134767	0.997217	0.00114252	0.00114256	0.996807	0.996602
E7.5-5KO-C	Tet1
WT	A	A	A	A	C	A	C	A	G	T	C	A	G	G	A	G	A	A	A	C	G	C	A	T	G	G
A:	0.998702	0.998675	0.998239	0.997268	0.000998457	0.99774	0.00100754	0.997785	0.000290455	0.000381219	0.00157031	0.997967	0.000381239	0.00121629	0.997903	0.00123447	0.998847	0.999074	0.998039	0.0005537	0.00155216	0.00116184	0.997985	0.000444771	0.000580931	0.000326771
T:	0.000344928	0.000281388	0.000381222	0.000635376	0.00146138	0.00042661	0.0152765	0.000390299	0.00108921	0.99754	0.0315697	0.000444771	0.000571859	0.000744298	0.000363092	0.000472002	0.000217841	0.000190611	0.000217843	0.000590008	0.000344925	0.00058092	0.00095309	0.997704	0.000735241	0.000971235
C:	0.000544623	0.000599085	0.000943979	0.00162475	0.997232	0.00132521	0.98348	0.000589987	0.000344915	0.00138873	0.966533	0.000354002	0.000426625	0.000208766	0.000508328	0.000272309	0.000399376	0.000399376	0.0012526	0.99803	0.000980312	0.997967	0.000571854	0.00062631	0.00015431	0.000172462
G:	0.000408467	0.000444775	0.000435682	0.000471994	0.000308614	0.000508301	0.000236001	0.00123443	0.998275	0.000689824	0.000326771	0.00123447	0.99862	0.997831	0.00122543	0.998021	0.000535526	0.000335839	0.000490147	0.000826011	0.997123	0.00029046	0.00049016	0.00122539	0.99853	0.99853
E7.5-5KO-C	Tet2
WT	T	G	A	A	A	T	T	C	A	G	G	T	T	C	T	C	A	A	C	G	A	G	C	A	G	G
A:	0.000332415	0.000308671	0.999216	0.99905	0.998932	0.00014247	0.000166212	0.000641102	0.997531	0.000356168	0.000308679	0.000189952	0.000261183	0.000641102	0.000284934	0.000997246	0.998124	0.998552	0.000332423	0.000736062	0.998314	0.00054615	0.000831078	0.998504	0.000451135	0.000498635
T:	0.998599	0.000498623	0.000213696	0.00011872	0.000166208	0.999169	0.998813	0.0238395	0.000498623	0.000593613	0.000403657	0.998528	0.99886	0.000831058	0.998314	0.00090227	0.000759806	0.000593613	0.000854802	0.00128217	0.000688591	0.00121103	0.00144845	0.000546111	0.000973502	0.000427401
C:	0.000641087	0.00011872	0.000332415	0.000356159	0.000356159	0.000213706	0.000593613	0.975258	0.000569855	0.00026119	0.000783569	0.000688574	0.000569855	0.998219	0.000902291	0.997982	0.000379903	0.000403657	0.998742	0.000308671	0.00047489	0.000213711	0.997008	0.000593599	0.000451135	0.00047489
G:	0.000427391	0.999074	0.000237439	0.000474879	0.000546111	0.000474901	0.000427401	0.00026119	0.00140089	0.998789	0.998504	0.000593599	0.000308671	0.000308679	0.000498635	0.00011872	0.000736062	0.000451146	7.12335e-05	0.997673	0.000522379	0.998029	0.000712352	0.000356159	0.998124	0.998599
E7.5-5KO-C	Tet3
WT	G	C	G	G	G	T	A	G	A	C	C	A	G	A	A	G	C	C	C	G	A	C	T	G	G	G
A:	0.000764214	0.000713267	0.000917104	0.00142653	0.00122281	0.000815204	0.996331	0.0010699	0.995618	0.00906914	0.00147756	0.996332	0.000917151	0.996433	0.995771	0.00101895	0.00152866	0.00157962	0.00086611	0.00106995	0.995822	0.000764253	0.00101906	0.00163041	0.00122274	0.00127376
T:	0.00127369	0.00341349	0.00188516	0.00183411	0.00142661	0.996433	0.00122287	0.00147748	0.000968054	0.0150813	0.03271	0.000815204	0.000764292	0.000917151	0.000968054	0.0011718	0.00112102	0.000356688	0.0010699	0.00127376	0.00101895	0.000815204	0.99572	0.0011209	0.00147748	0.00127376
C:	0.0011718	0.993937	0.00106995	0.00086611	0.000662353	0.00142661	0.00122287	0.00137559	0.00183421	0.964997	0.96459	0.00117186	0.00112096	0.00132477	0.00142661	0.00127369	0.996382	0.996994	0.996587	0.00142661	0.00173222	0.997249	0.00152858	0.000917104	0.00112085	0.0011209
G:	0.99679	0.00193601	0.996128	0.995873	0.996688	0.00132471	0.00122287	0.996077	0.00157946	0.0108524	0.00122281	0.00168136	0.997198	0.00132477	0.00183421	0.996536	0.000968153	0.00107006	0.00147748	0.99623	0.00142653	0.00117186	0.0017324	0.996332	0.996179	0.996332
E7.5-5KO-1	Dnmt3a
WT	C	C	A	T	T	A	A	G	G	A	A	G	A	C	C	C	C	T	G	G	A	A	C	T	G	C
A:	0.000445094	0.000915623	0.99836	0.000203472	0.00041966	0.998347	0.998181	0.000190755	0.000445094	0.997825	0.998169	0.000661283	0.996973	0.000572264	0.000839321	0.00104279	0.000775736	0.000317925	0.994392	0.994214	0.998728	0.997914	0.00125898	0.000877472	0.00147517	0.000724868
T:	0.00129713	0.000432377	0.000470528	0.998652	0.998665	0.000394226	0.000279774	0.000724868	0.000712151	0.000584981	0.000813887	0.00104279	0.00111909	0.000712151	0.000712151	0.00080117	0.000661283	0.998169	0.000368793	0.000534113	0.000330642	0.000483245	0.000228906	0.998118	0.000406943	0.000470528
C:	0.997838	0.998194	0.000788453	0.00041966	0.000483245	0.000826604	0.000750302	0.000470528	0.000686717	0.000915623	0.000610415	0.000737585	0.00138615	0.998131	0.998067	0.997558	0.998169	0.000750302	0.00041966	0.000432377	0.000483245	0.00108094	0.998385	0.000432377	0.000228906	0.998614
G:	0.00041966	0.000457811	0.00038151	0.000724868	0.000432377	0.000432377	0.000788453	0.998614	0.998156	0.000674	0.000406943	0.997558	0.000521396	0.000584981	0.00038151	0.000597698	0.000394226	0.000763019	0.00481974	0.00481974	0.000457811	0.000521396	0.00012717	0.000572264	0.997889	0.000190755
E7.5-5KO-1	Dnmt3b
WT	A	G	A	G	T	A	T	C	A	G	G	T	A	A	A	G	C	C	T	G	A	G	A	A	G	G
A:	0.998056	0.000210189	0.998082	0.000446651	0.000630567	0.998581	0.000157642	0.00199662	0.997872	0.000709388	0.00112977	0.000893303	0.998686	0.998555	0.998266	0.000998397	0.000840756	0.000814482	0.000761935	0.000630567	0.998318	0.000341557	0.998949	0.998634	0.000630567	0.000578019
T:	0.000867029	0.000867029	0.000788208	0.000604293	0.996059	0.000472925	0.998634	0.972103	0.000472925	0.000814482	0.000840756	0.997557	0.000420378	0.000472925	0.000472925	0.000525472	0.000840756	0.000315283	0.997635	0.00118231	0.000472925	0.000578019	0.000315283	0.000262736	0.000472925	0.00065684
C:	0.000604293	0.000788208	0.000735661	0.000604293	0.000709388	0.000472925	0.000578019	0.0252905	0.000683114	0.000394104	0.000472925	0.000578019	0.000525472	0.000446651	0.000814482	0.000157642	0.997583	0.998424	0.00118231	0.00028901	0.000394104	0.000341557	0.000183915	0.000472925	0.000367831	0.000525472
G:	0.000472925	0.998135	0.000394104	0.998345	0.00260109	0.000472925	0.000630567	0.000610077	0.000972124	0.998082	0.997557	0.000972124	0.000367831	0.000525472	0.000446651	0.998318	0.000735661	0.000446651	0.000420378	0.997898	0.000814482	0.998739	0.000551746	0.000630567	0.998529	0.99824
E7.5-5KO-1	Tet1
WT	A	A	A	A	C	A	C	A	G	T	C	A	G	G	A	G	A	A	A	C	G	C	A	T	G	G
A:	0.998916	0.998933	0.998383	0.997522	0.000619397	0.998641	0.00087748	0.998297	0.000378521	0.000240877	0.000636603	0.998469	0.000378521	0.000757041	0.998142	0.00103233	0.998675	0.998813	0.997608	0.00104953	0.00101512	0.00115277	0.998555	0.000567781	0.000671014	0.000464548
T:	0.000240877	0.000378521	0.000309699	0.000412932	0.0187712	0.00053337	0.873557	0.000309699	0.000980713	0.998658	0.978889	0.000550576	0.000705425	0.00146247	0.000430137	0.000550576	0.000275288	0.000361315	0.000275288	0.000378521	0.000395726	0.000395726	0.000430137	0.998056	0.000619397	0.000946302
C:	0.000361315	0.000361315	0.000894685	0.000946302	0.980334	0.000550576	0.125084	0.000584986	0.000447343	0.000498959	0.0198207	0.000275288	0.000516165	0.000326904	0.000498959	0.000361315	0.000619397	0.000516165	0.0015829	0.99797	0.000671014	0.998279	0.000567781	0.000584986	0.000464548	0.000292493
G:	0.000481754	0.000326904	0.000412932	0.00111836	0.000275288	0.000275288	0.000481754	0.000808658	0.998193	0.000602192	0.000653808	0.000705425	0.9984	0.997454	0.000929096	0.998056	0.000430137	0.000309699	0.00053337	0.000602192	0.997918	0.000172055	0.000447343	0.000791452	0.998245	0.998297
E7.5-5KO-1	Tet2
WT	T	G	A	A	A	T	T	C	A	G	G	T	T	C	T	C	A	A	C	G	A	G	C	A	G	G
A:	0.000225572	0.000307598	0.998852	0.999385	0.999344	0.000287091	2.05065e-05	6.15195e-05	0.998585	0.000225572	0.000143546	0.000164052	0.000287091	0.000328104	0.000266585	0.00041013	0.998606	0.998831	0.000246078	0.000656208	0.999098	0.000574182	0.00198913	0.999098	0.000369117	0.000553676
T:	0.998975	0.000266585	0.000205065	0.000123039	0.000123039	0.9992	0.999487	0.955275	0.000512663	0.000533169	0.000512663	0.998975	0.998647	0.0177586	0.997703	0.0119143	0.00041013	0.000328104	0.000492156	0.000594689	0.000184559	0.00041013	0.000553676	0.000205065	0.000512663	0.000246078
C:	0.000307598	0.000164052	0.000512663	0.000225572	0.000246078	0.000205065	0.000328104	0.0445196	0.000348611	0.000246078	0.000164052	0.000369117	0.00041013	0.981831	0.00120988	0.987368	0.000512663	0.000574182	0.999139	0.000492156	0.000348611	0.000225572	0.997088	0.000307598	0.000307598	0.000102533
G:	0.000492156	0.999262	0.000430637	0.000266585	0.000287091	0.000307598	0.000164052	0.000143546	0.000553676	0.998995	0.99918	0.000492156	0.000656208	8.2026e-05	0.00082026	0.000307598	0.00047165	0.000266585	0.000123039	0.998257	0.000369117	0.99879	0.000369117	0.000389624	0.998811	0.999098
E7.5-5KO-1	Tet3
WT	G	C	G	G	G	T	A	G	A	C	C	A	G	A	A	G	C	C	C	G	A	C	T	G	G	G
A:	9.88985e-05	0.00108788	0.00053158	0.000185435	0.000815913	0.000135985	0.999048	0.000222522	0.998924	0.0335019	0.000352654	0.99932	0.00032142	0.998801	0.998924	0.000309058	0.000395594	0.000346145	0.000902449	0.000568666	0.998887	0.000506855	0.000420319	0.000222522	0.000445043	0.000383232
T:	0.000630478	0.00147112	0.000494493	0.00053158	0.000519217	0.998405	0.000222522	0.000506855	0.00032142	0.474626	0.978347	0.000111261	0.000210159	0.000346145	0.000123623	0.000395594	0.000543942	0.000222522	0.000197797	0.000333782	0.000197797	0.000210159	0.998776	0.000593391	0.000284333	0.000494493
C:	0.000210159	0.997144	0.000135985	0.00016071	0.000135985	0.000383232	0.000370869	0.000210159	0.000383232	0.142043	0.0207643	0.000309058	0.000111261	0.000383232	0.00053158	0.000234884	0.998727	0.999023	0.99864	0.000197797	0.000407956	0.999073	0.000395594	0.000222522	0.000222522	0.000197797
G:	0.99906	0.000296696	0.998838	0.999122	0.998529	0.00107552	0.000358507	0.99906	0.000370869	0.349829	0.000536034	0.000259609	0.999357	0.000469768	0.000420319	0.99906	0.000333782	0.000407956	0.000259609	0.9989	0.000506855	0.000210159	0.000407956	0.998962	0.999048	0.998924
E7.5-5KO-2	Dnmt3a
WT	C	C	A	T	T	A	A	G	G	A	A	G	A	C	C	C	C	T	G	G	A	A	C	T	G	C
A:	0.00029557	0.00132788	0.998393	0.000126673	0.000286106	0.998493	0.998308	0.000138321	0.000203841	0.997951	0.998181	0.00123251	0.997622	0.000977709	0.00107089	0.00115461	0.000481939	0.000213305	0.9918	0.991559	0.998953	0.998902	0.00142179	0.00114588	0.00241479	0.000795708
T:	0.00101557	0.000454274	0.000639915	0.998913	0.998824	0.000300666	0.000275185	0.000631907	0.000892533	0.000692332	0.00102867	0.000588955	0.000955141	0.000737468	0.000637003	0.000837932	0.000976981	0.998136	0.000332698	0.000462282	0.000224953	0.000257713	0.000202385	0.998078	0.000594051	0.000332698
C:	0.998344	0.997995	0.000530715	0.000247521	0.000596963	0.000872877	0.000511059	0.000329058	0.000815364	0.000817548	0.000307946	0.000757124	0.000943493	0.997578	0.997829	0.997676	0.998188	0.000658844	0.000525619	0.000360362	0.000425882	0.000499411	0.998279	0.000449906	0.000150697	0.998708
G:	0.000345074	0.000222769	0.000436802	0.000712716	0.000292658	0.000333426	0.000905637	0.998901	0.998088	0.000538723	0.000482667	0.997421	0.000479027	0.000706892	0.00046301	0.000331242	0.000353082	0.000992269	0.00734192	0.00761856	0.000396034	0.000340706	9.68245e-05	0.000326146	0.99684	0.000163801
E7.5-5KO-2	Dnmt3b
WT	A	G	A	G	T	A	T	C	A	G	G	T	A	A	A	G	C	C	T	G	A	G	A	A	G	G
A:	0.997985	0.000129479	0.997803	0.000307672	0.000514069	0.998171	5.12787e-05	0.00503941	0.997653	0.00112172	0.00130632	0.00119479	0.999254	0.998923	0.998712	0.00113582	0.000773026	0.000967885	0.000416639	0.000599961	0.998841	0.000307672	0.999627	0.999077	0.000389718	0.000701237
T:	0.000990961	0.00141016	0.000705082	0.000876866	0.99733	0.000301262	0.998886	0.986794	0.000628164	0.000892249	0.000448689	0.997833	0.000139734	0.000242292	0.000211525	0.000320492	0.000747387	0.000178193	0.998348	0.000358951	0.000180757	0.000256393	6.79443e-05	9.48656e-05	0.000349977	0.000574322
C:	0.000725594	0.000371771	0.00116787	0.000582013	0.000583295	0.000776872	0.000725594	0.00790974	0.000424331	0.000252548	0.000187167	0.000311518	0.000279469	0.000623036	0.000524325	0.000152554	0.99813	0.998562	0.000724312	0.000102557	0.000435869	0.000129479	5.38426e-05	0.000235882	0.000255112	0.000280751
G:	0.000298698	0.998089	0.000324338	0.998233	0.00157297	0.000751233	0.000337157	0.000256393	0.00129479	0.997733	0.998058	0.000660213	0.000326902	0.000211525	0.000552528	0.998391	0.000349977	0.000292289	0.000511505	0.998939	0.000542272	0.999306	0.000251266	0.000592269	0.999005	0.998444
E7.5-5KO-2	Tet1
WT	A	A	A	A	C	A	C	A	G	T	C	A	G	G	A	G	A	A	A	C	G	C	A	T	G	G
A:	0.999016	0.99888	0.998715	0.998101	0.000714311	0.998132	0.000751596	0.998033	0.00015601	0.000219788	0.000652496	0.99824	0.000262961	0.0011323	0.998407	0.00145511	0.999292	0.999326	0.998448	0.000819299	0.000834998	0.0010695	0.998822	0.000338513	0.000389536	0.000231562
T:	0.0001148	0.00018054	0.00042682	0.000359118	0.0102584	0.000683894	0.0551511	0.000578906	0.00111955	0.998532	0.980924	0.00073786	0.00054162	0.000408178	0.00023745	0.000365986	0.000126574	0.000108913	0.000170728	0.000127556	0.000412102	0.000156991	0.000628947	0.998259	0.00038463	0.000850697
C:	0.000628947	0.000420933	0.000439576	0.0013099	0.98888	0.000957648	0.944018	0.000559282	0.000222732	0.000663289	0.0168599	0.000199183	0.000202126	0.000216844	0.000346362	0.000186427	0.000291415	0.000355193	0.00106754	0.998357	0.000742766	0.998641	0.000293378	0.000360099	0.000362062	0.000168766
G:	0.000240393	0.000518072	0.000418971	0.0002296	0.000147179	0.000226656	7.94769e-05	0.000829111	0.998502	0.000584793	0.00156403	0.000823224	0.998993	0.998243	0.00100965	0.997992	0.000290434	0.000209976	0.000313983	0.000695668	0.99801	0.000132462	0.000256092	0.00104203	0.998864	0.998749
E7.5-5KO-2	Tet2
WT	T	G	A	A	A	T	T	C	A	G	G	T	T	C	T	C	A	A	C	G	A	G	C	A	G	G
A:	9.71664e-05	0.000137547	0.99917	0.999418	0.999456	0.000100952	7.31903e-05	7.06665e-05	0.998855	0.000185499	0.000174142	0.000196857	0.000112309	0.000200642	0.000217047	0.000345761	0.999126	0.999224	0.000239761	0.000259952	0.9989	0.000259952	0.000551451	0.998958	0.000294023	0.000353332
T:	0.999269	0.00015269	0.000129976	7.6976e-05	0.000117357	0.999538	0.9995	0.982115	0.000480784	0.00078995	0.000175404	0.998585	0.999351	0.21904	0.998621	0.00040507	0.000160261	0.000215785	0.000389928	0.000694046	0.00055776	0.000694046	0.00071045	0.000497189	0.000475737	0.000208214
C:	0.000208214	4.54284e-05	0.000394975	0.000263737	0.000228404	0.000131238	0.000175404	0.017654	0.000191809	0.000127452	0.000100952	0.000715498	0.000229666	0.780615	0.000694046	0.999142	0.000343237	0.000319261	0.999252	0.000222095	0.000272571	0.00015269	0.998568	0.000287713	0.000196857	0.000330618
G:	0.000425261	0.999664	0.00030538	0.000241023	0.000198119	0.000229666	0.000251118	0.000160261	0.000471951	0.998897	0.99955	0.000502237	0.000306642	0.000145119	0.000468165	0.000107262	0.000370999	0.000241023	0.000118619	0.998824	0.000270047	0.998893	0.000170357	0.000257428	0.999033	0.999108
E7.5-5KO-2	Tet3
WT	G	C	G	G	G	T	A	G	A	C	C	A	G	A	A	G	C	C	C	G	A	C	T	G	G	G
A:	0.000117716	0.000214029	0.000199047	0.000204041	0.00021831	0.000144826	0.999171	0.000248274	0.998747	0.0991219	0.000223304	0.999299	0.000299641	0.999312	0.999116	0.000234719	0.000374551	0.000340306	0.000335312	0.000359569	0.998808	0.000291793	0.000109155	0.000211175	0.000286086	0.000377405
T:	0.00026825	0.00125564	0.000396667	0.000382399	0.000453028	0.998913	0.000256122	0.000403802	0.000378832	0.162639	0.977508	8.41848e-05	0.000223304	7.27699e-05	8.06177e-05	0.000554336	0.000473004	0.000141973	0.000187632	0.000557189	0.00012057	0.000183352	0.9991	0.000311056	0.000196907	0.000194053
C:	7.34834e-05	0.998368	0.000102734	0.000176931	0.000114862	0.000301068	0.000315336	0.000129844	0.000438046	0.0216498	0.021846	0.000229011	0.000134125	0.000279665	0.000434479	0.000153388	0.998925	0.999272	0.999192	0.000155528	0.000598568	0.999343	0.000255408	0.000128418	0.000169796	9.41728e-05
G:	0.999541	0.000162662	0.999302	0.999237	0.999214	0.000641374	0.000257548	0.999218	0.000435906	0.71659	0.000423064	0.000388106	0.999343	0.000335312	0.000368844	0.999058	0.000227584	0.00024542	0.000284659	0.998928	0.000473004	0.000181925	0.000535073	0.999349	0.999347	0.999334
E7.5-5KO-3	Dnmt3a
WT	C	C	A	T	T	A	A	G	G	A	A	G	A	C	C	C	C	T	G	G	A	A	C	T	G	C
A:	0.000343797	0.000978675	0.997786	0.00023149	0.000456104	0.998611	0.998581	0.000281914	0.000595915	0.997637	0.998242	0.00117579	0.996798	0.00040568	0.000710514	0.000634878	0.000391929	0.000268162	0.995324	0.995377	0.998609	0.99807	0.00146687	0.000916792	0.00149895	0.000593623
T:	0.00117808	0.000378177	0.000483608	0.998801	0.998886	0.000272746	0.00022003	0.000802193	0.000563827	0.000586747	0.000907624	0.000669258	0.0011712	0.000685302	0.000845741	0.000877828	0.000712806	0.996993	0.000366717	0.000536323	0.00018565	0.000605083	0.00022003	0.997887	0.000371301	0.000621127
C:	0.998004	0.998389	0.00130872	0.000499652	0.000435476	0.000621127	0.000458396	0.000407972	0.000488192	0.000907624	0.000490484	0.000859492	0.00144166	0.998276	0.998105	0.99793	0.998503	0.00206507	0.000568411	0.000446936	0.000692178	0.000967216	0.998196	0.000733434	0.000229198	0.998535
G:	0.00047444	0.00025441	0.000421724	0.000467564	0.000222322	0.000495068	0.00074031	0.998508	0.998352	0.00086866	0.000359841	0.997295	0.000589039	0.000632586	0.000339213	0.000556951	0.000391929	0.000673842	0.00374051	0.00363966	0.000513403	0.000357549	0.000116891	0.00046298	0.997901	0.000249826
E7.5-5KO-3	Dnmt3b
WT	A	G	A	G	T	A	T	C	A	G	G	T	A	A	A	G	C	C	T	G	A	G	A	A	G	G
A:	0.998549	0.000117998	0.998386	0.000184562	0.00048107	0.998743	0.000107409	0.00353995	0.998328	0.0005673	0.000732195	0.000735221	0.999142	0.99894	0.998608	0.000726144	0.000694375	0.000780605	0.000559736	0.00060512	0.999207	0.000296509	0.999523	0.999278	0.000251125	0.000727657
T:	0.000635376	0.000807835	0.000537044	0.000523429	0.997758	0.000325252	0.999056	0.984388	0.000372149	0.00068076	0.000473506	0.998351	0.00026474	0.000366098	0.000198177	0.000282894	0.00067017	0.000173972	0.997952	0.000478045	0.000158844	0.000435686	9.8332e-05	0.000130101	0.000795733	0.000412994
C:	0.000412994	0.000461404	0.000835065	0.000412994	0.000524942	0.000571838	0.000420558	0.0117938	0.000482583	0.000220869	0.000108922	0.00042661	0.000273817	0.000487122	0.000585454	0.000180023	0.998347	0.998858	0.00101811	0.000338867	0.00027533	0.000208766	3.782e-05	0.000211792	0.000214818	0.00022692
G:	0.000402405	0.998613	0.000242048	0.998879	0.00123596	0.000360046	0.00041602	0.000278355	0.000816912	0.998531	0.998685	0.000487122	0.000319201	0.000207254	0.000608146	0.998811	0.000288945	0.000187587	0.000470481	0.998578	0.000358534	0.999059	0.00034038	0.000379713	0.998738	0.998632
E7.5-5KO-3	Tet1
WT	A	A	A	A	C	A	C	A	G	T	C	A	G	G	A	G	A	A	A	C	G	C	A	T	G	G
A:	0.998956	0.998922	0.998859	0.998389	0.000505646	0.998478	0.000478094	0.998352	0.000153963	0.000166928	0.00051537	0.998496	0.000288477	0.000807088	0.99848	0.00109394	0.999105	0.999248	0.99808	0.000808709	0.0010745	0.00125763	0.998977	0.000431096	0.000479715	0.000283615
T:	0.00014748	0.000338718	0.000278753	0.000529955	0.317006	0.000630436	0.717769	0.000432716	0.00101777	0.99881	0.986973	0.000576955	0.000481336	0.00058992	0.000272271	0.000374372	0.000264167	0.000254443	0.000330614	0.000140997	0.000256064	0.000160445	0.000432716	0.998533	0.00046837	0.000581817
C:	0.000434337	0.00034358	0.00051699	0.000823295	0.682083	0.000680677	0.281495	0.000452164	0.000328994	0.000581817	0.0119491	0.000241478	0.000361407	0.000200962	0.00034358	0.000316028	0.000328994	0.000306305	0.00108098	0.998567	0.000523473	0.998481	0.000353304	0.000304684	0.000226892	0.000149101
G:	0.000461888	0.000395441	0.0003452	0.000257685	0.000405165	0.000210686	0.000257685	0.00076333	0.998499	0.000440819	0.000562369	0.000685539	0.998869	0.998402	0.000904328	0.998216	0.000301443	0.000191238	0.000508887	0.000482956	0.998146	0.000100481	0.000236616	0.000730918	0.998825	0.998985
E7.5-5KO-3	Tet2
WT	T	G	A	A	A	T	T	C	A	G	G	T	T	C	T	C	A	A	C	G	A	G	C	A	G	G
A:	0.000109808	0.000148175	0.999348	0.999489	0.999571	0.00015479	5.15967e-05	7.67335e-05	0.999094	0.000132299	0.000145529	0.00014156	0.000129653	0.000209033	0.000285766	0.000408804	0.999079	0.999174	0.000305611	0.000314872	0.99905	0.000341332	0.000604607	0.999096	0.000459078	0.00034927
T:	0.9993	0.000179927	0.000111131	7.54105e-05	6.61496e-05	0.999508	0.999628	0.974429	0.000178604	0.000361177	0.000285766	0.999356	0.999086	0.0248114	0.998318	0.000597992	0.000268567	0.000347947	0.000399543	0.000611222	0.000406158	0.000533165	0.000724999	0.000260629	0.000367792	0.000277828
C:	0.000238138	4.63047e-05	0.000259306	0.000219617	0.000211679	0.000109808	0.000144206	0.0253697	0.000199772	7.93795e-05	7.54105e-05	3.83667e-05	0.000375729	0.974891	0.000900957	0.998739	0.000333394	0.000306934	0.999173	0.000289735	0.000291058	0.000153467	0.998406	0.000370437	0.000137591	0.000197126
G:	0.000351916	0.999626	0.000281797	0.000215648	0.000150821	0.000227554	0.000175958	0.000124361	0.000527873	0.999427	0.999493	0.00046437	0.000408804	8.86404e-05	0.000494799	0.000254014	0.000318841	0.000170666	0.000121715	0.998784	0.000252691	0.998972	0.000264598	0.000272536	0.999036	0.999176
E7.5-5KO-3	Tet3
WT	G	C	G	G	G	T	A	G	A	C	C	A	G	A	A	G	C	C	C	G	A	C	T	G	G	G
A:	9.19075e-05	0.00017105	0.000204239	0.000403372	0.00022211	0.000252746	0.999313	0.000375289	0.999201	0.00923415	0.000299707	0.999477	0.000441667	0.999229	0.999104	0.000301252	0.000285935	0.000260405	0.000252746	0.000390607	0.998935	0.000382948	0.000242534	0.0002987	0.000436561	0.00036763
T:	0.000459538	0.00168497	0.00070973	0.000742919	0.000651012	0.999173	0.00027317	0.000431455	0.000158285	0.42834	0.993133	3.06358e-05	0.000224663	8.42486e-05	7.40366e-05	0.000689307	0.000505491	9.44605e-05	0.000114884	0.000382948	0.000204239	0.000176156	0.998874	0.000553998	0.000280829	0.000278276
C:	0.000132755	0.997953	0.00014552	0.000242534	0.000257852	0.000275723	0.000191474	0.00027317	0.000347206	0.051481	0.00600752	0.000206792	0.000232322	0.000242534	0.000431455	0.000380395	0.998823	0.999364	0.999367	0.000268064	0.000482515	0.999298	0.00046975	0.000163391	0.000194027	0.000270617
G:	0.999316	0.000191474	0.998941	0.998611	0.998869	0.0002987	0.00022211	0.99892	0.000293594	0.510945	0.000559275	0.000285935	0.999101	0.00044422	0.000390607	0.998629	0.000385501	0.000280829	0.000265511	0.998958	0.000377842	0.000142967	0.000413584	0.998984	0.999089	0.999083
E8.5-5KO-C	Dnmt3a
WT	C	C	A	T	T	A	A	G	G	A	A	G	A	C	C	C	C	T	G	G	A	A	C	T	G	C
A:	0.000327206	0.0012797	0.997625	0.000204975	0.000482351	0.997451	0.997697	0.000225675	0.000371407	0.997657	0.997368	0.000535955	0.996986	0.000216258	0.000625267	0.00130413	0.000718354	0.000238828	0.00711557	0.00766228	0.998277	0.998711	0.00157872	0.00152791	0.00147715	0.000674158
T:	0.00163133	0.000903595	0.000732468	0.997753	0.997588	0.000324387	0.000386441	0.00103434	0.000891376	0.000700484	0.00143108	0.0012468	0.00110009	0.00106437	0.00101453	0.00115557	0.00144141	0.997542	0.000535055	0.00107567	0.000339432	0.000357306	0.000317813	0.997606	0.000391149	0.00052936
C:	0.997449	0.997288	0.000851882	0.000617745	0.00095624	0.00138969	0.000758777	0.000356378	0.000929927	0.00109727	0.000440044	0.000956257	0.00129567	0.997904	0.997662	0.996529	0.997356	0.00102677	0.000386481	0.000230367	0.000614926	0.000424066	0.997985	0.000474828	0.000233185	0.998542
G:	0.000592356	0.000528429	0.000790764	0.00142448	0.000973164	0.000834944	0.00115744	0.998384	0.997807	0.000545343	0.000760674	0.997261	0.000618685	0.0008152	0.000698607	0.00101171	0.000484231	0.00119226	0.991963	0.991032	0.000768188	0.000507751	0.000118475	0.000391145	0.997899	0.000254807
E8.5-5KO-C	Dnmt3b
WT	A	G	A	G	T	A	T	C	A	G	G	T	A	A	A	G	C	C	T	G	A	G	A	A	G	G
A:	0.998026	0.000157948	0.998168	0.000340012	0.000366335	0.998111	0.000371458	0.000745835	0.997361	0.000709306	0.00120141	0.000810912	0.999033	0.99889	0.998514	0.00084382	0.000520622	0.000880382	0.000903767	0.000663935	0.998767	0.000348064	0.999436	0.998784	0.000316613	0.00029468
T:	0.000800681	0.00127382	0.00068004	0.00064127	0.99791	0.000380223	0.997853	0.00282467	0.000739258	0.000620826	0.00054696	0.998185	0.000157214	0.000305646	0.00021863	0.000394124	0.00150776	0.000247882	0.997034	0.000695377	0.000276399	0.00049504	0.000126499	0.000197424	0.000560105	0.000743646
C:	0.000753152	0.000508943	0.000767787	0.000728284	0.00084162	0.000652229	0.000922796	0.996008	0.000606177	0.000440208	0.000264705	0.000458469	0.000407294	0.000481137	0.000595931	0.000193772	0.997553	0.998412	0.00126425	0.000206931	0.000402899	0.000131621	6.94646e-05	0.000418247	0.000286634	0.000119188
G:	0.000419718	0.998059	0.000384625	0.99829	0.000881836	0.000856233	0.000852599	0.000421909	0.00129352	0.99823	0.997987	0.000545483	0.000402175	0.000323196	0.000671244	0.998568	0.000418983	0.000459934	0.000798474	0.998434	0.000553529	0.999025	0.000368528	0.000600316	0.998837	0.998842
E8.5-5KO-C	Tet1
WT	A	A	A	A	C	A	C	A	G	T	C	A	G	G	A	G	A	A	A	C	G	C	A	T	G	G
A:	0.998618	0.998742	0.998161	0.996866	0.000857043	0.997627	0.000880124	0.997391	0.000178002	0.000356002	0.00147479	0.997666	0.000283491	0.00122167	0.997942	0.00150246	0.998943	0.998993	0.99848	0.000747615	0.00167787	0.00120052	0.997821	0.000432478	0.000280853	0.000323702
T:	0.000267677	0.000241297	0.000522807	0.000845852	0.000919013	0.000688932	0.00302407	0.000671134	0.00121173	0.997349	0.00552799	0.000702144	0.000618406	0.000673798	0.000305247	0.000457529	0.000181959	0.000268326	0.000123282	0.000289421	0.000169436	0.000307218	0.000958563	0.997656	0.000522809	0.00103769
C:	0.000698201	0.000502371	0.000677078	0.00170621	0.998039	0.00124074	0.995878	0.000733764	0.000325677	0.00148993	0.992521	0.000379092	0.000207674	0.000246576	0.000476001	0.000126579	0.000389629	0.00037381	0.00104822	0.998095	0.000874868	0.998322	0.000511585	0.000469397	0.000120648	0.000222174
G:	0.000416019	0.000514238	0.000639499	0.000581482	0.000184594	0.000443026	0.000217559	0.00120448	0.998285	0.00080496	0.000475994	0.00125265	0.99889	0.997858	0.00127703	0.997913	0.000485223	0.00036458	0.000348749	0.000868262	0.997278	0.00017075	0.000708704	0.00144247	0.999076	0.998416
E8.5-5KO-C	Tet2
WT	T	G	A	A	A	T	T	C	A	G	G	T	T	C	T	C	A	A	C	G	A	G	C	A	G	G
A:	0.000166775	0.000178687	0.999016	0.999207	0.999295	0.00016916	0.000222767	0.000634941	0.997843	0.000136996	0.000210852	0.000281135	0.000163204	0.000452695	0.000401452	0.000843406	0.998075	0.99879	0.000253738	0.000420514	0.998718	0.000410988	0.000420526	0.998623	0.000321656	0.0005063
T:	0.99878	0.00040145	0.00018107	0.000109598	0.000132235	0.999133	0.998943	0.00805172	0.000288288	0.000693319	0.000253737	0.998628	0.998945	0.000371686	0.997906	0.000439572	0.000415752	0.00027399	0.000502711	0.000986361	0.000559893	0.000683789	0.000947078	0.00051582	0.000575406	0.000380023
C:	0.000531298	0.000148906	0.00041932	0.000293055	0.000259705	0.000288286	0.00046102	0.991072	0.000531308	0.000107214	0.000116743	0.000536062	0.000503907	0.999087	0.00110191	0.998342	0.000575382	0.000486034	0.999095	0.000153672	0.000374056	0.000187029	0.998475	0.000420518	0.000290681	0.000353814
G:	0.000521768	0.999271	0.000383582	0.00039074	0.000313314	0.000409796	0.000372866	0.000241826	0.0013378	0.999062	0.999419	0.000555122	0.000388354	8.81563e-05	0.000590862	0.000375244	0.000933953	0.000450296	0.000148907	0.998439	0.000347848	0.998718	0.000157251	0.00044077	0.998812	0.99876
E8.5-5KO-C	Tet3
WT	G	C	G	G	G	T	A	G	A	C	C	A	G	A	A	G	C	C	C	G	A	C	T	G	G	G
A:	0.000406249	0.000435027	0.000582316	0.00054848	0.000438419	0.000319931	0.998329	0.000284378	0.997308	0.00384603	0.000959777	0.998812	0.000570472	0.998521	0.998509	0.000490905	0.00078374	0.000898832	0.000873439	0.000871761	0.997669	0.000282697	0.000226827	0.000330078	0.000648312	0.000817595
T:	0.000704166	0.00273204	0.000815919	0.000814256	0.000880224	0.998444	0.000606006	0.00111551	0.00077869	0.00492265	0.0121775	0.00022175	0.00055693	0.000172658	0.000128646	0.000479055	0.000749885	0.000225131	0.000316537	0.00056199	0.00022852	0.00031486	0.997979	0.000724479	0.000507816	0.000719416
C:	0.000301302	0.996491	0.000133729	0.000277626	0.00014219	0.000445195	0.000580615	0.000286071	0.00109017	0.986668	0.986553	0.000389332	0.000377493	0.000631386	0.000770185	0.000360561	0.997977	0.998439	0.998141	0.000236984	0.00124078	0.998998	0.000517979	0.000341927	0.000440107	0.000299616
G:	0.998588	0.000341928	0.998468	0.99836	0.998539	0.000790518	0.000484128	0.998314	0.000822703	0.00456378	0.000309769	0.000577226	0.998495	0.000675397	0.00059245	0.998669	0.000489203	0.00043672	0.000668621	0.998329	0.000861605	0.000404579	0.00127633	0.998604	0.998404	0.998163
E8.5-5KO-1	Dnmt3a
WT	C	C	A	T	T	A	A	G	G	A	A	G	A	C	C	C	C	T	G	G	A	A	C	T	G	C
A:	0.000605382	0.00184641	0.99661	0.000423767	0.000756727	0.996368	0.996247	0.000302691	0.000454036	0.995036	0.995853	0.000454036	0.99437	0.000423767	0.000605382	0.00066592	0.000454036	0.000605382	0.993462	0.994219	0.998063	0.998456	0.0029361	0.00278476	0.00281503	0.00124103
T:	0.00196749	0.00136211	0.00151345	0.997215	0.996913	0.000786996	0.000605382	0.00157399	0.00121076	0.00184641	0.0025426	0.00172534	0.0024518	0.00196749	0.00115023	0.00211884	0.00239126	0.996428	0.000968611	0.00099888	0.000454036	0.000575113	0.000454036	0.995853	0.000363229	0.00066592
C:	0.996428	0.996277	0.000756727	0.000605382	0.00136211	0.00199776	0.0012713	0.00105942	0.00187668	0.00181615	0.00099888	0.00184641	0.00211884	0.996004	0.997124	0.996277	0.996216	0.00102915	0.000605382	0.000302691	0.000786996	0.000605382	0.996489	0.000544844	0.000423767	0.997488
G:	0.00099888	0.000514575	0.00111996	0.00175561	0.000968611	0.000847535	0.00187668	0.997064	0.996459	0.00130157	0.000605382	0.995974	0.00105942	0.00160426	0.00111996	0.000938342	0.000938342	0.00193722	0.00496413	0.00447983	0.000696189	0.000363229	0.000121076	0.000817265	0.996398	0.000605382
E8.5-5KO-1	Dnmt3b
WT	A	G	A	G	T	A	T	C	A	G	G	T	A	A	A	G	C	C	T	G	A	G	A	A	G	G
A:	0.997415	0.000516915	0.997329	0.000631785	0.000603067	0.997502	0.00034461	0.000532198	0.997042	0.00106255	0.00106255	0.0011487	0.998334	0.998105	0.997789	0.0011487	0.00117742	0.00152203	0.000832807	0.000918959	0.998076	0.000660502	0.998937	0.997961	0.000804089	0.000660502
T:	0.000890242	0.00157946	0.000660502	0.000947677	0.996439	0.000717937	0.998392	0.977618	0.000890242	0.00100511	0.000832807	0.997272	0.000545632	0.000660502	0.00057435	0.000689219	0.00137844	0.000516915	0.997674	0.000660502	0.000402045	0.000603067	0.00022974	0.000430762	0.000603067	0.000890242
C:	0.00100511	0.000717937	0.001321	0.000746654	0.000976394	0.000890242	0.000890242	0.0210218	0.000775372	0.00034461	0.000660502	0.000402045	0.000631785	0.000717937	0.000746654	0.000402045	0.99687	0.997071	0.000861524	0.000287175	0.000775372	0.000287175	0.000315892	0.000717937	0.000832807	0.000488197
G:	0.000689219	0.997186	0.000689219	0.997674	0.00198151	0.000890242	0.000373327	0.000827864	0.00129229	0.997588	0.997444	0.00117742	0.000488197	0.000516915	0.000890242	0.99776	0.00057435	0.000890242	0.000631785	0.998133	0.000746654	0.998449	0.000516915	0.000890242	0.99776	0.997961
E8.5-5KO-1	Tet1
WT	A	A	A	A	C	A	C	A	G	T	C	A	G	G	A	G	A	A	A	C	G	C	A	T	G	G
A:	0.999	0.99896	0.998893	0.997852	0.000893738	0.998199	0.000960435	0.998012	0.000306806	0.000226769	0.00100045	0.998106	0.000346824	0.00120054	0.998399	0.00146733	0.999106	0.999133	0.997946	0.000693648	0.000947096	0.00112051	0.998613	0.000453539	0.000306806	0.000226769
T:	0.000160073	0.000306806	0.000320145	0.000400181	0.0189019	0.000626951	0.468866	0.000480218	0.00117387	0.998719	0.989635	0.000453539	0.000466878	0.000546915	0.000226769	0.000320145	0.000226769	0.000200091	0.00021343	0.000293466	0.000360163	0.000266788	0.000840381	0.998092	0.000453539	0.000947096
C:	0.000373503	0.000373503	0.000546915	0.0013873	0.979924	0.00100045	0.529934	0.000480218	0.000466878	0.000506896	0.00895072	0.000280127	0.000320145	0.000240109	0.000320145	0.000186751	0.000413521	0.0004402	0.00133394	0.998132	0.000987114	0.998413	0.000226769	0.000306806	0.000413521	0.000186751
G:	0.000466878	0.000360163	0.000240109	0.000360163	0.000280127	0.000173412	0.000240109	0.00102713	0.998052	0.000546915	0.000413521	0.00116053	0.998866	0.998012	0.00105381	0.998026	0.000253448	0.000226769	0.000506896	0.000880399	0.997706	0.000200091	0.000320145	0.00114719	0.998826	0.998639
E8.5-5KO-1	Tet2
WT	T	G	A	A	A	T	T	C	A	G	G	T	T	C	T	C	A	A	C	G	A	G	C	A	G	G
A:	9.72857e-05	0.000162143	0.99893	0.999319	0.999449	0.000162143	0.000162143	0	0.998606	0.000194571	0.000129714	0.000227	0.000259429	0.000356714	0.000356714	0.000486429	0.999027	0.998476	0.000194571	0.000518857	0.998865	0.000454	0.000713429	0.99906	0.000583714	0.000551286
T:	0.999416	0.000162143	0.000227	9.72857e-05	0.000162143	0.999416	0.999351	0.992574	0.000356714	0.000518857	0.000259429	0.999222	0.999189	0.001135	0.998735	0.387489	0.000518857	0.000875572	0.000940429	0.000810714	0.000583714	0.000681	0.000681	0.000324286	0.000875572	0.000259429
C:	0.000194571	6.48572e-05	0.000389143	0.000194571	0.000129714	0.000227	6.48572e-05	0.00729643	0.000291857	3.24286e-05	0.000129714	0.000162143	0.000227	0.998314	0.000356714	0.61183	0.000291857	0.000324286	0.9988	0.000227	0.000356714	9.72857e-05	0.998281	0.000356714	0.000291857	0.000162143
G:	0.000291857	0.999611	0.000454	0.000389143	0.000259429	0.000194571	0.000421571	0.000129714	0.000745857	0.999254	0.999481	0.000389143	0.000324286	0.000194571	0.000551286	0.000194571	0.000162143	0.000324286	6.48572e-05	0.998443	0.000194571	0.998768	0.000324286	0.000259429	0.998249	0.999027
E8.5-5KO-1	Tet3
WT	G	C	G	G	G	T	A	G	A	C	C	A	G	A	A	G	C	C	C	G	A	C	T	G	G	G
A:	0.000505927	0.000505927	0.000505927	0.000650477	0.000433651	0.000505927	0.998049	0.000505927	0.997687	0.194493	0.00126998	0.997904	0.000650477	0.997832	0.998338	0.000578202	0.00108413	0.0011564	0.000867303	0.000939578	0.997615	0.00108413	0.000650477	0.000505927	0.00122868	0.000578202
T:	0.000722752	0.00325239	0.00101185	0.00159005	0.00166233	0.998193	0.000867303	0.00122868	0.000795027	0.298497	0.993725	0.000722752	0.000578202	0.000722752	0.000361376	0.000722752	0.000578202	0.000722752	0.000289101	0.000505927	0.000361376	0.000578202	0.997326	0.000795027	0.00108413	0.000795027
C:	0.000433651	0.995808	0.000216826	7.22752e-05	0.000939578	0.000505927	0.000433651	0.000289101	0.000939578	0.0372217	0.00440759	0.000433651	0.000433651	0.000795027	0.000505927	0.000795027	0.997398	0.997037	0.997687	0.000722752	0.00137323	0.997326	0.00130095	0.00108413	7.22752e-05	0.000578202
G:	0.998338	0.000433651	0.998265	0.997687	0.996964	0.000795027	0.000650477	0.997976	0.000578202	0.469789	0.000597639	0.000939578	0.998338	0.000650477	0.000795027	0.997904	0.000939578	0.00108413	0.0011564	0.997832	0.000650477	0.00101185	0.000722752	0.997615	0.997615	0.998049
E8.5-5KO-2	Dnmt3a
WT	C	C	A	T	T	A	A	G	G	A	A	G	A	C	C	C	C	T	G	G	A	A	C	T	G	C
A:	0.000309611	0.00103762	0.997993	0.000168118	0.000410787	0.997989	0.99771	0.000179529	0.000221368	0.997442	0.997671	0.000223651	0.997296	0.00035069	0.000569776	0.00062683	0.000508919	0.00020159	0.997096	0.997548	0.998883	0.998829	0.00189114	0.00165304	0.00131147	0.000944809
T:	0.00132897	0.000675516	0.000803316	0.998571	0.998396	0.000384162	0.000386444	0.00101175	0.000700619	0.000858088	0.00144004	0.00110988	0.00120726	0.00109847	0.000866456	0.0011502	0.00140352	0.997942	0.000429805	0.000594119	0.000282226	0.000292876	0.000227454	0.99781	0.000349929	0.00041383
C:	0.997844	0.998034	0.000616941	0.000313415	0.000767562	0.00124301	0.000724962	0.000450344	0.00110076	0.00106044	0.000332433	0.00100871	0.00102316	0.997719	0.997954	0.99785	0.997662	0.000750827	0.000487619	0.000241147	0.000370469	0.000498269	0.997798	0.000257122	0.000193983	0.998412
G:	0.000517287	0.000252558	0.000586512	0.000947852	0.00042524	0.000384162	0.00117835	0.998358	0.997977	0.000639001	0.000556083	0.997658	0.000473165	0.000832223	0.000609334	0.000372751	0.000426001	0.00110532	0.00198699	0.00161652	0.000464797	0.000379597	8.36788e-05	0.000279943	0.998145	0.000229736
E8.5-5KO-2	Dnmt3b
WT	A	G	A	G	T	A	T	C	A	G	G	T	A	A	A	G	C	C	T	G	A	G	A	A	G	G
A:	0.997988	0.000117398	0.997833	0.000284311	0.000538275	0.998178	8.38558e-05	0.000286707	0.997687	0.000839357	0.00130576	0.0011077	0.9993	0.999018	0.998849	0.000904844	0.000741126	0.000962346	0.000419279	0.000539872	0.999077	0.000305874	0.999613	0.999193	0.000360181	0.00030827
T:	0.000956755	0.00159805	0.000716368	0.00105978	0.997226	0.000323444	0.998834	0.966861	0.000612547	0.000654076	0.000704389	0.997956	0.000123787	0.00024438	0.000177295	0.000538275	0.000918421	0.000201254	0.998339	0.000567025	0.00019167	0.000483169	7.58696e-05	0.000107016	0.000877691	0.000895261
C:	0.000728348	0.000374556	0.00108214	0.000563032	0.000664458	0.000770675	0.000704389	0.0325864	0.000428064	0.00027313	0.000170906	0.000312263	0.000279519	0.000519108	0.000470391	0.000134968	0.998003	0.998528	0.00069241	9.18421e-05	0.000370563	0.000125384	3.91327e-05	0.000243581	0.000269936	0.000240387
G:	0.000326638	0.99791	0.000368966	0.998093	0.0015717	0.000727549	0.000377751	0.000265943	0.00127221	0.998233	0.997819	0.000623728	0.000296291	0.000218025	0.000503135	0.998422	0.000337819	0.00030827	0.000549455	0.998801	0.000360979	0.999086	0.000272332	0.000456815	0.998492	0.998556
E8.5-5KO-2	Tet1
WT	A	A	A	A	C	A	C	A	G	T	C	A	G	G	A	G	A	A	A	C	G	C	A	T	G	G
A:	0.998784	0.998711	0.998547	0.997955	0.000681281	0.997994	0.000668396	0.997819	0.00012321	0.000252863	0.000662759	0.998037	0.000238368	0.00119748	0.998385	0.00152201	0.999282	0.999549	0.99887	0.000952665	0.00103078	0.00110003	0.998939	0.000328561	0.000318092	0.000207766
T:	0.00016267	0.00023112	0.000512168	0.000454992	0.0138736	0.000995346	0.480643	0.000669201	0.00122325	0.998273	0.997794	0.000879384	0.000591893	0.000463045	0.00029957	0.00035272	0.000124016	8.53614e-05	9.66356e-05	0.000179581	0.000216625	0.00016267	0.00061122	0.998354	0.000301986	0.000753757
C:	0.000793217	0.00046224	0.000446134	0.0013529	0.985268	0.00077389	0.5185	0.000671617	0.000255279	0.000772279	0.00120311	0.000230315	0.000212598	0.000224678	0.000344667	0.000173944	0.000282659	0.000182802	0.000803686	0.998162	0.000703024	0.998631	0.000220651	0.000327756	0.000318092	0.000132874
G:	0.000260111	0.000595919	0.000494452	0.000237562	0.000177165	0.000236757	0.000188439	0.000839924	0.998398	0.000702218	0.000339835	0.000852809	0.998957	0.998115	0.000970382	0.997951	0.000310844	0.000182802	0.000229509	0.00070544	0.99805	0.000106299	0.000229509	0.000989709	0.999062	0.998906
E8.5-5KO-2	Tet2
WT	T	G	A	A	A	T	T	C	A	G	G	T	T	C	T	C	A	A	C	G	A	G	C	A	G	G
A:	0.000105578	9.94571e-05	0.999066	0.999294	0.999468	0.000116288	7.57404e-05	8.3391e-05	0.999143	0.000188969	0.000157601	0.000150716	0.000114758	0.000263944	0.000218041	0.000413895	0.999136	0.999249	0.000212685	0.000268534	0.998885	0.000239462	0.000435316	0.998967	0.000324383	0.00035116
T:	0.999275	0.000143065	0.000154541	7.0385e-05	0.000102517	0.999431	0.999438	0.998988	9.7162e-05	0.000448322	0.000172902	0.998833	0.999401	0.000252468	0.998691	0.00502717	0.000146891	0.000222631	0.000357281	0.000752814	0.000527888	0.000797952	0.00077041	0.000434551	0.000588327	0.000287661
C:	0.000250938	3.06022e-05	0.000450617	0.000325148	0.000243287	0.000154541	0.000185143	0.000720682	0.000215745	0.000118583	0.000101752	0.000593682	0.000238697	0.99938	0.000624285	0.994442	0.000306787	0.000329739	0.999337	0.000208095	0.00035269	0.000126999	0.998697	0.000328208	0.000200444	0.000320558
G:	0.000367992	0.999727	0.000328974	0.000310612	0.000185908	0.000298371	0.000300667	0.000208095	0.000543954	0.999244	0.999568	0.000423075	0.000245583	0.000104047	0.000466683	0.000117053	0.000410069	0.000198914	9.25716e-05	0.998771	0.000234872	0.998836	9.7162e-05	0.000270064	0.998887	0.999041
E8.5-5KO-2	Tet3
WT	G	C	G	G	G	T	A	G	A	C	C	A	G	A	A	G	C	C	C	G	A	C	T	G	G	G
A:	0.000164655	0.000249362	0.000252218	0.000251266	0.00033978	0.000173221	0.998874	0.000279819	0.99827	0.00174363	0.000284578	0.999151	0.000424487	0.999093	0.998891	0.000349298	0.000513953	0.00051776	0.0004854	0.000443522	0.998133	0.000446378	0.000184642	0.00029124	0.000427342	0.000493966
T:	0.000315034	0.00163989	0.000557734	0.000572011	0.000650055	0.99884	0.000444474	0.000532988	0.000524422	0.485766	0.993112	9.23212e-05	0.000251266	0.000108501	0.000102791	0.000185594	0.000537747	0.000211292	0.000235086	0.000239845	0.00021034	0.000252218	0.998627	0.000374043	0.000231279	0.000245555
C:	9.61282e-05	0.997892	0.000100887	0.000253169	0.000134199	0.000308372	0.000387368	0.000170366	0.000611033	0.00620931	0.00623596	0.000302661	0.000147524	0.000341683	0.000563445	0.000193208	0.99859	0.998886	0.998859	0.000193208	0.000883238	0.998994	0.000377851	0.000177028	0.000253169	0.000141813
G:	0.999424	0.000218906	0.999089	0.998924	0.998876	0.000678608	0.000294095	0.999017	0.000594853	0.506281	0.000367381	0.000453992	0.999177	0.000456847	0.000442571	0.999272	0.000357863	0.000384513	0.00042068	0.999123	0.000773785	0.00030742	0.000810903	0.999158	0.999088	0.999119
E8.5-5KO-3	Dnmt3a
WT	C	C	A	T	T	A	A	G	G	A	A	G	A	C	C	C	C	T	G	G	A	A	C	T	G	C
A:	0.000380973	0.00105714	0.997919	0.00017661	0.000590381	0.998337	0.998168	0.00020184	0.000504599	0.997437	0.997724	0.000211932	0.996856	0.000310329	0.000507122	0.000512168	0.000517214	0.000156426	0.996796	0.996922	0.998332	0.998519	0.0015466	0.00127916	0.00148352	0.00100668
T:	0.00142549	0.000444047	0.000514691	0.998605	0.998749	0.000595427	0.000320421	0.000913325	0.000386019	0.000595427	0.00136999	0.000787175	0.00146334	0.000996584	0.00105714	0.00101172	0.000782129	0.997845	0.000633272	0.0010975	0.000282576	0.00054749	0.000179133	0.997666	0.000211932	0.000602996
C:	0.997871	0.998241	0.000898187	0.000575243	0.000454139	0.000696347	0.000476846	0.000605519	0.000989015	0.00114292	0.000355743	0.00121356	0.00110507	0.997873	0.998077	0.99781	0.998072	0.00115049	0.000550013	0.000345651	0.000734192	0.000605519	0.998161	0.000653456	0.000128673	0.998234
G:	0.000322944	0.000257346	0.000668594	0.000643364	0.000206886	0.000370881	0.00103443	0.998279	0.99812	0.00082502	0.000550013	0.997787	0.000575243	0.000819974	0.000358266	0.000666071	0.000628226	0.000847727	0.00202092	0.0016349	0.000650933	0.00032799	0.000113535	0.000401157	0.998176	0.000156426
E8.5-5KO-3	Dnmt3b
WT	A	G	A	G	T	A	T	C	A	G	G	T	A	A	A	G	C	C	T	G	A	G	A	A	G	G
A:	0.998249	0.000175296	0.998101	0.000418153	0.000681097	0.998473	0.000140602	0.000536843	0.998083	0.000881957	0.00113029	0.000752311	0.999151	0.998791	0.998662	0.000717617	0.000595275	0.000867349	0.000507627	0.000673793	0.998833	0.000330505	0.99937	0.998895	0.000509453	0.000476585
T:	0.000854567	0.0011449	0.000602579	0.000622665	0.997581	0.000337809	0.998738	0.991712	0.000376155	0.000580667	0.000520409	0.998128	0.000153384	0.00024651	0.0001826	0.000376155	0.00101343	0.0001826	0.998305	0.000533191	0.000220946	0.000315897	0.000160688	0.000149732	0.000505801	0.000858219
C:	0.000544147	0.000405371	0.000967778	0.000449195	0.000531365	0.000540495	0.000657359	0.00739346	0.000407197	0.000297638	0.000175296	0.000361547	0.000323201	0.000723095	0.000518583	0.000149732	0.998028	0.998631	0.000777875	0.000199034	0.000522235	0.000233728	0.000122342	0.000363374	0.00028303	0.000396241
G:	0.000352417	0.998274	0.000328679	0.99851	0.00120698	0.000648229	0.000463803	0.000357895	0.00113394	0.99824	0.998174	0.000757789	0.000372503	0.000239206	0.000637273	0.998756	0.000363373	0.000319549	0.000409023	0.998594	0.000423631	0.99912	0.000346939	0.000591624	0.998702	0.998269
E8.5-5KO-3	Tet1
WT	A	A	A	A	C	A	C	A	G	T	C	A	G	G	A	G	A	A	A	C	G	C	A	T	G	G
A:	0.998886	0.998792	0.998669	0.997941	0.000769817	0.997986	0.000761598	0.997748	0.000132869	0.000173962	0.000823238	0.997969	0.000219165	0.00105884	0.998111	0.00121226	0.999216	0.999516	0.998732	0.00103144	0.00139581	0.00148895	0.998752	0.000364362	0.000339706	0.00024656
T:	0.000416413	0.000256149	0.000328747	0.000320529	0.0268066	0.000820498	0.324657	0.000762968	0.00138759	0.998548	0.99241	0.000552022	0.000464356	0.000691739	0.000532845	0.000509558	0.00018629	0.00012328	0.00012191	0.000202728	0.000206837	0.000210946	0.000716395	0.998399	0.000294503	0.000820498
C:	0.000432851	0.00030957	0.000639687	0.0014821	0.972006	0.000913644	0.674366	0.000584896	0.000257519	0.000764337	0.0064229	0.000295873	0.000452028	0.000228753	0.000330117	0.000167113	0.000241081	0.000156155	0.000905425	0.998004	0.000783514	0.998211	0.000272586	0.000231493	0.000202728	0.000154785
G:	0.000264368	0.000642427	0.000362992	0.000256149	0.000417783	0.000279435	0.000215056	0.000904055	0.998222	0.000513668	0.000343815	0.00118349	0.998864	0.998021	0.00102597	0.998111	0.000356143	0.000204097	0.000241081	0.000761598	0.997614	8.90357e-05	0.000258889	0.00100542	0.999163	0.998778
E8.5-5KO-3	Tet2
WT	T	G	A	A	A	T	T	C	A	G	G	T	T	C	T	C	A	A	C	G	A	G	C	A	G	G
A:	0.000123983	0.000181054	0.998967	0.999272	0.999303	0.000192862	0.000108239	9.64309e-05	0.999053	0.000147598	0.000151534	0.000183022	0.000230253	0.000312908	0.000200734	0.000541194	0.999156	0.999252	0.000307004	0.000257805	0.99874	0.000244029	0.000543162	0.998904	0.000403435	0.000342428
T:	0.999337	0.000206638	0.000171214	9.44629e-05	0.000159406	0.99937	0.999345	0.997625	0.000171214	0.000474282	0.00019483	0.99927	0.999046	0.00069076	0.998933	0.0118689	0.000269613	0.000338492	0.000448699	0.000824582	0.000657304	0.000751767	0.000842294	0.000407371	0.00049593	0.000299133
C:	0.000291261	5.11674e-05	0.00048609	0.000299133	0.000305036	0.000116111	0.000171214	0.00208409	0.000224349	0.000118079	0.000114143	3.34556e-05	0.000244029	0.998863	0.00047625	0.987401	0.000234189	0.00018499	0.999132	0.000192862	0.00033062	0.000171214	0.998489	0.000375884	0.000177118	0.000318812
G:	0.000247965	0.999561	0.000375884	0.000334556	0.000232221	0.00032078	0.000375884	0.00019483	0.000551034	0.99926	0.999539	0.000513642	0.000480186	0.000133822	0.000389659	0.000188926	0.00034046	0.000224349	0.000112175	0.998725	0.000271581	0.998833	0.000125951	0.000312908	0.998924	0.99904
E8.5-5KO-3	Tet3
WT	G	C	G	G	G	T	A	G	A	C	C	A	G	A	A	G	C	C	C	G	A	C	T	G	G	G
A:	0.000251464	0.000379482	0.000393199	0.000438919	0.000324617	0.000224032	0.998546	0.000397771	0.998313	0.00474582	0.00037491	0.998564	0.000699528	0.998546	0.998587	0.000781825	0.000694956	0.000758965	0.000589798	0.000566937	0.998285	0.00046178	0.00046178	0.000416059	0.000667523	0.000544077
T:	0.000521217	0.00185169	0.000937276	0.00085955	0.000882411	0.998537	0.000626374	0.000745248	0.00048464	0.902162	0.972293	0.000150879	0.000233176	0.000155451	0.000278897	0.000324617	0.00059437	0.000173739	0.000246892	0.000365766	0.000155451	0.000434347	0.998391	0.000630947	0.000443491	0.000320045
C:	0.000292613	0.997485	0.000210316	0.000141734	0.000173739	0.000406915	0.000333762	0.000393199	0.0005075	0.0265455	0.0266781	0.000512073	0.000379482	0.000393199	0.0005075	0.000246892	0.998176	0.998441	0.998596	0.0005075	0.000621802	0.998839	0.000649235	0.000251464	0.000402343	0.000516645
G:	0.998935	0.000283469	0.998459	0.99856	0.998619	0.000832118	0.000493784	0.998464	0.000694956	0.0665466	0.000653807	0.000772681	0.998688	0.000905271	0.000626374	0.998647	0.000534933	0.000626374	0.000566937	0.99856	0.000937276	0.00026518	0.000498356	0.998702	0.998487	0.998619
E9.5-5KO-C	Dnmt3a
WT	C	C	A	T	T	A	A	G	G	A	A	G	A	C	C	C	C	T	G	G	A	A	C	T	G	C
A:	0.000452442	0.00101904	0.997972	0.000201764	0.000619562	0.997872	0.997907	0.000228265	0.000360736	0.99776	0.997583	0.000908969	0.996647	0.00025679	0.000692931	0.00104144	0.000782605	0.000277176	0.0122248	0.0122609	0.997862	0.998724	0.0013125	0.00121264	0.00145925	0.00077445
T:	0.00139197	0.00077855	0.000499316	0.998402	0.997962	0.000444292	0.000425947	0.000837652	0.000678674	0.000570649	0.00115355	0.00103737	0.00111684	0.000990476	0.00100679	0.000968068	0.00110054	0.997658	0.000729659	0.0011087	0.000397419	0.000319988	0.000309784	0.997935	0.00037704	0.000507468
C:	0.997724	0.997719	0.000680701	0.000519694	0.000762225	0.000900813	0.000591027	0.000525826	0.000896746	0.000925267	0.000483023	0.000939539	0.00147145	0.998007	0.997585	0.997165	0.997479	0.00104145	0.000509539	0.000209919	0.000764267	0.000444314	0.998245	0.000466714	0.000244567	0.998512
G:	0.000432061	0.000483027	0.000847819	0.000876347	0.000656247	0.000782607	0.00107608	0.998408	0.998064	0.000743882	0.000780581	0.997114	0.000764258	0.000745914	0.00071535	0.000825405	0.000637905	0.00102311	0.986536	0.98642	0.000976224	0.000511573	0.000132473	0.000385192	0.997919	0.000205841
E9.5-5KO-C	Dnmt3b
WT	A	G	A	G	T	A	T	C	A	G	G	T	A	A	A	G	C	C	T	G	A	G	A	A	G	G
A:	0.99735	0.000244504	0.99792	0.000419559	0.000546325	0.997137	0.000390883	0.00116812	0.996838	0.00131909	0.00176577	0.000854216	0.998405	0.998199	0.998364	0.00121491	0.000674606	0.00115453	0.0012783	0.000695739	0.997941	0.000869315	0.998666	0.997944	0.000540293	0.000436168
T:	0.000907036	0.00149117	0.000757649	0.000614246	0.997715	0.000511615	0.997391	0.00788554	0.000549359	0.000725952	0.000581045	0.997406	0.000203751	0.000329011	0.000184122	0.000467852	0.00201627	0.000357678	0.996666	0.000808928	0.000324478	0.000568978	0.000152433	0.000362203	0.00113039	0.0014051
C:	0.00113794	0.0011546	0.000842168	0.00068216	0.00089042	0.000919097	0.00092363	0.990352	0.000677643	0.000558425	0.000301842	0.000553882	0.000855753	0.00107155	0.000677629	0.000289766	0.996699	0.99744	0.00123	0.000386354	0.00098249	0.000322975	0.000564456	0.000914564	0.000353153	0.000241477
G:	0.000605193	0.99711	0.000479945	0.998284	0.000848162	0.00143222	0.00129489	0.000594623	0.00193483	0.997397	0.997351	0.00118624	0.000535789	0.000399945	0.000774218	0.998027	0.000609711	0.00104738	0.000825537	0.998109	0.000751582	0.998239	0.000617279	0.000778737	0.997976	0.997917
E9.5-5KO-C	Tet1
WT	A	A	A	A	C	A	C	A	G	T	C	A	G	G	A	G	A	A	A	C	G	C	A	T	G	G
A:	0.998103	0.998721	0.99829	0.997387	0.000835939	0.997717	0.000805773	0.997619	0.000187443	0.000402886	0.00130563	0.997952	0.000356571	0.00118498	0.99771	0.00116664	0.999051	0.999199	0.998469	0.000742215	0.00155447	0.00127763	0.998228	0.00035118	0.00027147	0.000481524
T:	0.000665752	0.000316713	0.000391039	0.000538622	0.00329313	0.00063127	0.0165528	0.00062695	0.00116991	0.997503	0.0346745	0.00046214	0.000449215	0.000928591	0.000595729	0.000623717	0.000145431	0.000169132	0.000166972	0.000290853	0.000345796	0.000321023	0.000827316	0.997919	0.000548327	0.000996443
C:	0.000696993	0.00038458	0.000819782	0.0016094	0.99548	0.00114727	0.982494	0.000622641	0.000335028	0.00142087	0.963716	0.000318866	0.000371653	0.000366266	0.000565566	0.000144349	0.000309176	0.000308101	0.0010223	0.998173	0.000802549	0.998218	0.000443821	0.000556933	0.000127117	0.000289776
G:	0.000534326	0.000577408	0.000498763	0.00046537	0.000391039	0.000504154	0.000147581	0.00113109	0.998308	0.000673272	0.000303784	0.00126684	0.998823	0.99752	0.00112898	0.998065	0.000494466	0.00032426	0.000341484	0.000793922	0.997297	0.000183134	0.000500914	0.00117311	0.999053	0.998232
E9.5-5KO-C	Tet2
WT	T	G	A	A	A	T	T	C	A	G	G	T	T	C	T	C	A	A	C	G	A	G	C	A	G	G
A:	0.000150778	0.000205056	0.99911	0.999101	0.99927	0.000215613	0.00025331	0.000637809	0.998081	0.000162845	0.000321156	0.000300046	0.000274423	0.000502101	0.000286478	0.000803642	0.998032	0.998851	0.00023672	0.00045837	0.998768	0.000408624	0.000456874	0.998753	0.000429727	0.000423705
T:	0.998747	0.000404082	0.000196012	0.000138717	0.000161336	0.998945	0.99883	0.0206602	0.0002518	0.000657413	0.000259337	0.998673	0.998902	0.000250297	0.998456	0.000485502	0.000526221	0.000324172	0.000479471	0.00105998	0.000535262	0.000660432	0.000877561	0.000420674	0.000660422	0.000411642
C:	0.000542801	0.000158316	0.000324173	0.00036187	0.000275929	0.000346791	0.000447817	0.978507	0.000426703	0.000134197	0.000248782	0.000464393	0.000450838	0.999128	0.000799122	0.998361	0.000631766	0.000428209	0.999122	0.000217123	0.000313619	0.00023673	0.99843	0.000376948	0.000395047	0.000358868
G:	0.000559386	0.999233	0.000369407	0.000398057	0.000292515	0.000493046	0.000468926	0.000194509	0.00124091	0.999046	0.999171	0.000562397	0.000372432	0.000119117	0.000458364	0.000349803	0.000809686	0.000396545	0.000161331	0.998265	0.000382977	0.998694	0.000235222	0.000449322	0.998515	0.998806
E9.5-5KO-C	Tet3
WT	G	C	G	G	G	T	A	G	A	C	C	A	G	A	A	G	C	C	C	G	A	C	T	G	G	G
A:	0.000354521	0.000411014	0.000638925	0.000576611	0.000430494	0.000372061	0.998416	0.000434389	0.997756	0.00691328	0.00083372	0.998594	0.000629199	0.998183	0.998259	0.00054155	0.000728525	0.000851274	0.000975916	0.000650602	0.997748	0.000440244	0.000362318	0.000512302	0.000707123	0.000681773
T:	0.00069151	0.00326473	0.000927221	0.000923357	0.00083956	0.998601	0.000564966	0.000818131	0.000502579	0.00811906	0.0216416	0.000212329	0.000496736	0.000342833	0.000247384	0.000352592	0.000726577	0.000280511	0.000459713	0.000683716	0.000212326	0.000442192	0.998276	0.000822021	0.000510375	0.000527887
C:	0.00032725	0.995919	0.000173367	0.000243501	0.000173366	0.000428552	0.000541588	0.000430493	0.000878539	0.97613	0.976942	0.000553224	0.000375961	0.000638915	0.000724622	0.000377916	0.998015	0.998473	0.997859	0.00033504	0.00108695	0.998814	0.000553217	0.000488927	0.000432455	0.000444127
G:	0.998627	0.00040517	0.99826	0.998257	0.998557	0.000598024	0.000477299	0.998317	0.000862956	0.00883785	0.000582435	0.000640883	0.998498	0.000835655	0.000769424	0.998728	0.000529836	0.000395443	0.000705153	0.998331	0.000952546	0.000303885	0.000808398	0.998177	0.99835	0.998346
E9.5-5KO-1	Dnmt3a
WT	C	C	A	T	T	A	A	G	G	A	A	G	A	C	C	C	C	T	G	G	A	A	C	T	G	C
A:	0.000459598	0.0021305	0.996403	0.000180752	0.000746157	0.996365	0.996159	0.000207216	0.00041662	0.995606	0.995703	0.00750029	0.995152	0.000233656	0.000653574	0.0011749	0.000783637	0.000404499	0.995352	0.995818	0.9983	0.998357	0.00316215	0.00308273	0.00210733	0.00127409
T:	0.00243686	0.00124986	0.00158271	0.99725	0.996664	0.000641454	0.000584142	0.00170843	0.00105478	0.00178439	0.00279619	0.00159374	0.00238616	0.00165213	0.0011793	0.00218006	0.00246443	0.996416	0.000675685	0.00113965	0.000405596	0.000429853	0.000294282	0.99584	0.000348283	0.000572019
C:	0.996357	0.99602	0.000909289	0.000641449	0.00180643	0.00230901	0.000974305	0.000823353	0.00227708	0.00160033	0.000589657	0.00223741	0.00170724	0.996274	0.997231	0.995567	0.995815	0.00110218	0.000748435	0.00048606	0.000516914	0.000592977	0.996422	0.000559896	0.000314116	0.997875
G:	0.000746158	0.000599582	0.00110548	0.00192765	0.00078363	0.000684438	0.00228256	0.997261	0.996252	0.00100958	0.000911489	0.988669	0.000754975	0.0018406	0.000935724	0.00107791	0.000936837	0.0020776	0.00322411	0.00255595	0.000777025	0.000620531	0.00012124	0.000516911	0.99723	0.000278845
E9.5-5KO-1	Dnmt3b
WT	A	G	A	G	T	A	T	C	A	G	G	T	A	A	A	G	C	C	T	G	A	G	A	A	G	G
A:	0.996575	0.00016995	0.996289	0.000545466	0.000968496	0.996538	0.000402025	0.000877142	0.996336	0.00137883	0.00217552	0.00186758	0.998424	0.998119	0.997552	0.00134769	0.000830531	0.00141896	0.00129286	0.00115763	0.998471	0.000581109	0.999243	0.998402	0.000584761	0.000411159
T:	0.00175337	0.00270366	0.00124813	0.00128737	0.995415	0.000615815	0.997111	0.985997	0.000975826	0.000910082	0.000748319	0.996751	0.000244872	0.000395628	0.000412981	0.000537248	0.000867992	0.000326186	0.996712	0.000873477	0.00032436	0.000743746	0.000149844	0.000229332	0.000600294	0.00101785
C:	0.00114851	0.000659698	0.00180275	0.00130016	0.00132574	0.00131112	0.00147196	0.0124518	0.000694408	0.000529967	0.000415733	0.000459585	0.000537257	0.00104892	0.000914588	0.000285071	0.99761	0.997728	0.00110647	0.000241211	0.000633187	0.000272281	9.59366e-05	0.000445873	0.000316136	0.000158068
G:	0.000523545	0.996467	0.000660613	0.996867	0.00229058	0.00153497	0.00101511	0.000674303	0.00199368	0.997181	0.99666	0.000921912	0.000794007	0.000436744	0.00112016	0.99783	0.000691653	0.000527197	0.00088901	0.997728	0.000571056	0.998403	0.000510748	0.000922811	0.998499	0.998413
E9.5-5KO-1	Tet1
WT	A	A	A	A	C	A	C	A	G	T	C	A	G	G	A	G	A	A	A	C	G	C	A	T	G	G
A:	0.997678	0.997623	0.997083	0.995821	0.000774073	0.996759	0.000774079	0.996554	0.000177134	0.000522543	0.0045205	0.996722	0.000352506	0.00171471	0.996516	0.003455	0.99754	0.99775	0.998277	0.00132409	0.00241707	0.00262426	0.998029	0.000560634	0.000415388	0.000388813
T:	0.000357832	0.000472072	0.00106814	0.00121162	0.0031512	0.00168986	0.47459	0.00123374	0.00165089	0.996837	0.989982	0.0015367	0.00215666	0.00217174	0.00170673	0.000530516	0.000248874	0.000286957	0.000209017	0.000216106	0.00022231	0.000261275	0.000898064	0.996411	0.0005013	0.00107699
C:	0.00140653	0.000738665	0.000924656	0.00234972	0.995677	0.0010938	0.52431	0.00103092	0.000510146	0.00147552	0.00466309	0.000395911	0.000381733	0.000333023	0.000445503	0.000214332	0.000483577	0.000400323	0.00110797	0.996459	0.000804215	0.996919	0.000410948	0.00165799	0.000133739	0.00145871
G:	0.000558005	0.00116645	0.00092377	0.000617322	0.000397664	0.000457005	0.000325043	0.00118149	0.997662	0.00116465	0.000834308	0.00134539	0.997109	0.995781	0.00133208	0.9958	0.00172795	0.00156232	0.000405635	0.00200075	0.996556	0.000195735	0.000661591	0.00137014	0.99895	0.997075
E9.5-5KO-1	Tet2
WT	T	G	A	A	A	T	T	C	A	G	G	T	T	C	T	C	A	A	C	G	A	G	C	A	G	G
A:	0.000224813	0.000194518	0.998766	0.999045	0.999388	0.000181766	0.000224817	0.000266269	0.998772	0.000130745	0.000176983	0.000326856	0.000184954	0.00042732	0.00040339	0.000848231	0.998037	0.998543	0.000264676	0.000350774	0.998069	0.000288592	0.000428909	0.997989	0.000446463	0.000639375
T:	0.998554	0.000411359	0.00019133	0.000124367	0.000125965	0.999096	0.998933	0.993396	0.000199303	0.000535735	0.000272649	0.996819	0.998842	0.00312358	0.997747	0.00302461	0.000546893	0.000468761	0.000684012	0.00142542	0.00119902	0.0015163	0.00145733	0.00111293	0.000990192	0.000527763
C:	0.000543697	0.000143497	0.000594719	0.000412963	0.000224824	0.000264677	0.000379479	0.00593445	0.000330046	0.000125961	0.000125961	0.00220668	0.000561241	0.996342	0.00119263	0.995783	0.000604293	0.000537322	0.998885	0.000231192	0.000339615	0.000218437	0.997943	0.000475147	0.000427329	0.000739825
G:	0.000677628	0.999251	0.000448032	0.000417746	0.000261498	0.000457605	0.00046239	0.00040339	0.000698359	0.999208	0.999424	0.000647335	0.000411364	0.00010683	0.000656905	0.000344394	0.000811571	0.000451223	0.000165821	0.997993	0.000392231	0.997977	0.000170607	0.00042253	0.998136	0.998093
E9.5-5KO-1	Tet3
WT	G	C	G	G	G	T	A	G	A	C	C	A	G	A	A	G	C	C	C	G	A	C	T	G	G	G
A:	0.000381897	0.000413396	0.000391753	0.00039571	0.000460649	0.00036025	0.997795	0.000417338	0.997205	0.0219286	0.000655531	0.9985	0.000996128	0.998016	0.997955	0.000899642	0.000925228	0.00121853	0.00105121	0.000767745	0.997175	0.00043113	0.000303159	0.000368118	0.000688991	0.00108665
T:	0.000704737	0.00381899	0.000929183	0.0010316	0.00130714	0.998224	0.00108076	0.00134257	0.00113392	0.0280983	0.983338	0.000265755	0.00066146	0.000248037	0.000183076	0.000446868	0.000561042	0.000251974	0.000303159	0.000685065	0.000318913	0.000322855	0.997569	0.000653557	0.000503948	0.000687034
C:	0.000285438	0.995313	0.000139771	0.000275619	0.00020867	0.000433088	0.000592545	0.00037403	0.000807133	0.0146289	0.0152367	0.000543322	0.000529562	0.000618125	0.00109255	0.000381905	0.997598	0.998045	0.99797	0.000299224	0.00128353	0.998799	0.000559073	0.000375992	0.000742142	0.000409464
G:	0.998628	0.000454735	0.998539	0.998297	0.998024	0.000982322	0.000531519	0.997866	0.000854379	0.935344	0.000769708	0.000690964	0.997813	0.00111814	0.000769705	0.998272	0.000915385	0.000484263	0.000675218	0.998248	0.0012225	0.000446879	0.00156895	0.998602	0.998065	0.997817
E9.5-5KO-2	Dnmt3a
WT	C	C	A	T	T	A	A	G	G	A	A	G	A	C	C	C	C	T	G	G	A	A	C	T	G	C
A:	0.00060842	0.00163595	0.996435	0.000287797	0.00121936	0.996637	0.9964	0.000224691	0.000575611	0.995696	0.996006	0.376884	0.994524	0.000330715	0.000775033	0.00104772	0.00071445	0.00061854	0.995218	0.995766	0.997465	0.997811	0.00270639	0.00259275	0.00230749	0.00152989
T:	0.00209286	0.00115375	0.00102751	0.997536	0.996637	0.00113857	0.000633672	0.00138096	0.00101489	0.00125977	0.00250192	0.00133047	0.00248921	0.00183282	0.00141122	0.00216361	0.00161824	0.996508	0.00118408	0.00157534	0.000381219	0.000598361	0.000421611	0.995867	0.000408986	0.000800291
C:	0.996663	0.996554	0.00102498	0.000906309	0.00135569	0.00143899	0.000873508	0.00140369	0.00205756	0.00147689	0.000759917	0.00227972	0.00201207	0.99645	0.997006	0.995698	0.996332	0.00155266	0.000714489	0.000517538	0.000792733	0.000913952	0.996695	0.000863407	0.00044433	0.997352
G:	0.00063619	0.000656402	0.00151223	0.00126984	0.000787664	0.000785133	0.00209288	0.996991	0.996352	0.00156777	0.000732146	0.619506	0.000974477	0.00138598	0.000807852	0.00109064	0.00133549	0.00132039	0.0028832	0.00214084	0.00136077	0.000676628	0.000176723	0.000676588	0.996839	0.000318097
E9.5-5KO-2	Dnmt3b
WT	A	G	A	G	T	A	T	C	A	G	G	T	A	A	A	G	C	C	T	G	A	G	A	A	G	G
A:	0.996476	0.000340932	0.996496	0.000663154	0.00121578	0.996099	0.000435879	0.000958928	0.996706	0.00158632	0.00213425	0.00164854	0.997919	0.997783	0.997363	0.00124692	0.00105699	0.00155358	0.00125781	0.00104299	0.997874	0.000688072	0.998474	0.997799	0.000765893	0.000705197
T:	0.00176841	0.00222929	0.00127032	0.00102275	0.995266	0.000879529	0.997098	0.981631	0.00062582	0.00112241	0.000832839	0.996536	0.000336257	0.000484142	0.000361152	0.0007083	0.000968259	0.000502811	0.996698	0.00119088	0.000446771	0.000712979	0.000266199	0.000392286	0.00102742	0.00140572
C:	0.00102431	0.00113021	0.00156299	0.00104143	0.00142593	0.00141036	0.00113951	0.016431	0.000809519	0.000669398	0.000418755	0.000518381	0.000800167	0.00115976	0.00107567	0.000409413	0.997072	0.997016	0.00117998	0.000434322	0.00092312	0.000594668	0.000376726	0.000750325	0.000476348	0.00034248
G:	0.000731647	0.9963	0.000670965	0.997273	0.0020922	0.00161117	0.00132632	0.000979165	0.00185878	0.996622	0.996614	0.00129673	0.000944944	0.000572876	0.00120021	0.997635	0.000902878	0.000927788	0.000863967	0.997332	0.000756553	0.998004	0.000882661	0.00105855	0.99773	0.997547
E9.5-5KO-2	Tet1
WT	A	A	A	A	C	A	C	A	G	T	C	A	G	G	A	G	A	A	A	C	G	C	A	T	G	G
A:	0.997258	0.997789	0.997376	0.996697	0.000676729	0.997152	0.000663606	0.997141	0.000208568	0.000546922	0.00950346	0.997141	0.000431722	0.00144684	0.994238	0.00449942	0.995867	0.996033	0.998346	0.0012966	0.00456505	0.00474744	0.998428	0.00044921	0.000402548	0.000615484
T:	0.00105305	0.000542574	0.000616949	0.00079195	0.00316488	0.00156497	0.837077	0.00116386	0.00160582	0.997125	0.963332	0.000787591	0.00361713	0.00427198	0.00403124	0.000592144	0.000212943	0.000228985	0.000278567	0.000259611	0.000242108	0.000386504	0.000713188	0.994964	0.000590695	0.000894056
C:	0.000972831	0.00048715	0.0013535	0.00202582	0.995291	0.000797801	0.161837	0.0006461	0.000577572	0.00151096	0.0265896	0.000374835	0.00083865	0.000405467	0.000602353	0.000218772	0.000401092	0.000373377	0.000926126	0.994738	0.00068257	0.994652	0.000371908	0.00351201	0.000175021	0.00330349
G:	0.000716132	0.00118141	0.000653412	0.000485671	0.000867788	0.000485681	0.000422958	0.00104864	0.997608	0.000816737	0.000574641	0.00169624	0.995112	0.993876	0.00112886	0.99469	0.0035194	0.00336476	0.000449207	0.00370602	0.99451	0.0002144	0.000487126	0.0010749	0.998832	0.995187
E9.5-5KO-2	Tet2
WT	T	G	A	A	A	T	T	C	A	G	G	T	T	C	T	C	A	A	C	G	A	G	C	A	G	G
A:	0.000256573	0.000245106	0.998845	0.998706	0.999219	0.000253709	0.000299579	0.00023795	0.99874	0.000260877	0.000374116	0.000351176	0.000382724	0.000534653	0.000295278	0.00098904	0.997906	0.998777	0.000414246	0.000501693	0.998286	0.000329689	0.000557589	0.998415	0.000579093	0.000514616
T:	0.998617	0.000461545	0.000173439	0.000230783	0.00023651	0.998912	0.998585	0.990006	0.000194941	0.000569056	0.000335414	0.998701	0.998622	0.0055558	0.99817	0.00567193	0.0007081	0.000394178	0.000507416	0.0013001	0.000828493	0.0010163	0.00101484	0.000629261	0.000948909	0.000579123
C:	0.000480178	0.000182038	0.000481616	0.000570508	0.000262311	0.000345446	0.000450085	0.00933309	0.000319646	0.00017344	0.00031678	8.45689e-05	0.0005404	0.993705	0.00102631	0.992955	0.000567626	0.000417112	0.998856	0.000217878	0.000354045	0.000259451	0.998111	0.000397051	0.000322515	0.000435775
G:	0.000646449	0.999111	0.00050025	0.000493102	0.000282379	0.000488784	0.000665094	0.000422863	0.000745364	0.998997	0.998974	0.000862889	0.000454395	0.000204974	0.000508853	0.000384149	0.000818471	0.000411379	0.000222173	0.99798	0.000531784	0.998395	0.00031678	0.000559024	0.998149	0.99847
E9.5-5KO-2	Tet3
WT	G	C	G	G	G	T	A	G	A	C	C	A	G	A	A	G	C	C	C	G	A	C	T	G	G	G
A:	0.000409933	0.000604657	0.000425316	0.000573912	0.000614899	0.00055342	0.995931	0.000773768	0.996941	0.415521	0.000942874	0.996818	0.0023776	0.995849	0.996941	0.00229567	0.00123493	0.00245453	0.0015834	0.000932602	0.995701	0.000850615	0.00157826	0.000953093	0.00197797	0.00146039
T:	0.00112731	0.00944904	0.0023418	0.00263897	0.00283878	0.997571	0.00257251	0.00167564	0.00132717	0.0411786	0.984248	0.000435562	0.000635392	0.000538042	0.000404815	0.000599539	0.000681517	0.000594418	0.000532923	0.000650771	0.000461179	0.000625151	0.995855	0.00210603	0.000784012	0.000845486
C:	0.000450926	0.989198	0.000425316	0.000497048	0.000389436	0.000748142	0.00086092	0.00166027	0.000932606	0.0125442	0.0128364	0.00180886	0.000722503	0.00101459	0.00149628	0.000676403	0.99589	0.996059	0.996726	0.00066102	0.00136816	0.997817	0.00091211	0.000778872	0.0012042	0.00178321
G:	0.998012	0.000748135	0.996808	0.99629	0.996157	0.00112734	0.000635441	0.99589	0.000799377	0.530756	0.00197286	0.00093774	0.996265	0.00259797	0.00115808	0.996428	0.00219315	0.000891626	0.00115808	0.997756	0.00246987	0.000707137	0.00165512	0.996162	0.996034	0.995911
E9.5-5KO-3	Dnmt3a
WT	C	C	A	T	T	A	A	G	G	A	A	G	A	C	C	C	C	T	G	G	A	A	C	T	G	C
A:	0.000679974	0.00151216	0.997028	0.000257037	0.00042567	0.99768	0.997756	0.000299882	0.000540517	0.996792	0.997222	0.0170033	0.995586	0.000327224	0.000800276	0.000962548	0.000829444	0.000552364	0.997204	0.997378	0.998312	0.997805	0.00170085	0.00144654	0.00141919	0.000841297
T:	0.00152584	0.0010072	0.000762022	0.99793	0.998087	0.000475791	0.000463034	0.00118859	0.00101267	0.00101084	0.00145657	0.00111842	0.00150758	0.000883232	0.00115119	0.00122597	0.00112658	0.995299	0.000443914	0.000784792	0.000296246	0.000613442	0.000329049	0.996994	0.000563302	0.000688168
C:	0.997303	0.997006	0.00140737	0.000860435	0.0010227	0.00113023	0.000641685	0.000663569	0.00112114	0.00109014	0.000648072	0.00123965	0.00195694	0.997725	0.997401	0.996989	0.997362	0.00296964	0.000544182	0.00047124	0.000803055	0.000992627	0.997867	0.00098259	0.000340898	0.998154
G:	0.000491295	0.000474886	0.00080304	0.000952495	0.000464865	0.000713687	0.00113936	0.997848	0.997326	0.00110655	0.000673593	0.980639	0.000949759	0.00106462	0.000647148	0.000822177	0.000681784	0.00117856	0.00180756	0.00136632	0.000588847	0.000588831	0.000102999	0.000576976	0.997677	0.000316284
E9.5-5KO-3	Dnmt3b
WT	A	G	A	G	T	A	T	C	A	G	G	T	A	A	A	G	C	C	T	G	A	G	A	A	G	G
A:	0.997504	0.0001845	0.997287	0.000292073	0.000744679	0.997428	0.000246931	0.000409685	0.997533	0.000808794	0.00128425	0.00119338	0.997963	0.998416	0.997668	0.000963212	0.000891271	0.00116272	0.000941995	0.000911905	0.998661	0.000462641	0.999187	0.998695	0.000428656	0.000457069
T:	0.00111201	0.00148994	0.000964327	0.000675559	0.995579	0.00066218	0.998294	0.989971	0.000512819	0.000900208	0.000583596	0.997384	0.00049609	0.000566322	0.000292073	0.000555185	0.000787038	0.000367879	0.997418	0.000889609	0.000310469	0.000678912	0.000148269	0.000224071	0.00088797	0.000806559
C:	0.000720157	0.00086899	0.00118618	0.000790382	0.000981571	0.00104957	0.000732991	0.00891385	0.000792639	0.000432546	0.000232992	0.000627069	0.000741349	0.000632653	0.000952583	0.000264772	0.997734	0.997965	0.000961504	0.000221288	0.000420275	0.000403557	8.08234e-05	0.000400206	0.000383505	0.000134334
G:	0.00066386	0.997457	0.000562988	0.998242	0.00269444	0.000860053	0.000726302	0.000705104	0.00116165	0.997858	0.997899	0.000795403	0.000799876	0.000384608	0.00108691	0.998217	0.000587492	0.00050444	0.000678348	0.997977	0.000608117	0.998455	0.0005836	0.000680574	0.9983	0.998602
E9.5-5KO-3	Tet1
WT	A	A	A	A	C	A	C	A	G	T	C	A	G	G	A	G	A	A	A	C	G	C	A	T	G	G
A:	0.997774	0.997993	0.997317	0.996675	0.000814197	0.996863	0.000835708	0.996953	0.000198926	0.000656494	0.00961057	0.997167	0.000507172	0.00147967	0.970559	0.0289103	0.971313	0.971935	0.99766	0.00110934	0.0283005	0.0286671	0.998361	0.00073	0.000572275	0.000384702
T:	0.000408001	0.000744336	0.000866776	0.00105853	0.00413609	0.00112125	0.304874	0.000731171	0.00168758	0.996962	0.95774	0.000962359	0.0276675	0.0280803	0.0275173	0.000448018	0.000487448	0.000424129	0.000283747	0.000253887	0.000293303	0.000333929	0.000811807	0.970483	0.000556744	0.000939653
C:	0.000946825	0.000542421	0.00108003	0.00181121	0.994223	0.00157166	0.69404	0.000765818	0.000620673	0.00125086	0.03199	0.000411586	0.000577065	0.00031063	0.000437873	0.000403814	0.00057287	0.000292112	0.00144323	0.970789	0.000861392	0.970797	0.000379321	0.0274497	0.000173833	0.0272464
G:	0.000871557	0.000720441	0.00073655	0.000455192	0.000826741	0.000443841	0.000250892	0.00154956	0.997493	0.00113079	0.000659581	0.00145937	0.971248	0.970129	0.00148566	0.970238	0.0276262	0.0273492	0.000612894	0.0278481	0.970545	0.00020191	0.000448017	0.00133754	0.998697	0.971429
E9.5-5KO-3	Tet2
WT	T	G	A	A	A	T	T	C	A	G	G	T	T	C	T	C	A	A	C	G	A	G	C	A	G	G
A:	0.000295025	0.000512255	0.998949	0.999013	0.999318	0.000259721	0.00024057	0.000208855	0.998343	0.000272888	0.000236991	0.000314774	0.000246562	0.000571504	0.000306997	0.00105506	0.998168	0.998538	0.000323754	0.000411136	0.998444	0.000476961	0.00108976	0.998297	0.000581088	0.000566745
T:	0.998286	0.000396758	0.000165766	0.000131659	0.00019509	0.998968	0.998886	0.961282	0.000205862	0.000668457	0.000376432	0.998836	0.998752	0.00392333	0.99778	0.00386416	0.000684008	0.000569113	0.000667856	0.000981461	0.000763006	0.000978459	0.00108617	0.000662468	0.000782764	0.00061163
C:	0.000531404	0.000237576	0.000401548	0.000399166	0.000235783	0.000253737	0.000392572	0.0381978	0.000334526	0.000380009	0.000119692	7.48036e-05	0.000612216	0.995322	0.00141769	0.994777	0.000521833	0.000529018	0.998803	0.000372237	0.000346495	0.000305806	0.997328	0.000543978	0.000324955	0.000368654
G:	0.000888067	0.998853	0.000483533	0.000456617	0.000251342	0.000518844	0.00048114	0.000311189	0.00111668	0.998679	0.999267	0.000774367	0.000388993	0.000183121	0.000495503	0.00030401	0.000626558	0.000363849	0.000205264	0.998235	0.000446433	0.998239	0.000496108	0.000496103	0.998311	0.998453
E9.5-5KO-3	Tet3
WT	G	C	G	G	G	T	A	G	A	C	C	A	G	A	A	G	C	C	C	G	A	C	T	G	G	G
A:	0.000234237	0.000506716	0.000310725	0.000389624	0.000446965	0.000958486	0.996187	0.000896319	0.997053	0.312061	0.000901099	0.997564	0.00224199	0.996814	0.997213	0.00164445	0.00121422	0.00173055	0.00132656	0.001219	0.995884	0.00141738	0.00116164	0.00106369	0.00163009	0.00111623
T:	0.0015823	0.0614035	0.00264834	0.002768	0.00234478	0.997837	0.00212497	0.00120465	0.000989543	0.281516	0.978307	0.000279652	0.000587985	0.000282041	0.000282054	0.000387212	0.000745744	0.00028205	0.000348969	0.000941737	0.000913061	0.000511498	0.994997	0.00144375	0.000666856	0.000611893
C:	0.00026292	0.936084	0.000229459	0.000377672	0.000666863	0.000645365	0.00102305	0.00131221	0.00130266	0.0184119	0.018849	0.00142216	0.000535401	0.000733784	0.00127641	0.00118315	0.996047	0.996924	0.997328	0.000518672	0.00146042	0.997545	0.00131462	0.000681238	0.000889142	0.00132417
G:	0.997921	0.00200535	0.996811	0.996465	0.996541	0.000559316	0.000664503	0.996587	0.000654915	0.388011	0.00194322	0.000733788	0.996635	0.00217028	0.00122861	0.996785	0.00199343	0.00106366	0.000996713	0.997321	0.00174246	0.000525839	0.00252645	0.996811	0.996814	0.996948

## Sheet: Tet-Dnmt-6KO
Deep sequencing analysis of Tet/Dnmt-6KO embyros
E6.5-6KO-C	Dnmt1
WT	C	C	A	A	T	C	A	A	T	C	A	G	T	G	G	T	G	G	C	T	C	A	G	T	G	G
A:	0.000710571	0.00061986	0.999592	0.999471	4.53556e-05	0.000559386	0.999622	0.999607	0.000166304	0.000311762	0.999199	9.07112e-05	0.00010583	0.00010583	0.000151185	0.000211659	0.000136067	0.00061986	0.000483793	0.000151185	0.000423319	0.99932	0.000226778	0.000151185	0.000257015	0.000907112
T:	0.000151185	0.000211659	4.53556e-05	4.53556e-05	0.999667	0.106162	0.00010583	0.00010583	0.999395	0.00946771	0.000181422	0.000181422	0.999184	0.000347726	0.000196541	0.999335	0.000211659	0.000241896	0.000241896	0.998896	0.000226778	0.000136069	0.00010583	0.999456	0.00092223	0.000151185
C:	0.999078	0.999032	0.000181422	0.000287252	0.000226778	0.893218	0.000196541	0.000196541	0.000302371	0.990024	0.000332608	0.000166304	0.000317489	0.000166304	0.000181422	0.000151185	0.000120948	0.000196541	0.999153	0.000559386	0.999138	0.000302375	0.000120948	0.000166304	0.000257015	0.000241896
G:	6.04741e-05	0.000136067	0.000181422	0.000196541	6.04741e-05	6.04741e-05	7.55926e-05	9.07112e-05	0.000136067	0.000196902	0.000287252	0.999562	0.000393082	0.99938	0.999471	0.000302371	0.999531	0.998942	0.000120948	0.000393082	0.000211659	0.0002419	0.999546	0.000226778	0.998564	0.9987
E6.5-6KO-C	Dnmt3a
WT	C	C	A	T	T	A	A	G	G	A	A	G	A	C	C	C	C	T	G	G	A	A	C	T	G	C
A:	0.000439441	0.000536118	0.999438	0.000281242	0.000210932	0.999095	0.999095	0.000272453	0.000351556	0.998928	0.998998	0.000764627	0.997671	0.000263664	0.000237298	0.000527329	0.000483385	0.000123043	0.0241604	0.0231234	0.9992	0.999077	0.000325186	7.90993e-05	0.000843726	0.000237298
T:	0.000914037	7.03105e-05	6.15217e-05	0.99869	0.999569	0.000105466	0.000158199	0.0011777	0.000281245	0.000210935	0.000369133	0.000237298	0.000430652	0.000210932	0.00036913	0.000272453	9.66769e-05	0.998515	0.000246087	0.000544906	4.39441e-05	0.000254876	0.000246087	0.999253	0.000246087	0.000395497
C:	0.998488	0.999306	0.000351553	0.000342764	0.000123043	0.000184565	0.000413074	0.000131832	0.000131833	0.000413082	0.000333978	0.000360341	0.00153804	0.999253	0.999218	0.998752	0.999297	0.000826148	0.000184565	0.00129196	0.000386708	0.000404285	0.999147	0.000430652	0.000210932	0.999244
G:	0.000158199	8.78881e-05	0.00014941	0.000685527	9.66769e-05	0.000615217	0.000333975	0.998418	0.999235	0.000448237	0.000298822	0.998638	0.000360341	0.000272453	0.000175776	0.000448229	0.000123043	0.000536118	0.975409	0.97504	0.00036913	0.000263664	0.000281242	0.000237298	0.998699	0.000123043
E6.5-6KO-C	Dnmt3b
WT	A	G	A	G	T	A	T	C	A	G	G	T	A	A	A	G	C	C	T	G	A	G	A	A	G	G
A:	0.999321	8.8829e-05	0.999671	6.79284e-05	0.000146307	0.999608	4.70273e-05	0.000418019	0.998516	0.000114955	0.00267532	0.000151532	0.996907	0.99896	0.998741	0.000303064	0.000276937	0.00032919	0.000151532	0.000287388	0.996776	0.000203784	0.999723	0.999221	5.22523e-05	0.000172433
T:	0.000114955	0.000428469	4.18021e-05	9.928e-05	0.998887	7.31533e-05	0.999603	0.0192916	0.000125406	0.000240361	0.000423244	0.999018	0.000141081	0.000350091	0.000151532	0.00056955	0.00128541	0.000203784	0.998223	0.000721082	0.000235137	0.000794236	4.70271e-05	0.00010973	0.00108162	0.00319784
C:	0.000276937	0.00021946	0.000125406	5.74779e-05	0.000214236	0.000151532	0.000141082	0.980238	0.000365766	0.000318739	0.000156757	0.000282163	0.00276937	0.000397118	0.000632253	0.000203784	0.998129	0.999195	0.00115478	0.00250289	0.00257605	0.00240361	2.61262e-05	0.000344865	0.000313514	0.000130631
G:	0.000287388	0.999263	0.000161983	0.999775	0.000752438	0.000167207	0.00020901	5.22523e-05	0.000992794	0.999326	0.996745	0.00054865	0.000182883	0.000292613	0.000475496	0.998924	0.000308289	0.000271712	0.000470271	0.996489	0.000412796	0.996598	0.000203784	0.000323964	0.998553	0.996499
E6.5-6KO-C	Tet1
WT	A	A	A	A	C	A	C	A	G	T	C	A	G	G	A	G	A	A	A	C	G	C	A	T	G	G
A:	0.99931	0.999176	0.99914	0.998155	0.000752252	0.998238	0.000860443	0.998078	0.000231862	0.00035036	0.0013963	0.998382	0.000175186	0.000932581	0.998562	0.00121597	0.999366	0.999511	0.998805	0.000520385	0.0011902	0.000953215	0.998866	0.000401894	0.000237012	0.000159724
T:	6.6981e-05	0.00017003	0.000180336	0.000551308	0.000422497	0.000463714	0.000582216	0.000386429	0.00169517	0.997955	0.000747099	0.000391583	0.000664678	0.000577067	0.000159724	0.00027823	8.24377e-05	9.78973e-05	7.2133e-05	0.000226702	0.000164876	0.000247321	0.000716181	0.998372	0.000602835	0.00077801
C:	0.000365819	0.000417347	0.000303995	0.000937738	0.998676	0.00103563	0.998485	0.000551305	0.000267929	0.00106654	0.997367	0.000329754	0.000108203	7.72857e-05	0.000257619	5.15241e-05	0.000252465	0.000175185	0.000881053	0.998547	0.000752248	0.998691	0.000252467	0.000278234	4.63719e-05	6.18286e-05
G:	0.000257619	0.000237012	0.00037613	0.000355516	0.00014942	0.000262771	7.2133e-05	0.000984105	0.997805	0.000628587	0.000489479	0.000896519	0.999052	0.998413	0.00102017	0.998454	0.000298837	0.000216404	0.000242161	0.000705869	0.997893	0.000108203	0.000164876	0.000948058	0.999114	0.999
E6.5-6KO-C	Tet2
WT	T	G	A	A	A	T	T	C	A	G	G	T	T	C	T	C	A	A	C	G	A	G	C	A	G	G
A:	0.000206295	0.000200043	0.999219	0.999175	0.999162	0.000306317	0.000193794	0.000381338	0.99865	0.000112524	0.000150033	0.000506358	9.37693e-05	0.000362582	0.000150032	0.000650146	0.999169	0.999362	0.000118774	0.000225046	0.999106	0.000243808	0.000362582	0.999281	0.000250053	0.000387597
T:	0.999169	0.000587625	0.000293816	0.000175037	0.00019379	0.999144	0.999194	0.00113776	0.000112523	0.000600128	0.000150033	0.998081	0.999456	0.000193794	0.9991	0.000156285	0.000162538	0.000231298	0.000343821	0.000806416	0.000331331	0.000356335	0.000568878	0.000200044	0.000450096	0.000687672
C:	0.000406339	0.000456347	0.000275062	0.000350074	0.000393831	0.000225049	0.000350079	0.998406	0.000281308	5.6262e-05	0.000112525	0.00051886	0.000287559	0.999381	0.000537614	0.999162	0.000156286	0.000175036	0.9994	8.75181e-05	0.000362588	0.000131281	0.99895	0.00031882	9.37699e-05	0.000362591
G:	0.000218798	0.998756	0.000212548	0.000300064	0.000250052	0.000325071	0.000262559	7.50173e-05	0.000956447	0.999231	0.999587	0.00089394	0.000162534	6.25141e-05	0.000212545	3.1257e-05	0.000512619	0.000231298	0.000137528	0.998881	0.000200049	0.999269	0.000118777	0.000200044	0.999206	0.998562
E6.5-6KO-C	Tet3
WT	G	C	G	G	G	T	A	G	A	C	C	A	G	A	A	G	C	C	C	G	A	C	T	G	G	G
A:	0.000113823	0.00022765	0.000421145	0.000333889	0.00025041	0.000125206	0.999397	0.000185911	0.998774	0.000292146	0.00066397	0.999465	0.000208676	0.999461	0.999336	0.000174528	0.000288357	0.00053118	0.00140761	0.000356643	0.999097	0.000201086	9.86459e-05	0.000273178	0.000364235	0.000349056
T:	0.000284559	0.00210196	0.00141899	0.000690542	0.000341468	0.999522	0.000189707	0.000751232	0.000235242	0.000603262	0.000576706	7.96767e-05	0.000212471	8.72647e-05	6.07054e-05	0.000223851	0.000493243	0.000151766	0.000170734	0.000796755	3.41467e-05	0.000174527	0.999253	0.000884036	0.000508412	0.00041735
C:	2.65588e-05	0.997553	6.82938e-05	8.72663e-05	5.31172e-05	0.000178323	0.000212471	0.000132794	0.000508427	0.998907	0.998551	0.000151765	7.20882e-05	0.000227647	0.000227645	0.000144175	0.999044	0.99915	0.998175	0.000128998	0.000447701	0.99953	0.000276967	0.000117618	0.000140382	0.00010244
G:	0.999575	0.000117619	0.998092	0.998888	0.999355	0.000174529	0.000201089	0.99893	0.000481867	0.000197293	0.000208676	0.00030353	0.999507	0.000223853	0.000375615	0.999457	0.000174532	0.000166942	0.000246616	0.998718	0.000421142	9.48518e-05	0.000371819	0.998725	0.998987	0.999131
E6.5-6KO-1	Dnmt1
WT	C	C	A	A	T	C	A	A	T	C	A	G	T	G	G	T	G	G	C	T	C	A	G	T	G	G
A:	0.0341547	0.00165894	0.961844	0.961942	0.0326421	0.00278117	0.961161	0.989558	0.00541596	0.00409856	0.962527	0.0330324	0.00214687	0.0323494	0.00234203	0.00224445	0.00356184	0.00551354	0.00248841	0.00361064	0.00200049	0.962137	0.00263479	0.0320566	0.00317151	0.00351305
T:	0.00214687	0.0348866	0.031032	0.00146377	0.961796	0.93374	0.00302513	0.00200049	0.961454	0.960625	0.00121981	0.00161015	0.990681	0.00243962	0.00185411	0.961747	0.030544	0.000878263	0.00219566	0.95921	0.00278117	0.0331788	0.0326909	0.962283	0.0314711	0.00180532
C:	0.960869	0.960722	0.00273237	0.0324469	0.00365943	0.06182	0.00297634	0.00331788	0.00165894	0.0324957	0.0321542	0.00219566	0.0032203	0.00204928	0.00356184	0.00356184	0.0025372	0.00341547	0.992632	0.0326909	0.992681	0.00341547	0.00170773	0.0032203	0.00136619	0.00307392
G:	0.00282996	0.00273237	0.00439131	0.00414735	0.0019029	0.00165894	0.0328373	0.0051232	0.0314711	0.00278117	0.00409856	0.963162	0.00395218	0.963162	0.992242	0.0324469	0.963357	0.990193	0.00268358	0.0044889	0.0025372	0.0012686	0.962967	0.00243962	0.963991	0.991608
E6.5-6KO-1	Dnmt3a
WT	C	C	A	T	T	A	A	G	G	A	A	G	A	C	C	C	C	T	G	G	A	A	C	T	G	C
A:	0.000584005	0.00137629	0.996439	0.000910721	0.000396143	0.996966	0.996623	0.000298128	0.00428406	0.993159	0.994662	0.00507635	0.991452	0.00220942	0.00131912	0.000722859	0.00127011	0.000445151	0.984609	0.984548	0.996365	0.99454	0.00129461	0.00100874	0.00454952	0.00115167
T:	0.000898469	0.00101282	0.00143347	0.996864	0.997746	0.000473738	0.000555417	0.00117618	0.00097198	0.00315281	0.000669768	0.00173568	0.0020869	0.000694271	0.00189495	0.000677936	0.00062076	0.995806	0.000660892	0.00194079	0.000449234	0.00358162	0.000424731	0.993645	0.00100465	0.000869881
C:	0.997831	0.995393	0.0013477	0.000649348	0.00062076	0.00100465	0.00169076	0.00104958	0.000628928	0.00266274	0.00383483	0.00106999	0.00269949	0.996231	0.995271	0.992428	0.997227	0.000820874	0.00147537	0.000865676	0.00175201	0.00129053	0.997656	0.000616676	0.000469654	0.997721
G:	0.000686104	0.00221758	0.000780034	0.0015764	0.00123744	0.00155598	0.00113125	0.997476	0.994115	0.00102507	0.000833126	0.992118	0.00376132	0.000865797	0.00151515	0.00617085	0.000882133	0.00292819	0.0132551	0.0126454	0.00143347	0.000588089	0.000624844	0.00472921	0.993976	0.000257289
E6.5-6KO-1	Dnmt3b
WT	A	G	A	G	T	A	T	C	A	G	G	T	A	A	A	G	C	C	T	G	A	G	A	A	G	G
A:	0.992022	0.00201077	0.992627	0.00242157	0.00185942	0.991979	0.000951331	0.00291886	0.993146	0.00233508	0.00387019	0.00218374	0.993103	0.992454	0.993427	0.00285399	0.00313507	0.00196753	0.00281075	0.00181618	0.993211	0.00220536	0.993362	0.993773	0.00108106	0.00144862
T:	0.0019459	0.00229184	0.00162159	0.00155672	0.991243	0.00172969	0.995049	0.99306	0.00162159	0.00227022	0.00134051	0.991806	0.00216212	0.00300534	0.00242157	0.00281075	0.00237833	0.00179456	0.992454	0.00166483	0.00155672	0.00274589	0.00075674	0.00220536	0.00309183	0.00220536
C:	0.00361073	0.00270264	0.00374046	0.00192428	0.00270264	0.00274589	0.0015351	0.0025513	0.00136213	0.00278913	0.00159997	0.00196753	0.00270264	0.00250805	0.00218374	0.00136213	0.993189	0.993233	0.00261616	0.00170807	0.00198915	0.00103782	0.00332966	0.00227022	0.00149186	0.00335128
G:	0.00242157	0.992995	0.00201077	0.994097	0.0041945	0.00354587	0.00246481	0.00147024	0.00387019	0.992606	0.993189	0.00404316	0.00203239	0.00203239	0.00196753	0.992973	0.00129727	0.00300534	0.00211887	0.994811	0.00324317	0.994011	0.0025513	0.00175131	0.994335	0.992995
E6.5-6KO-1	Tet1
WT	A	A	A	A	C	A	C	A	G	T	C	A	G	G	A	G	A	A	A	C	G	C	A	T	G	G
A:	0.995385	0.994995	0.994913	0.995939	0.00133317	0.995652	0.00371236	0.994708	0.000512757	0.00182542	0.0379563	0.996288	0.00114858	0.00153827	0.994749	0.00367134	0.995467	0.996247	0.99559	0.00246124	0.00182542	0.00209205	0.995529	0.00155878	0.00135368	0.00157929
T:	0.000881943	0.000963984	0.000902453	0.0011896	0.0387029	0.00106654	0.130281	0.00135368	0.00166133	0.994462	0.947685	0.00121011	0.00149725	0.00106654	0.00227664	0.00112807	0.00242021	0.000963984	0.000656329	0.00129215	0.00131266	0.000594799	0.000963984	0.994893	0.00221511	0.001005
C:	0.00164082	0.00135368	0.0029945	0.0019895	0.958918	0.00237919	0.865227	0.000820412	0.00125113	0.00131266	0.0116858	0.000799902	0.00262532	0.00270736	0.00131266	0.000984494	0.00137419	0.000574288	0.0015998	0.995139	0.00274838	0.996083	0.00131266	0.0019895	0.00110756	0.000615309
G:	0.00209205	0.00268685	0.0011896	0.000881943	0.00104603	0.000902453	0.000779391	0.00311757	0.996575	0.0023997	0.00267234	0.00170235	0.994729	0.994688	0.00166133	0.994216	0.000738371	0.00221511	0.00215358	0.00110756	0.994114	0.00123062	0.0021946	0.00155878	0.995324	0.9968
E6.5-6KO-1	Tet2
WT	T	G	A	A	A	T	T	C	A	G	G	T	T	C	T	C	A	A	C	G	A	G	C	A	G	G
A:	0.00388813	0.000336971	0.995645	0.993701	0.99466	0.000570258	0.000492496	0.000777625	0.99269	0.000466575	0.000673942	0.000725783	0.00339563	0.000518417	0.000233288	0.000855388	0.992405	0.991731	0.00114052	0.00502864	0.992431	0.00305866	0.00598771	0.995879	0.00106275	0.00401773
T:	0.992794	0.00590995	0.000803546	0.000233288	0.000673942	0.998211	0.993027	0.932113	0.000207367	0.00259208	0.00580627	0.996319	0.993209	0.0119495	0.992483	0.138106	0.000855388	0.0011146	0.00158117	0.00165893	0.00209959	0.00132196	0.000881308	0.000959071	0.00114052	0.000466575
C:	0.000984992	0.000673942	0.00116644	0.000466575	0.000751704	0.000492496	0.00295498	0.0667202	0.00557298	0.00388813	0.000362892	0.000440654	0.00093315	0.987221	0.00116644	0.859224	0.00445838	0.0042251	0.997097	0.00142565	0.0049768	0.00352523	0.992094	0.000803546	0.000984992	0.000544338
G:	0.00233288	0.993079	0.00238472	0.0055989	0.00391405	0.000725783	0.00352523	0.000388813	0.00152933	0.993053	0.993157	0.00251432	0.00246248	0.00031105	0.00611732	0.00181446	0.00228103	0.00292905	0.000181446	0.991887	0.000492496	0.992094	0.00103683	0.0023588	0.996812	0.994971
E6.5-6KO-1	Tet3
WT	G	C	G	G	G	T	A	G	A	C	C	A	G	A	A	G	C	C	C	G	A	C	T	G	G	G
A:	0.000909711	0.00123461	0.00120212	0.00337893	0.00425615	0.00133208	0.992722	0.00272913	0.992202	0.0165697	0.00587364	0.99269	0.0015595	0.992462	0.991455	0.00289158	0.00198187	0.00289158	0.00305403	0.00146204	0.992202	0.00129959	0.000877221	0.00149453	0.00162448	0.0022093
T:	0.00178693	0.0152377	0.00259917	0.00178693	0.00116963	0.993729	0.00162448	0.00240424	0.00152702	0.313395	0.947546	0.00233926	0.00181942	0.00250171	0.00142955	0.00373631	0.00243673	0.0012671	0.00139706	0.0044186	0.00146204	0.00370382	0.990935	0.00428864	0.0044186	0.00233926
C:	0.00168946	0.980669	0.00168946	0.00129959	0.000844732	0.000942201	0.0034764	0.00295656	0.00321648	0.390753	0.0438735	0.00162448	0.00120212	0.00107216	0.00181942	0.00146204	0.991163	0.990546	0.993275	0.00149453	0.00341142	0.993372	0.00523084	0.00230677	0.00331395	0.00165697
G:	0.995614	0.00285909	0.994509	0.993535	0.993729	0.00399623	0.00217681	0.99191	0.00305403	0.279281	0.00270698	0.00334644	0.995419	0.00396374	0.00529582	0.99191	0.0044186	0.00529582	0.00227428	0.992625	0.00292407	0.00162448	0.00295656	0.99191	0.990643	0.993794
E6.5-6KO-2	Dnmt1
WT	C	C	A	A	T	C	A	A	T	C	A	G	T	G	G	T	G	G	C	T	C	A	G	T	G	G
A:	0.000439302	0.000465143	0.998831	0.99907	0.000232572	0.000303635	0.998876	0.999083	0.000284254	0.000368238	0.998676	0.000310096	0.000264873	0.000342397	0.000419921	0.000387619	0.000368238	0.000626651	0.00059435	0.000581429	0.00080754	0.998837	0.000432842	0.000439302	0.000510366	0.000859223
T:	0.00039408	0.000439302	0.000361778	0.000368238	0.999128	0.945888	0.000355318	0.000316556	0.998798	0.998792	0.000445762	0.000471604	0.998773	0.000859223	0.00080754	0.998941	0.000762318	0.000646032	0.000633112	0.998081	0.000264873	0.00019381	0.000387619	0.998482	0.000549128	0.000290715
C:	0.998934	0.998695	0.000529747	0.000303635	0.000284254	0.0534656	0.000497445	0.000361778	0.000335937	0.000329477	0.000445762	0.000219651	0.000290715	0.000167968	0.000167968	0.000251953	0.000239032	0.000303635	0.998527	0.000775239	0.998663	0.000439302	0.000232572	0.000413461	0.000342397	0.000290715
G:	0.000232572	0.00040054	0.000277794	0.000258413	0.000355318	0.000342397	0.000271334	0.000239032	0.000581429	0.000510366	0.000432842	0.998999	0.000671874	0.99863	0.998605	0.000419921	0.99863	0.998424	0.000245492	0.000562048	0.000264873	0.000529747	0.998947	0.000665413	0.998598	0.998559
E6.5-6KO-2	Dnmt3a
WT	C	C	A	T	T	A	A	G	G	A	A	G	A	C	C	C	C	T	G	G	A	A	C	T	G	C
A:	0.000351977	0.00189348	0.996551	0.00026334	0.000738638	0.996552	0.996146	0.000228657	0.00130514	0.995674	0.99597	0.00316137	0.995635	0.000339131	0.000547234	0.000598618	0.000493282	0.00029674	0.980174	0.979105	0.998234	0.998555	0.00437659	0.0032089	0.00524369	0.00243686
T:	0.00229813	0.00107777	0.00165198	0.997352	0.997031	0.000676978	0.000666701	0.00173805	0.000982709	0.00177273	0.00277342	0.00159417	0.00234823	0.00178815	0.00134368	0.00210287	0.00249595	0.996754	0.000955529	0.00137461	0.000488143	0.00042006	0.000208103	0.996176	0.000281325	0.000457313
C:	0.996606	0.996675	0.000859389	0.000542096	0.0015672	0.0022339	0.00104437	0.000863243	0.0023007	0.00162115	0.00046759	0.00206947	0.00146058	0.996203	0.997299	0.996759	0.996255	0.000986563	0.000721553	0.00102342	0.000465021	0.000443183	0.995313	0.000326285	0.00020168	0.99681
G:	0.000743776	0.000353262	0.000937749	0.0018421	0.000662847	0.000536958	0.00214269	0.99717	0.995411	0.000932611	0.000788737	0.993175	0.000556226	0.00166996	0.000810575	0.000539527	0.000755337	0.00196285	0.018149	0.018497	0.000813144	0.000581918	0.000102767	0.000289032	0.994273	0.000295455
E6.5-6KO-2	Dnmt3b
WT	A	G	A	G	T	A	T	C	A	G	G	T	A	A	A	G	C	C	T	G	A	G	A	A	G	G
A:	0.997779	0.000104128	0.997555	0.000332905	0.000618687	0.99795	0.000109448	0.000383829	0.997423	0.00102456	0.00147223	0.00128374	0.999208	0.998911	0.998728	0.000943231	0.000750177	0.0010314	0.000506958	0.000638448	0.998936	0.000361027	0.997628	0.998968	0.00039979	0.000361787
T:	0.00109372	0.00161664	0.000749417	0.000906749	0.996887	0.000323784	0.998706	0.998807	0.00065517	0.000554082	0.000514559	0.997696	0.00012693	0.000255379	0.000205216	0.000327585	0.000852784	0.000215856	0.998142	0.000379269	0.000212056	0.000309343	8.66466e-05	0.00013757	0.000437793	0.000692412
C:	0.0007897	0.000403591	0.00131034	0.000627807	0.00065669	0.000875586	0.000810981	0.000492517	0.000437033	0.000281221	0.000188494	0.000295662	0.000292622	0.000604246	0.000455274	0.000145931	0.998018	0.998421	0.000786659	9.57672e-05	0.000452234	0.000120849	6.6125e-05	0.000313144	0.000316184	0.000273621
G:	0.000337466	0.997876	0.000385349	0.998133	0.00183782	0.000850504	0.000373188	0.000316944	0.00148439	0.99814	0.997825	0.000725095	0.000372428	0.000229537	0.000611846	0.998583	0.000379269	0.000332145	0.000563963	0.998887	0.00039979	0.999209	0.00221937	0.000581444	0.998846	0.998672
E6.5-6KO-2	Tet1
WT	A	A	A	A	C	A	C	A	G	T	C	A	G	G	A	G	A	A	A	C	G	C	A	T	G	G
A:	0.998685	0.998573	0.998412	0.997774	0.00073214	0.997841	0.00296404	0.99775	0.000143289	0.000277026	0.00554964	0.997918	0.000282485	0.00130393	0.998363	0.00159938	0.999313	0.999527	0.998888	0.0055412	0.000914323	0.00117156	0.994404	0.00476335	0.00043328	0.000244957
T:	0.000179453	0.000271567	0.000586804	0.000468761	0.0173073	0.000930016	0.188824	0.00075534	0.0011934	0.99814	0.985381	0.000927287	0.000542453	0.000486501	0.000302955	0.000354129	0.000153524	0.000106444	9.75732e-05	0.000163077	0.000239498	0.000162395	0.000638661	0.993865	0.00476539	0.000750563
C:	0.000851548	0.000455797	0.000535629	0.00152637	0.981757	0.000976415	0.808077	0.000615462	0.00024018	0.000920463	0.00832077	0.000237451	0.000229263	0.000221075	0.000346624	0.000167171	0.000236769	0.000187641	0.000775127	0.993559	0.00509974	0.994162	0.00468761	0.000317284	0.000352082	0.00014943
G:	0.000283849	0.000699388	0.000466032	0.000230628	0.000203334	0.000252462	0.000135101	0.000878841	0.998423	0.000662543	0.000748398	0.000917052	0.998946	0.997988	0.000987332	0.997879	0.000296814	0.000178771	0.000238816	0.000736917	0.993746	0.00450406	0.000270203	0.0010542	0.994449	0.998855
E6.5-6KO-2	Tet2
WT	T	G	A	A	A	T	T	C	A	G	G	T	T	C	T	C	A	A	C	G	A	G	C	A	G	G
A:	0.000101771	0.000100217	0.999138	0.999361	0.999434	9.71098e-05	8.23491e-05	8.3126e-05	0.999128	0.000185674	0.000186451	0.000170913	0.000117309	0.000288222	0.000211311	0.000410969	0.999122	0.999177	0.000250932	0.000242386	0.998801	0.000285891	0.000377563	0.998912	0.000379117	0.00034105
T:	0.9993	0.000167806	0.000153045	7.84647e-05	0.000118085	0.999521	0.999445	0.974476	0.000144499	0.000719389	0.000317743	0.998877	0.999305	0.000469234	0.998692	0.00171457	0.000174021	0.000242386	0.00037834	0.000795523	0.00056479	0.00074658	0.000789308	0.000481665	0.000549253	0.000260254
C:	0.00023384	4.66127e-05	0.000402423	0.000288999	0.000245494	0.000117309	0.000166252	0.0252617	0.000211311	0.000187228	8.15722e-05	0.000596642	0.000265692	0.999141	0.000612957	0.997784	0.00035581	0.000334058	0.999275	0.000233063	0.000374455	0.000137507	0.998724	0.00035348	0.000218303	0.000340273
G:	0.000364356	0.999685	0.00030609	0.000271131	0.000202765	0.000264915	0.000306867	0.000179459	0.000516624	0.998908	0.999414	0.000355033	0.000312305	0.000101771	0.000483995	9.08948e-05	0.000348041	0.00024627	9.5556e-05	0.998729	0.000259477	0.99883	0.00010954	0.000252485	0.998853	0.999058
E6.5-6KO-2	Tet3
WT	G	C	G	G	G	T	A	G	A	C	C	A	G	A	A	G	C	C	C	G	A	C	T	G	G	G
A:	0.000140568	0.000237141	0.00020656	0.000239287	0.000208169	0.000145933	0.999083	0.00027738	0.998583	0.103007	0.000339079	0.999212	0.000417948	0.999173	0.999019	0.000320302	0.00123829	0.00113474	0.00102904	0.000349274	0.998005	0.00062719	0.000152371	0.000208706	0.000347664	0.000867014
T:	0.000810143	0.0645872	0.000942127	0.000746834	0.000571392	0.998963	0.000355175	0.00120019	0.000405608	0.353092	0.975451	0.000113205	0.000265577	9.65734e-05	0.000119644	0.000841798	0.0015221	0.000211388	0.000648651	0.000612704	0.000189928	0.000209779	0.998885	0.000432434	0.000365369	0.000202804
C:	7.1357e-05	0.934877	0.000101939	0.000187782	0.000311181	0.000245189	0.000332105	0.000155054	0.000396487	0.19599	0.0238763	0.00025431	0.000155054	0.000302597	0.00043458	0.000155054	0.996928	0.998363	0.998011	0.000150762	0.000731811	0.998952	0.000326203	0.000121253	0.000218363	0.000127155
G:	0.998978	0.000298841	0.998749	0.998826	0.998909	0.000645432	0.000230167	0.998367	0.000615387	0.347911	0.00033321	0.000420631	0.999161	0.000428142	0.000426532	0.998683	0.000311717	0.000290793	0.000311181	0.998887	0.00107304	0.000211388	0.000636311	0.999238	0.999069	0.998803
E6.5-6KO-3	Dnmt1
WT	C	C	A	A	T	C	A	A	T	C	A	G	T	G	G	T	G	G	C	T	C	A	G	T	G	G
A:	0.000250295	0.000500589	0.999041	0.999166	0.000146005	0.000375442	0.999072	0.999082	0.00029201	0.000219008	0.998947	0.00019815	0.000333726	0.000302439	0.000438016	0.000333726	0.000323297	0.000542305	0.000584021	0.000584021	0.000646594	0.999124	0.000521447	0.000458873	0.000260724	0.000657023
T:	0.000156434	0.00019815	0.00029201	0.000229437	0.999155	0.386611	0.000271153	0.000323297	0.998895	0.99903	0.0003963	0.000406729	0.998842	0.000657023	0.0007926	0.998926	0.000761313	0.000604879	0.00059445	0.998258	0.00029201	0.000229437	0.000271153	0.998446	0.000469302	0.000385871
C:	0.999374	0.999145	0.000417158	0.000354584	0.000312868	0.612773	0.000365013	0.000323297	0.000271153	0.000302439	0.00029201	0.000239866	0.000354584	0.000281581	0.000156434	0.000260724	0.000187721	0.000281581	0.998613	0.000521447	0.998842	0.000323297	0.00019815	0.000354584	0.000511018	0.00019815
G:	0.000219008	0.000156434	0.000250295	0.000250295	0.000385871	0.000239866	0.00029201	0.000271153	0.000542305	0.000448445	0.000365013	0.999155	0.000469302	0.998759	0.998613	0.000479731	0.998728	0.998571	0.000208579	0.000636165	0.000219008	0.000323297	0.999009	0.000740455	0.998759	0.998759
E6.5-6KO-3	Dnmt3a
WT	C	C	A	T	T	A	A	G	G	A	A	G	A	C	C	C	C	T	G	G	A	A	C	T	G	C
A:	0.000603385	0.0022859	0.995254	0.000626592	0.000974698	0.996136	0.995927	0.000475746	0.00188558	0.994889	0.995312	0.00868526	0.994216	0.000417728	0.00052216	0.000591781	0.000603385	0.000411926	0.964432	0.964426	0.997291	0.997772	0.00558131	0.00336503	0.0114643	0.00183336
T:	0.00286608	0.00113135	0.00178115	0.996502	0.99678	0.00078324	0.000736826	0.001961	0.00121257	0.00198421	0.00306334	0.00210604	0.00313296	0.00172313	0.00207704	0.00246576	0.00222208	0.996043	0.00158933	0.00210013	0.000452539	0.00103272	0.000214666	0.995306	0.000609187	0.000922482
C:	0.995724	0.995892	0.0016245	0.00127059	0.00157808	0.00213505	0.0013112	0.00140983	0.00207704	0.00200161	0.0009805	0.00243675	0.00158388	0.995974	0.996577	0.995533	0.996148	0.00178115	0.000836095	0.000429059	0.00106753	0.000661403	0.994088	0.000905077	0.000249476	0.99678
G:	0.000806447	0.000690411	0.00134021	0.00160129	0.000667204	0.00094569	0.00202482	0.996153	0.994825	0.00112554	0.000643997	0.986772	0.00106753	0.00188558	0.000823852	0.00140983	0.00102691	0.00176374	0.0331425	0.033045	0.00118936	0.000533763	0.000116036	0.00042353	0.987677	0.000464142
E6.5-6KO-3	Dnmt3b
WT	A	G	A	G	T	A	T	C	A	G	G	T	A	A	A	G	C	C	T	G	A	G	A	A	G	G
A:	0.997923	0.000132915	0.997719	0.000268462	0.000593512	0.998173	0.000118439	0.000290834	0.997835	0.000759327	0.00105543	0.00107385	0.998962	0.998858	0.998575	0.000989626	0.000884347	0.00100279	0.000726428	0.000697476	0.999067	0.000310574	0.999259	0.998868	0.000346106	0.000388218
T:	0.000931722	0.00107517	0.000771171	0.000730376	0.997173	0.000475073	0.998773	0.998713	0.000505341	0.00072906	0.000514553	0.997843	0.000354002	0.000486917	0.000167131	0.000260566	0.000821179	0.000185555	0.998181	0.000481653	0.000203979	0.000330314	9.47514e-05	0.000396114	0.000409274	0.000580353
C:	0.000598776	0.0007159	0.00118834	0.000494813	0.000701424	0.000822495	0.000581668	0.000625096	0.000589564	0.000301362	0.000130283	0.000502709	0.000317154	0.000463229	0.000569825	0.000144759	0.997937	0.99855	0.000668524	0.000235563	0.000360582	0.000196083	9.21194e-05	0.000289518	0.000267147	0.000185555
G:	0.000546137	0.998076	0.000321102	0.998506	0.00153181	0.000529029	0.000526397	0.00037111	0.0010699	0.99821	0.9983	0.000580353	0.000367162	0.000192135	0.000688264	0.998605	0.00035795	0.000261882	0.000423749	0.998585	0.000368478	0.999163	0.000554033	0.000446121	0.998977	0.998846
E6.5-6KO-3	Tet1
WT	A	A	A	A	C	A	C	A	G	T	C	A	G	G	A	G	A	A	A	C	G	C	A	T	G	G
A:	0.998629	0.998555	0.998599	0.99778	0.000729019	0.997739	0.00105678	0.997643	0.000177134	0.000360292	0.0138782	0.997854	0.000342217	0.00110498	0.998042	0.0014255	0.999077	0.99926	0.998514	0.00157854	0.00119535	0.00141707	0.99825	0.00103991	0.000580805	0.000332577
T:	0.000230153	0.000497661	0.000353062	0.00067359	0.0163361	0.000621775	0.0892464	0.000569961	0.00135682	0.998037	0.962426	0.000784449	0.00060611	0.000743479	0.000348242	0.000362702	0.000367522	0.000357882	0.000165084	0.000201233	0.000212078	0.000166289	0.000684435	0.997592	0.000698895	0.000759144
C:	0.000516941	0.000463921	0.00065431	0.00122789	0.982524	0.00135079	0.909546	0.000595265	0.000420542	0.000851928	0.0104897	0.000336192	0.000459101	0.000201233	0.000337397	0.000397647	0.000297633	0.000177134	0.000835058	0.997444	0.00119294	0.997865	0.000791679	0.000326552	0.000234973	0.000139779
G:	0.000624185	0.000483201	0.000394032	0.000318118	0.000410902	0.000287993	0.000150624	0.00119174	0.998046	0.000750709	0.0132061	0.00102545	0.998593	0.99795	0.00127247	0.997814	0.000257868	0.000204848	0.000485611	0.000776014	0.9974	0.000551886	0.000273533	0.00104111	0.998485	0.998768
E6.5-6KO-3	Tet2
WT	T	G	A	A	A	T	T	C	A	G	G	T	T	C	T	C	A	A	C	G	A	G	C	A	G	G
A:	0.000146756	0.000139344	0.999002	0.99925	0.999417	0.000194192	0.000103767	0.000117108	0.998976	0.000158615	0.000161579	0.000201604	0.000136379	0.000306853	0.000177886	0.000462502	0.99889	0.998998	0.000317229	0.000299441	0.998657	0.000394313	0.000541069	0.998697	0.000628529	0.000490668
T:	0.999256	0.000176403	0.000188262	0.000109696	0.000103767	0.999334	0.999394	0.948572	0.000183815	0.000480291	0.000419513	0.999198	0.999299	0.00457907	0.998885	0.0035162	0.000428408	0.000555892	0.000693754	0.000882016	0.000775285	0.000893875	0.000847921	0.000505491	0.000557375	0.000363183
C:	0.000250522	8.74604e-05	0.000444714	0.000332053	0.000262381	0.000151203	0.000171956	0.0511273	0.000286099	0.000114143	8.89428e-05	6.07776e-05	0.000296476	0.995	0.000603329	0.995792	0.000332053	0.000272758	0.998869	0.00037356	0.000326124	0.000161579	0.998264	0.000533657	0.000228286	0.000266828
G:	0.000346877	0.999597	0.000364665	0.000308335	0.000216427	0.000320194	0.000330571	0.000183815	0.00055441	0.999247	0.99933	0.000539586	0.000268311	0.000114143	0.000333535	0.000229769	0.000349842	0.000173438	0.000120073	0.998445	0.000241628	0.99855	0.000346877	0.000263864	0.998586	0.998879
E6.5-6KO-3	Tet3
WT	G	C	G	G	G	T	A	G	A	C	C	A	G	A	A	G	C	C	C	G	A	C	T	G	G	G
A:	0.000169879	0.000163468	0.0010385	0.000314116	0.000407068	0.000506431	0.998026	0.00123403	0.998859	0.0319981	0.000506431	0.99833	0.000814136	0.998125	0.997897	0.000525663	0.000458352	0.000560921	0.000605794	0.00105774	0.997599	0.000564126	0.000378221	0.00136544	0.000721184	0.000698747
T:	0.000817342	0.0041444	0.00113466	0.00113787	0.00169238	0.998045	0.000516047	0.000580152	0.000259626	0.176809	0.963277	0.000134621	0.0003654	0.00012821	0.000939142	0.000391042	0.000734005	0.000964784	0.000246805	0.00136544	0.000362195	0.000278858	0.997461	0.000592973	0.000397452	0.000339758
C:	0.000115389	0.99467	0.00012821	0.00116992	0.000391042	0.000330142	0.00108017	0.000564126	0.000570537	0.0351297	0.0346072	0.000368605	0.000285268	0.00102248	0.000592973	0.00049361	0.997269	0.997974	0.997997	0.000442326	0.00137506	0.998926	0.000756442	0.000211547	0.000320526	0.000445531
G:	0.998897	0.00102248	0.997699	0.997378	0.99751	0.00111864	0.000378221	0.997622	0.00031091	0.756064	0.00160904	0.00116672	0.998535	0.000724389	0.000570537	0.99859	0.00153853	0.000500021	0.00115069	0.997134	0.000663489	0.000230779	0.0014039	0.99783	0.998561	0.998516
E7.5-6KO-C	Dnmt1
WT	C	C	A	A	T	C	A	A	T	C	A	G	T	G	G	T	G	G	C	T	C	A	G	T	G
A:	0.00135294	0.000529412	0.999118	0.998706	0.000411886	0.00129435	0.998941	0.996706	0.000588408	0.000764751	0.99847	0	0.000352962	5.88339e-05	5.88408e-05	0.00100012	0.000117682	0.000411789	0.00182396	0.000294239	0.000823481	0.998588	0.000352941	0.00100006	0.000176471
T:	5.88235e-05	5.88235e-05	0.000764751	0.000705924	0.999294	0.00700124	0.000353066	0.000352962	0.998882	0.00711807	0.000647211	0.00129419	0.998353	0.00141201	0.00105914	0.997353	0.00111798	0.000941232	0.000117675	0.998941	5.88201e-05	0.000882405	0.00117647	0.998176	0.00182353
C:	0.998353	0.999412	5.8827e-05	0.000411789	0.000235363	0.991646	0.000647287	0.00288252	0.000353045	0.991941	0.000823723	0.000117654	0.000235308	0.000176502	5.88408e-05	0.000235322	0.000117682	0.000117654	0.998058	0.000235391	0.998941	0.000411789	0.000176471	0.000176481	0.000117647
G:	0.000235294	0	5.8827e-05	0.000176481	5.88408e-05	5.88339e-05	5.88443e-05	5.8827e-05	0.000176523	0.000176481	5.88374e-05	0.998588	0.00105889	0.998353	0.998823	0.00141193	0.998647	0.998529	0	0.00052963	0.00017646	0.000117654	0.998294	0.000647097	0.997882
E7.5-6KO-C	Dnmt3a
WT	C	C	A	T	T	A	A	G	G	A	A	G	A	C	C	C	C	T	G	G	A	A	C	T	G	C
A:	0.000682221	0.000545777	0.999181	0	0.000682221	0.998772	0.999181	0.000272889	0.000682221	0.998499	0.99809	0	0.989221	0.000136444	0.000136444	0.000818666	0.000272889	0.000136444	0.00436622	0.00450266	0.998772	0.998499	0.000818666	0.000682221	0.00204666	0
T:	0.000682221	0	0	0.998499	0.998499	0	0.000272889	0.00109155	0.000682221	0.000136444	0.000545777	0.000409333	0.00109155	0.000136444	0.000545777	0	0.000272889	0.99809	0.00109155	0.000682221	0	0.000272889	0.000272889	0.997953	0.000545777	0.000409333
C:	0.998363	0.998908	0.000545777	0.000545777	0.000272889	0.000272889	0.000136444	0.000136444	0.000272889	0.000682221	0.00095511	0.000545777	0.00805021	0.999181	0.999045	0.998636	0.999181	0.000682221	0.000272889	0.000272889	0.000818666	0.00095511	0.998772	0.000545777	0.000272889	0.999318
G:	0.000272889	0.000545777	0.000272889	0.00095511	0.000545777	0.00095511	0.000409333	0.998499	0.998363	0.000682221	0.000409333	0.999045	0.00163733	0.000545777	0.000272889	0.000545777	0.000272889	0.00109155	0.994269	0.994542	0.000409333	0.000272889	0.000136444	0.000818666	0.997135	0.000272889
E7.5-6KO-C	Dnmt3b
WT	A	G	A	G	T	A	T	C	A	G	G	T	A	A	A	G	C	C	T	G	A	G	A	A	G	G
A:	0.998646	0.000406229	0.999865	0	0.000406229	0.999323	0	0.000270819	0.998104	0.000270819	0.00108328	0.000406229	0.998917	0.998375	0.997833	0.000541638	0.000406229	0.000406229	0.000812458	0.000406229	0.998917	0.000406229	0.999052	0.998781	0	0
T:	0.00013541	0.00013541	0.00013541	0.00013541	0.995802	0.00013541	0.997969	0.00541638	0.000406229	0.000947867	0.000406229	0.995938	0	0.000270819	0.000812458	0.000677048	0.00108328	0	0.996479	0.000541638	0.00013541	0.000270819	0	0.000270819	0.000677048	0.00108328
C:	0.000406229	0.000270819	0	0.000406229	0.000406229	0.000406229	0.000270819	0.994042	0.000677048	0.000406229	0	0	0.000270819	0.000541638	0.000812458	0.000541638	0.997698	0.999052	0.000677048	0	0	0.000406229	0.000406229	0.000270819	0.000541638	0.000677048
G:	0.000812458	0.999188	0	0.999458	0.00338524	0.00013541	0.00176032	0.000270819	0.000812458	0.998375	0.99851	0.00365606	0.000812458	0.000812458	0.000541638	0.99824	0.000812458	0.000541638	0.00203114	0.999052	0.000947867	0.998917	0.000541638	0.000677048	0.998781	0.99824
E7.5-6KO-C	Tet1
WT	A	A	A	A	C	A	C	A	G	T	C	A	G	G	A	G	A	A	A	C	G	C	A	T	G	G
A:	0.993666	0.993522	0.993233	0.992778	0.00338506	0.99258	0.00390925	0.992346	0.00271426	0.00334842	0.00399477	0.992748	0.0029064	0.00382927	0.993409	0.00440235	0.994493	0.99462	0.993904	0.00390254	0.00486222	0.00416134	0.994195	0.00347609	0.00339946	0.00331617
T:	0.00152593	0.00166697	0.00199799	0.00215231	0.00243995	0.00217672	0.00236665	0.0021923	0.00262874	0.990571	0.00265429	0.00233787	0.00238886	0.00234665	0.00167586	0.00172807	0.00137381	0.00148374	0.00141487	0.00146484	0.00138714	0.00135268	0.00178915	0.99174	0.00192573	0.00195128
C:	0.00270425	0.00246215	0.0024078	0.00298747	0.991999	0.00305851	0.991868	0.00260988	0.00233888	0.00329289	0.991337	0.00209575	0.00217452	0.00202236	0.00206123	0.00190132	0.00205461	0.00189132	0.00253655	0.992178	0.00244999	0.992494	0.00199905	0.00202901	0.00183689	0.00182689
G:	0.00210343	0.00234887	0.00236116	0.00208235	0.00217563	0.00218449	0.00185578	0.00285199	0.992318	0.00278757	0.00201349	0.00281877	0.99253	0.991802	0.00285418	0.991968	0.00207904	0.0020046	0.00214452	0.00245436	0.991301	0.00199238	0.00201682	0.00275533	0.992838	0.992906
E7.5-6KO-C	Tet2
WT	T	G	A	A	A	T	T	C	A	G	G	T	T	C	T	C	A	A	C	G	A	G	C	A	G	G
A:	0.001471	0.00137466	0.996158	0.997034	0.997073	0.00130239	0.00128175	0.0016637	0.996151	0.00109594	0.00116131	0.00110626	0.00113035	0.00140218	0.00126283	0.00212309	0.996729	0.996919	0.0012353	0.00134369	0.996664	0.00159319	0.00165169	0.996917	0.00183751	0.00190802
T:	0.996131	0.0010667	0.0014039	0.000836146	0.000910125	0.996796	0.996735	0.00185983	0.000830995	0.00148477	0.000867113	0.996473	0.996989	0.00103916	0.996489	0.00108047	0.000911853	0.0010667	0.00110971	0.00161897	0.0013024	0.00132307	0.00141254	0.00106326	0.0011321	0.000775941
C:	0.00124906	0.00102197	0.00132476	0.00103916	0.00105808	0.000856792	0.000884322	0.995633	0.00106842	0.000898089	0.00096518	0.00115444	0.000899805	0.99669	0.0011011	0.99594	0.000898089	0.000954872	0.996702	0.000801742	0.000892926	0.000714009	0.995872	0.000917021	0.00087058	0.000946269
G:	0.00114927	0.996537	0.00111314	0.00109078	0.000958298	0.00104432	0.00109938	0.000843031	0.00194931	0.996521	0.997006	0.00126627	0.000980667	0.000868834	0.00114755	0.000856805	0.00146069	0.00105982	0.000953143	0.996236	0.00114067	0.99637	0.00106328	0.00110283	0.99616	0.99637
E7.5-6KO-C	Tet3
WT	G	C	G	G	G	T	A	G	A	C	C	A	G	A	A	G	C	C	C	G	A	C	T	G	G	G
A:	0.00104624	0.00109635	0.00139619	0.00119296	0.00118748	0.00101889	0.996055	0.00109271	0.995539	0.00123396	0.00188738	0.996187	0.00118475	0.996155	0.99605	0.0012695	0.001326	0.00155748	0.00210244	0.00135788	0.995766	0.00125855	0.0011656	0.00133696	0.0015429	0.00144447
T:	0.00146	0.00365267	0.00289353	0.00200589	0.00150371	0.996323	0.00134058	0.0022073	0.00129959	0.0021854	0.00212524	0.00115741	0.00139344	0.00119112	0.00116287	0.00139435	0.00197032	0.00119021	0.00127222	0.002035	0.00109907	0.00121572	0.995873	0.00230299	0.0016231	0.0013825
C:	0.00113555	0.993968	0.00115468	0.00122395	0.00117107	0.0013005	0.00131506	0.00125402	0.00157937	0.995039	0.994738	0.00123943	0.00112095	0.00122301	0.00131506	0.0011656	0.995438	0.995965	0.995294	0.00115739	0.00164951	0.99628	0.00133146	0.00118749	0.0011811	0.00118748
G:	0.996358	0.00128317	0.994556	0.995577	0.996138	0.00135792	0.00128955	0.995446	0.00158211	0.00154199	0.00124944	0.00141623	0.996301	0.0014308	0.00147181	0.996171	0.00126585	0.00128681	0.00133146	0.99545	0.00148547	0.00124579	0.00163038	0.995173	0.995653	0.995986
E7.5-6KO-1	Dnmt1
WT	C	C	A	A	T	C	A	A	T	C	A	G	T	G	G	T	G	G	C	T	C	A	G	T	G	G
A:	0.000574622	0.000501386	0.999228	0.997921	0.000163373	0.00017464	0.997854	0.997972	0.000140839	0.000230976	0.997696	0.000140839	0.000152106	0.0016281	0.00159993	0.000146472	0.000236609	0.0018478	0.00131262	0.000304212	0.000614057	0.997944	0.000202808	0.000236609	0.000383081	0.000478852
T:	0.000225342	0.000191541	0.000146472	0.00154359	0.999369	0.986057	0.000202808	0.00156613	0.997921	0.997662	0.000242243	0.000399982	0.997859	0.000580256	0.000636591	0.999285	0.000732361	0.000591523	0.000456317	0.998513	0.000208441	0.000123938	0.000276044	0.998969	0.00180274	0.00157739
C:	0.999082	0.999121	0.000326746	0.000298578	0.000197174	0.0135769	0.0016619	0.00025351	0.00158303	0.000281677	0.000360547	0.000129572	0.000163373	0.00017464	0.000152106	0.000197174	0.00149289	0.000247876	0.996727	0.00069856	0.997696	0.000214075	0.00154359	0.000371814	0.000180274	0.000202808
G:	0.000118305	0.000185907	0.000298578	0.000236609	0.00027041	0.000191541	0.000281677	0.000208441	0.000354914	0.00182527	0.00170133	0.99933	0.00182527	0.997617	0.997611	0.000371814	0.997538	0.997313	0.00150416	0.000484485	0.00148162	0.00171823	0.997978	0.000422516	0.997634	0.997741
E7.5-6KO-1	Dnmt3a
WT	C	C	A	T	T	A	A	G	G	A	A	G	A	C	C	C	C	T	G	G	A	A	C	T	G	C
A:	0.000315865	0.000846799	0.998374	0.000133677	0.000326107	0.99838	0.998158	0.000133138	0.000235551	0.997698	0.998051	0.000466251	0.997551	0.000390789	0.000559502	0.000720668	0.000526622	0.000210217	0.984783	0.985097	0.999133	0.998991	0.00171893	0.00119393	0.00110068	0.000803138
T:	0.00114218	0.000523927	0.000601006	0.998867	0.998731	0.000305085	0.000302929	0.000695874	0.000487273	0.000706115	0.00108289	0.000754088	0.000975085	0.000959454	0.000688866	0.000850033	0.00102899	0.998316	0.000332036	0.000491046	0.000200515	0.000244176	0.000198898	0.998214	0.000512068	0.000370306
C:	0.998102	0.998416	0.000532012	0.000293226	0.000596694	0.000945439	0.000622028	0.000344972	0.000797748	0.00100365	0.000327724	0.000752471	0.00100258	0.997923	0.998218	0.998095	0.998088	0.000617716	0.000465712	0.000287297	0.000314248	0.000452237	0.997994	0.000290531	0.000162245	0.998644
G:	0.00043984	0.000212913	0.000492663	0.000706115	0.000346589	0.000369228	0.00091741	0.998826	0.998479	0.000592382	0.000537941	0.998027	0.000471103	0.000726598	0.000533629	0.000334192	0.000356292	0.000855962	0.0144193	0.014125	0.000352518	0.000312092	8.78601e-05	0.000301851	0.998225	0.000182727
E7.5-6KO-1	Dnmt3b
WT	A	G	A	G	T	A	T	C	A	G	G	T	A	A	A	G	C	C	T	G	A	G	A	A	G	G
A:	0.998343	0.000110449	0.998162	0.000249811	0.000471866	0.998556	7.34399e-05	0.000235933	0.998003	0.000643033	0.000976693	0.000903831	0.999306	0.999071	0.998918	0.000784708	0.000621059	0.000791648	0.000391487	0.000486901	0.999138	0.000281616	0.999663	0.999209	0.000300121	0.000286242
T:	0.000708955	0.00105013	0.000580002	0.000645924	0.997382	0.000236511	0.998994	0.992	0.000523332	0.000457987	0.000455096	0.998248	0.000124906	0.000238824	0.00014341	0.000245763	0.000734977	0.000181576	0.99844	0.000345225	0.000195454	0.000278146	6.88138e-05	9.65706e-05	0.000406522	0.000560919
C:	0.000678885	0.000340021	0.000955297	0.000462035	0.000585784	0.000609493	0.000571906	0.00755332	0.000416352	0.000257329	0.000155554	0.000278146	0.000301855	0.000472444	0.000478227	0.000137628	0.99831	0.998708	0.00071069	0.00010004	0.000308795	0.000106401	4.39483e-05	0.000272942	0.000275255	0.000296651
G:	0.000269472	0.998499	0.000303012	0.998642	0.00156074	0.000597928	0.000360839	0.000211067	0.00105707	0.998642	0.998413	0.000570171	0.000267159	0.000218007	0.000460301	0.998832	0.00033366	0.000318625	0.000457987	0.999068	0.000357947	0.999334	0.000223789	0.000421557	0.999018	0.998856
E7.5-6KO-1	Tet1
WT	A	A	A	A	C	A	C	A	G	T	C	A	G	G	A	G	A	A	A	C	G	C	A	T	G	G
A:	0.998646	0.998465	0.998268	0.997716	0.000689508	0.99792	0.00438771	0.997815	0.000136004	0.000970214	0.0268623	0.997152	0.000982075	0.00125566	0.998373	0.00235793	0.999273	0.998505	0.997321	0.00660331	0.00507722	0.00402319	0.992145	0.00562282	0.000714021	0.00139167
T:	0.000185029	0.000247496	0.000585924	0.000536109	0.0481391	0.00102715	0.411053	0.000726672	0.00125329	0.997422	0.950604	0.000997099	0.000887189	0.00084449	0.00030759	0.000413547	0.00017554	8.85607e-05	0.000104375	0.000166842	0.00071323	0.00131892	0.000599366	0.989336	0.00696625	0.000867421
C:	0.000899049	0.000634158	0.000560621	0.00145888	0.950973	0.000790721	0.584381	0.00066895	0.000314707	0.000861095	0.0148062	0.000287032	0.000241961	0.000287032	0.000321823	0.000183447	0.000235635	0.000905375	0.00118292	0.992543	0.00593673	0.988982	0.00553267	0.00294385	0.0003835	0.00304981
G:	0.000269636	0.000653135	0.000585133	0.000288613	0.000198471	0.000261729	0.000177912	0.000789139	0.998296	0.00074644	0.0077272	0.00156405	0.997889	0.997613	0.000997099	0.997045	0.000316288	0.000501317	0.00139167	0.000687136	0.988273	0.00567579	0.00172298	0.00209699	0.991936	0.994691
E7.5-6KO-1	Tet2
WT	T	G	A	A	A	T	T	C	A	G	G	T	T	C	T	C	A	A	C	G	A	G	C	A	G	G
A:	8.49269e-05	9.35635e-05	0.999085	0.999273	0.999444	0.00010364	9.64424e-05	7.701e-05	0.999108	0.00017849	0.00015474	0.000150421	0.000112996	0.000270615	0.000236068	0.000413839	0.999139	0.999254	0.00023175	0.000273493	0.998856	0.000259099	0.000493728	0.999008	0.000306601	0.000354102
T:	0.999322	0.000133868	0.000137466	0.000105079	0.000114435	0.999476	0.999411	0.988646	0.000146823	0.000426794	0.000166975	0.998925	0.999341	0.00140345	0.998622	0.00135091	0.000172733	0.000218075	0.000375694	0.000731955	0.000546987	0.000638391	0.000787373	0.000441188	0.000459901	0.000194324
C:	0.000269175	4.96607e-05	0.000467098	0.00033395	0.00025622	0.000143944	0.000158338	0.011083	0.00023103	0.000146103	7.91692e-05	0.000598807	0.000268455	0.998233	0.000650627	0.998132	0.000312358	0.000312358	0.999305	0.00020656	0.000347625	0.000143224	0.998604	0.000300843	0.000197203	0.000299403
G:	0.000323874	0.999723	0.000310199	0.000287888	0.000185688	0.000276372	0.00033395	0.000194324	0.00051388	0.999249	0.999599	0.000325313	0.000277092	9.28438e-05	0.000491568	0.00010292	0.000375694	0.000215916	8.70861e-05	0.998788	0.000249023	0.998959	0.000114435	0.000250462	0.999036	0.999152
E7.5-6KO-1	Tet3
WT	G	C	G	G	G	T	A	G	A	C	C	A	G	A	A	G	C	C	C	G	A	C	T	G	G	G
A:	0.000158315	0.000199118	0.000208094	0.000368041	0.000338663	0.000187693	0.998893	0.000263586	0.998414	0.0256282	0.00031992	0.999099	0.000400684	0.99896	0.998759	0.000421085	0.00055655	0.000528804	0.000419453	0.000430878	0.998397	0.000321526	0.000173004	0.000239104	0.000399051	0.000609594
T:	0.000520644	0.00247102	0.000558182	0.000603881	0.000861755	0.998894	0.000389259	0.000822585	0.000481473	0.833718	0.990472	0.000163211	0.000219519	9.71107e-05	0.000118328	0.000184429	0.00109515	0.000158315	0.000230128	0.000310101	0.000168924	0.000240737	0.998787	0.000477393	0.000230128	0.00023584
C:	7.99735e-05	0.997141	8.16056e-05	0.000240737	0.00013873	0.000318262	0.000426797	0.000163211	0.000488818	0.0871385	0.00891878	0.000277459	0.000124857	0.000404764	0.000559814	0.000167291	0.997969	0.998911	0.998927	0.000176268	0.000755668	0.999221	0.000359065	0.000190141	0.00031663	0.000128121
G:	0.999241	0.000189325	0.999152	0.998787	0.998661	0.000599801	0.000290516	0.998751	0.000615306	0.0535153	0.000289789	0.000460256	0.999255	0.000538597	0.000563079	0.999227	0.000379466	0.0004015	0.000423533	0.999083	0.000678143	0.000217071	0.000680591	0.999093	0.999054	0.999026
E7.5-6KO-2	Dnmt1
WT	C	C	A	A	T	C	A	A	T	C	A	G	T	G	G	T	G	G	C	T	C	A	G	T	G	G
A:	0.00120138	0.000559735	0.998962	0.995235	0.000204781	0.000191129	0.995454	0.995304	0.000218433	0.000273041	0.995126	0.000204781	0.000273041	0.00416388	0.0039864	0.000245737	0.000300345	0.00416388	0.000614343	0.000354954	0.000614343	0.995481	0.000313997	0.000286693	0.000409562	0.000573387
T:	0.000300345	0.000273041	0.000218433	0.00394545	0.999017	0.965051	0.000286693	0.00393179	0.995399	0.995413	0.00032765	0.000518778	0.995263	0.000737211	0.000723559	0.99899	0.000723559	0.000737211	0.000409562	0.998621	0.00032765	0.000150173	0.000313997	0.998881	0.00402736	0.00394545
C:	0.998266	0.998908	0.00046417	0.000477822	0.000382258	0.0344169	0.00397275	0.000341302	0.00386353	0.000218433	0.000505126	0.000163825	0.000273041	0.000245737	0.000150173	0.00032765	0.00376797	0.000354954	0.995099	0.000573387	0.995249	0.000259389	0.00390449	0.000286693	0.000368606	0.000136521
G:	0.000232085	0.000259389	0.000354954	0.000341302	0.00039591	0.000341302	0.000286693	0.000423214	0.000518778	0.00409562	0.00404101	0.999113	0.00419118	0.994853	0.99514	0.000436866	0.995208	0.994744	0.00387719	0.000450518	0.00380893	0.00410927	0.995468	0.000546083	0.995194	0.995345
E7.5-6KO-2	Dnmt3a
WT	C	C	A	T	T	A	A	G	G	A	A	G	A	C	C	C	C	T	G	G	A	A	C	T	G	C
A:	0.0003436	0.000709874	0.998418	0.000137789	0.000388948	0.998687	0.998458	0.000109882	0.000347088	0.997869	0.998216	0.000275578	0.997511	0.000381972	0.000575574	0.00066627	0.000772664	0.000190114	0.987461	0.987676	0.998826	0.998723	0.00106568	0.00090522	0.00136219	0.000851151
T:	0.00107266	0.000420343	0.000395925	0.999009	0.999029	0.000374995	0.00028081	0.00062441	0.000566853	0.000493598	0.000929639	0.00064534	0.00107615	0.000769176	0.000809292	0.000715107	0.000685456	0.998474	0.000439529	0.00094708	0.00021802	0.000395925	0.000174416	0.998413	0.000198835	0.000443017
C:	0.998291	0.998643	0.000640108	0.000362786	0.000357553	0.00056162	0.000483133	0.000443017	0.000681968	0.000927895	0.000357553	0.000783129	0.000969754	0.998242	0.998202	0.99813	0.998106	0.000722083	0.000472668	0.000273834	0.00051976	0.000586039	0.998701	0.000413367	0.000130812	0.998554
G:	0.000293019	0.000226741	0.000545923	0.00049011	0.000224997	0.000376739	0.000777897	0.998823	0.998404	0.000709874	0.000497086	0.998296	0.000443017	0.000606969	0.000413367	0.000488366	0.000436041	0.000613945	0.0116266	0.0111033	0.000436041	0.000294764	5.93015e-05	0.000268601	0.998308	0.000151742
E7.5-6KO-2	Dnmt3b
WT	A	G	A	G	T	A	T	C	A	G	G	T	A	A	A	G	C	C	T	G	A	G	A	A	G	G
A:	0.998161	0.000126309	0.998378	0.000347704	0.0005322	0.998321	9.36672e-05	0.0007096	0.997836	0.00105305	0.00127728	0.000691151	0.99897	0.998537	0.998828	0.0009239	0.000523685	0.000796172	0.000772045	0.000552069	0.998602	0.000701085	0.999059	0.998527	0.000491043	0.000435695
T:	0.000640059	0.000878485	0.000489624	0.00051517	0.997999	0.000262552	0.99851	0.988747	0.000336351	0.000503816	0.000427179	0.997968	0.00012489	0.000211461	0.000163208	0.000911127	0.00118929	0.000183077	0.998077	0.000384603	0.000161789	0.000290936	0.000130566	0.000261133	0.00090545	0.00120774
C:	0.00085294	0.000726631	0.000814621	0.000347704	0.000455563	0.000458402	0.000627287	0.0102296	0.000296613	0.000245522	0.000139082	0.000333512	0.000634383	0.00104169	0.000485367	0.000150435	0.997934	0.998365	0.000664186	0.000218557	0.000899773	0.000193011	0.000462659	0.000668444	0.00028384	0.000452725
G:	0.000346285	0.998269	0.000317901	0.998789	0.00101331	0.00095796	0.000769207	0.000313643	0.00153132	0.998198	0.998156	0.00100763	0.000271067	0.000210042	0.000523685	0.998015	0.000353381	0.000655671	0.000486786	0.998845	0.000336351	0.998815	0.000347704	0.000543554	0.99832	0.997904
E7.5-6KO-2	Tet1
WT	A	A	A	A	C	A	C	A	G	T	C	A	G	G	A	G	A	A	A	C	G	C	A	T	G	G
A:	0.998888	0.998656	0.998539	0.997899	0.000619831	0.998171	0.0021001	0.997995	0.000149073	0.00028507	0.00281278	0.998069	0.000353068	0.000985975	0.998169	0.00117689	0.999221	0.99935	0.998581	0.00204256	0.00156658	0.00155481	0.997747	0.00135474	0.000445912	0.000400144
T:	0.000362222	0.000330838	0.000341299	0.000349145	0.0424244	0.000721828	0.311793	0.000673445	0.00122397	0.998501	0.974196	0.000589754	0.000542679	0.000742751	0.000571447	0.000465527	0.000172611	0.000137304	0.00013992	0.000202687	0.000269378	0.000362222	0.000571447	0.997195	0.00143843	0.000783288
C:	0.000415836	0.00041322	0.000712674	0.00145935	0.956569	0.000787211	0.685941	0.000525679	0.000316454	0.000749289	0.0221413	0.000279839	0.000457681	0.000316454	0.000317761	0.000227533	0.000258917	0.000256301	0.000894439	0.997096	0.00162019	0.996966	0.00125928	0.000409298	0.000224917	0.000367452
G:	0.000333453	0.000600216	0.000406682	0.000292916	0.000387067	0.000320377	0.000166073	0.000805518	0.998311	0.000464219	0.000849979	0.00106182	0.998647	0.997955	0.000941515	0.99813	0.000347837	0.000256301	0.000384452	0.00065906	0.996544	0.00111674	0.000422374	0.0010409	0.997891	0.998449
E7.5-6KO-2	Tet2
WT	T	G	A	A	A	T	T	C	A	G	G	T	T	C	T	C	A	A	C	G	A	G	C	A	G	G
A:	0.000129069	0.00012771	0.999039	0.999232	0.999421	0.000131786	9.10273e-05	8.69514e-05	0.99911	0.000160317	0.000129069	0.00016711	0.000240475	0.000381771	0.000214661	0.000455136	0.999076	0.99922	0.000281234	0.00027444	0.998886	0.000316558	0.00242105	0.99909	0.000438833	0.00034373
T:	0.99931	0.000247268	0.000184772	9.64618e-05	0.000156241	0.999387	0.999363	0.990131	0.000115482	0.00042253	0.000183413	0.999289	0.999011	0.00328378	0.998813	0.00361392	0.000292102	0.000342371	0.000429323	0.000755391	0.000498612	0.000661646	0.000671156	0.000281234	0.000385847	0.000288027
C:	0.000244551	5.43447e-05	0.000437474	0.000328785	0.000241834	0.000153524	0.000180696	0.00956873	0.000237758	0.000104613	8.83101e-05	5.43447e-05	0.000315199	0.996199	0.000546164	0.995841	0.000251344	0.000211944	0.999148	0.000217379	0.000364109	0.000146731	0.996753	0.000338295	0.000145372	0.000226889
G:	0.000316558	0.999571	0.000338295	0.000342371	0.000180696	0.000327427	0.000365468	0.000213303	0.000536653	0.999313	0.999599	0.000489102	0.000433399	0.000135862	0.000426606	8.96687e-05	0.000380413	0.00022553	0.000141296	0.998753	0.000251344	0.998875	0.000154882	0.000290744	0.99903	0.999141
E7.5-6KO-2	Tet3
WT	G	C	G	G	G	T	A	G	A	C	C	A	G	A	A	G	C	C	C	G	A	C	T	G	G	G
A:	0.000330931	0.000170945	0.000298057	0.000359422	0.000287099	0.000177519	0.999047	0.000254225	0.99858	0.00546146	0.00024454	0.998845	0.000381338	0.998878	0.998724	0.000635564	0.000387913	0.000471194	0.000515026	0.000401062	0.998534	0.000306824	0.0002608	0.000238884	0.000464619	0.000705695
T:	0.000352847	0.00257513	0.000539133	0.000582965	0.000545708	0.998966	0.000363805	0.000460236	0.000319973	0.628073	0.99126	0.000333123	0.000199435	0.000111772	0.000113963	0.000203819	0.000692545	0.000195052	0.000201627	0.000506259	0.000146837	0.000190669	0.998689	0.000782401	0.000258609	0.000319973
C:	7.45143e-05	0.996976	0.000116155	0.000168753	0.000140262	0.000322165	0.000293674	0.000254225	0.000449278	0.0749001	0.00805572	0.000344081	0.00016437	0.00031559	0.000475577	0.000177519	0.998358	0.998797	0.999007	0.000201627	0.000475577	0.999336	0.00060269	0.000144645	0.000401062	0.0002608
G:	0.999242	0.000278333	0.999047	0.998889	0.999027	0.00053475	0.000295866	0.999031	0.000650905	0.291566	0.000439702	0.000477768	0.999255	0.000694737	0.00068597	0.998983	0.000561049	0.000536942	0.000276141	0.998891	0.000843765	0.000166561	0.000447086	0.998834	0.998876	0.998714
E7.5-6KO-3	Dnmt1
WT	C	C	A	A	T	C	A	A	T	C	A	G	T	G	G	T	G	G	C	T	C	A	G	T	G	G
A:	0.00343993	0.000570441	0.998738	0.979464	0.000164218	0.000129646	0.979516	0.979395	0.000181504	0.000207433	0.97898	0.000207433	0.000276577	0.0197148	0.0197926	0.000337079	0.000328436	0.0204754	0.00099395	0.000345722	0.000760588	0.979533	0.000414866	0.000414866	0.000319793	0.000708729
T:	0.00031115	0.000216076	0.000216076	0.0197234	0.998989	0.85064	0.000354365	0.0201556	0.97968	0.979118	0.000518583	0.00079516	0.979162	0.000829732	0.000656871	0.998608	0.000708729	0.000665514	0.000561798	0.998608	0.000302506	0.000259291	0.00028522	0.998738	0.0199568	0.0198531
C:	0.99599	0.998669	0.00048401	0.000259291	0.000561798	0.148963	0.0198185	0.000224719	0.019758	0.000691443	0.000639585	0.000155575	0.000544512	0.000207433	0.000190147	0.000302506	0.0197839	0.000267934	0.978617	0.000518583	0.979265	0.000328436	0.0196283	0.000267934	0.000388937	0.000172861
G:	0.000259291	0.000544512	0.000561798	0.000553155	0.00028522	0.000267934	0.00031115	0.000224719	0.000380294	0.0199827	0.0198617	0.998842	0.0200173	0.979248	0.97936	0.000751945	0.979179	0.978591	0.0198271	0.000527226	0.0196716	0.019879	0.979672	0.000579084	0.979334	0.979265
E7.5-6KO-3	Dnmt3a
WT	C	C	A	T	T	A	A	G	G	A	A	G	A	C	C	C	C	T	G	G	A	A	C	T	G	C
A:	0.000559108	0.00107817	0.998004	0.000213559	0.000393007	0.998513	0.998507	0.000188347	0.000370761	0.997692	0.998269	0.00102627	0.997158	0.000400422	0.00056504	0.000821607	0.000520549	0.000234321	0.966631	0.966753	0.998857	0.998483	0.00130508	0.000845336	0.00327901	0.00108262
T:	0.00101589	0.000416736	0.000450846	0.998837	0.998966	0.000247669	0.000229872	0.000771184	0.000412287	0.00053538	0.000824573	0.000625845	0.00105889	0.000689616	0.000735591	0.000799362	0.000812709	0.997617	0.000323304	0.000498303	0.000179449	0.000430083	0.000209109	0.998214	0.0005161	0.00053538
C:	0.998001	0.998257	0.00116716	0.000430083	0.000382626	0.000625845	0.000532413	0.000324787	0.000492371	0.00100847	0.000450846	0.000726692	0.00123093	0.99829	0.998246	0.997885	0.998297	0.00149343	0.000467159	0.000421185	0.000513134	0.000800845	0.998394	0.000591735	0.000220974	0.998182
G:	0.000424151	0.000247669	0.000378177	0.000519066	0.00025805	0.000613981	0.000731142	0.998716	0.998725	0.000763769	0.000455295	0.997621	0.000551693	0.000619913	0.000453812	0.000493854	0.000369278	0.000655506	0.0325781	0.0323274	0.000450846	0.000286228	9.19488e-05	0.000348516	0.995984	0.000200211
E7.5-6KO-3	Dnmt3b
WT	A	G	A	G	T	A	T	C	A	G	G	T	A	A	A	G	C	C	T	G	A	G	A	A	G	G
A:	0.998374	0.000125991	0.998243	0.000218312	0.000417074	0.99866	8.47181e-05	0.000213968	0.998159	0.000530031	0.000762463	0.000746171	0.999128	0.998994	0.998748	0.00075486	0.000741827	0.000779841	0.000591941	0.000632128	0.999221	0.000312805	0.999554	0.999193	0.000310633	0.00036494
T:	0.00075486	0.000831976	0.000585424	0.000562615	0.997818	0.000396437	0.998975	0.992462	0.000472467	0.000658195	0.000476811	0.998239	0.000247638	0.00041816	0.00023026	0.00028348	0.000795047	0.000153144	0.998347	0.000425763	0.000169436	0.000279135	9.77517e-05	0.000127077	0.000518084	0.000496361
C:	0.000464864	0.000520256	0.00090366	0.000425763	0.000561529	0.000551754	0.000510481	0.00702183	0.000501792	0.000314978	0.00013468	0.000438797	0.00033127	0.000383404	0.000522429	0.000140111	0.998185	0.998837	0.000636472	0.000313892	0.000288911	0.00016292	6.40817e-05	0.000298686	0.000241121	0.000233518
G:	0.000406213	0.998522	0.000268274	0.998793	0.00120343	0.000392093	0.000430108	0.000301944	0.000866732	0.998497	0.998626	0.000575649	0.000293255	0.000204192	0.00049962	0.998822	0.000278049	0.00023026	0.000424677	0.998628	0.000320408	0.999245	0.000284566	0.000381232	0.99893	0.998905
E7.5-6KO-3	Tet1
WT	A	A	A	A	C	A	C	A	G	T	C	A	G	G	A	G	A	A	A	C	G	C	A	T	G	G
A:	0.998868	0.998755	0.998743	0.998481	0.000442607	0.998531	0.00258925	0.998358	0.000137593	0.000268451	0.00253633	0.998374	0.000344464	0.000819786	0.998648	0.00114116	0.999266	0.999317	0.99851	0.00185029	0.00143366	0.00151834	0.997929	0.00144232	0.000540751	0.000394498
T:	0.000161648	0.000350237	0.000322334	0.000591747	0.693854	0.00061965	0.750606	0.000454154	0.000978547	0.998638	0.978695	0.000623499	0.000584049	0.000613877	0.000301165	0.000377178	0.000220341	0.00024151	0.000203022	0.000177043	0.000305976	0.000282884	0.00036467	0.997257	0.00137304	0.000547486
C:	0.000514772	0.000470511	0.000562881	0.000684117	0.305219	0.000624461	0.246628	0.000492641	0.000326182	0.00059752	0.0168258	0.000282884	0.000318485	0.000229001	0.000249207	0.000318485	0.000268451	0.000227077	0.000788033	0.997525	0.00145964	0.99708	0.00129126	0.000509961	0.000228039	0.000393536
G:	0.000456078	0.000424326	0.000371405	0.000243434	0.000483981	0.000225152	0.000176081	0.000695663	0.998558	0.00049649	0.00194266	0.000719718	0.998753	0.998337	0.000801504	0.998163	0.000245358	0.000214568	0.000499377	0.000447418	0.996801	0.00111903	0.000414704	0.000790921	0.997858	0.998664
E7.5-6KO-3	Tet2
WT	T	G	A	A	A	T	T	C	A	G	G	T	T	C	T	C	A	A	C	G	A	G	C	A	G	G
A:	0.000113447	0.000120537	0.999152	0.999332	0.99952	0.000198532	6.61773e-05	8.74485e-05	0.999029	0.000127628	0.000166625	0.000199714	0.000137081	0.000964297	0.000185533	0.000404154	0.999094	0.999188	0.00030607	0.000300161	0.998928	0.000407699	0.000613321	0.99898	0.000452605	0.000406518
T:	0.999349	0.00014299	0.000164261	0.000101629	9.33572e-05	0.999358	0.999467	0.991683	0.00017017	0.000406518	0.00023162	0.999217	0.999224	0.00276763	0.998834	0.0027239	0.000315524	0.000391155	0.000516419	0.00069368	0.000558962	0.000686589	0.000777583	0.000378156	0.000424244	0.000296616
C:	0.000236347	6.49955e-05	0.000388791	0.000293071	0.000229257	0.000118174	0.000185533	0.00809372	0.000250528	9.57207e-05	8.15399e-05	3.19069e-05	0.000322614	0.996166	0.000574324	0.99666	0.000239893	0.000238711	0.99907	0.000276526	0.000300161	0.000173715	0.998333	0.000382883	0.000164261	0.000211531
G:	0.000301343	0.999671	0.000295434	0.000272981	0.000157171	0.000324978	0.000281253	0.0001359	0.000550689	0.99937	0.99952	0.000551871	0.000316706	0.000101629	0.000406518	0.000211531	0.000350976	0.000181987	0.000107538	0.99873	0.000212713	0.998732	0.000276526	0.0002588	0.998959	0.999085
E7.5-6KO-3	Tet3
WT	G	C	G	G	G	T	A	G	A	C	C	A	G	A	A	G	C	C	C	G	A	C	T	G	G	G
A:	0.000339926	0.000209798	0.000467399	0.000321337	0.000297436	0.000321337	0.999132	0.000398351	0.99898	0.003625	0.000458882	0.999171	0.000576282	0.998887	0.998821	0.000533791	0.000377106	0.000403663	0.000446154	0.000480677	0.998635	0.000626739	0.000329304	0.000363828	0.000565659	0.000563003
T:	0.000565659	0.00240073	0.000879029	0.00108086	0.000977289	0.999078	0.000353205	0.000488644	0.000228388	0.719667	0.96882	0.000204487	0.000286813	8.23259e-05	0.000132784	0.000252289	0.000642674	0.000127472	0.000159341	0.000876373	0.000246978	0.000257601	0.998436	0.00058956	0.000268223	0.000297436
C:	9.56043e-05	0.997198	0.000130128	0.000292124	0.000249634	0.000281502	0.000231044	0.000422252	0.000358516	0.230661	0.0300551	0.000281502	0.000138095	0.000302747	0.000488644	0.000331959	0.998295	0.998996	0.999031	0.000292124	0.000483333	0.998935	0.000732966	0.000183242	0.000390384	0.000316025
G:	0.998999	0.000191209	0.998523	0.998306	0.998476	0.000318681	0.000284157	0.998691	0.000432875	0.0460468	0.000666551	0.000342582	0.998999	0.000727655	0.000557692	0.998882	0.000685164	0.00047271	0.000363828	0.998351	0.000634706	0.000180586	0.000501923	0.998863	0.998776	0.998824
E8.5-6KO-C	Dnmt1
WT	C	C	A	A	T	C	A	A	T	C	A	G	T	G	G	T	G	G	C	T	C	A	G	T	G	G
A:	0.000316232	0.000366829	0.999696	0.999747	2.52985e-05	0.000379478	0.999734	0.999621	5.0597e-05	0.000379478	0.99919	0.000151791	5.0597e-05	0.00016444	5.0597e-05	8.85448e-05	0.000139142	0.000645112	0.000392127	0.000404776	0.000569217	0.999481	0.000126493	0.000189741	0.000139142	0.000366833
T:	0.000240336	0.000202388	5.0597e-05	3.79478e-05	0.99976	0.00425015	3.79478e-05	3.79478e-05	0.999507	0.00371888	0.000101194	0.000215037	0.998836	0.000493321	0.000252985	0.999469	0.000290933	0.000202388	0.000215037	0.997938	0.000252985	0.000101194	0.000139142	0.999203	0.000252985	0.000126494
C:	0.999254	0.999368	0.00017709	0.000126493	0.000151791	0.995269	8.85448e-05	0.000202388	0.000265634	0.99575	0.000240336	8.85448e-05	0.000227687	0.000151791	3.79478e-05	0.000202388	0.000101194	0.00016444	0.999241	0.000670411	0.999039	0.00016444	3.79478e-05	0.000164442	0.000113843	0.000164442
G:	0.000189739	6.32463e-05	7.58956e-05	8.85448e-05	6.32463e-05	0.000101194	0.000139142	0.000139142	0.00017709	0.000151791	0.000468023	0.999545	0.000885448	0.99919	0.999658	0.000240336	0.999469	0.998988	0.000151791	0.000986642	0.000139142	0.000252985	0.999696	0.00044273	0.999494	0.999342
E8.5-6KO-C	Dnmt3a
WT	C	C	A	T	T	A	A	G	G	A	A	G	A	C	C	C	C	T	G	G	A	A	C	T	G	C
A:	0.000295946	0.000384729	0.999615	0.000192365	0.000503107	0.99926	0.999334	0.000147973	0.000295946	0.999097	0.999319	0.00032554	0.99781	0.000177567	0.000429121	0.000473513	0.000784256	0.000147973	0.00911512	0.00899674	0.999038	0.998994	0.000310743	0.000414324	0.000606688	0.000251554
T:	0.00081385	8.87837e-05	2.95946e-05	0.999275	0.998742	0.000103581	0.000192365	0.000725067	0.000399526	0.000192365	0.000177567	0.000532702	0.000310743	0.000236756	0.000251554	0.000118378	0.000236756	0.998535	0.000281148	0.000429121	0.000147973	0.000133175	0.00016277	0.998535	0.000221959	0.000503107
C:	0.998653	0.999408	0.000251554	0.000177567	0.000295946	0.000147973	0.00016277	0.000266351	0.000236756	0.000399526	0.000251554	0.000532702	0.00152412	0.999319	0.999038	0.999112	0.998668	0.000873039	0.000266351	0.000355135	0.000503107	0.000606688	0.999319	0.000577094	0.000192365	0.999097
G:	0.000236756	0.000118378	0.000103581	0.000355135	0.000458716	0.00048831	0.000310743	0.998861	0.999068	0.000310743	0.000251554	0.998609	0.000355135	0.000266351	0.000281148	0.000295946	0.000310743	0.000443918	0.990337	0.990219	0.000310743	0.000266351	0.000207162	0.000473513	0.998979	0.000147973
E8.5-6KO-C	Dnmt3b
WT	A	G	A	G	T	A	T	C	A	G	G	T	A	A	A	G	C	C	T	G	A	G	A	A	G	G
A:	0.999622	7.94999e-05	0.999791	0.000139125	7.94999e-05	0.999752	1.9875e-05	0.000318	0.99843	0.000188812	0.000298125	0.000159	0.999354	0.999145	0.99834	0.0003975	0.000218625	0.000248437	0.000139125	0.000258375	0.999265	0.000218625	0.999781	0.999364	6.95625e-05	9.93749e-05
T:	2.98125e-05	0.000268312	0	0.00011925	0.999066	2.98125e-05	0.999483	0.0150652	0.000168937	0.000268312	0.000457125	0.998837	9.93749e-05	0.000337875	0.000377625	0.000377625	0.00115275	0.000188812	0.998072	0.00043725	0.000248437	0.000427312	9.93749e-06	9.93749e-05	0.000526687	0.000824812
C:	0.000208687	0.000228562	0.00011925	2.98125e-05	0.000109312	1.9875e-05	0.000178875	0.984507	0.000367687	0.000228562	9.93749e-05	0.000347812	0.000377625	0.000268312	0.000655875	0.00035775	0.99834	0.999294	0.000983812	0.000129187	0.000139125	0.000178875	0	0.000218625	0.000407437	4.96875e-05
G:	0.000139125	0.999424	8.94374e-05	0.999712	0.000745312	0.00019875	0.000318	0.000109312	0.0010335	0.999314	0.999145	0.000655875	0.000168937	0.000248437	0.000626062	0.998867	0.000288187	0.000268312	0.000804937	0.999175	0.000347812	0.999175	0.000208687	0.000318	0.998996	0.999026
E8.5-6KO-C	Tet1
WT	A	A	A	A	C	A	C	A	G	T	C	A	G	G	A	G	A	A	A	C	G	C	A	T	G	G
A:	0.972308	0.978462	0.972308	0.975385	0.00615385	0.975385	0.00307692	0.975385	0.00615385	0.00923077	0.0153846	0.978462	0.00615385	0.0184615	0.981538	0.0153846	0.978462	0.984615	0.981538	0.0123077	0.00923077	0.0184615	0.975385	0.0123077	0.00307692	0.0123077
T:	0.00615385	0.00615385	0.0123077	0.0184615	0.00923077	0.0153846	0.0123077	0.0123077	0.0215385	0.975385	0.00923077	0.0153846	0.0153846	0	0.00615385	0.00923077	0.00615385	0.00307692	0.00615385	0.00307692	0.00615385	0.00307692	0.00615385	0.972308	0.00923077	0.00307692
C:	0.0184615	0.0123077	0.00615385	0.00307692	0.981538	0.00923077	0.975385	0.0123077	0	0.00923077	0.972308	0.00307692	0.00615385	0.00615385	0.00615385	0	0.00615385	0.0123077	0.00615385	0.969231	0.0123077	0.975385	0.00615385	0.00615385	0.0123077	0.0123077
G:	0.00307692	0.00307692	0.00923077	0.00307692	0.00307692	0	0.00923077	0	0.972308	0.00615385	0.00307692	0.00307692	0.972308	0.975385	0.00615385	0.975385	0.00923077	0	0.00615385	0.0153846	0.972308	0.00307692	0.0123077	0.00923077	0.975385	0.972308
E8.5-6KO-C	Tet2
WT	T	G	A	A	A	T	T	C	A	G	G	T	T	C	T	C	A	A	C	G	A	G	C	A	G	G
A:	0.00303951	0.00607903	0.993921	0.993921	0.993921	0.00303951	0.00303951	0.00607903	0.99696	0.00607903	0.00607903	0.00607903	0.00911854	0.00303951	0.00607903	0.00303951	0.99696	0.987842	0.00303951	0.00303951	0.993921	0.00303951	0.00303951	0.993921	0	0
T:	0.990881	0	0.00303951	0.00303951	0	0.990881	0.993921	0	0	0.00303951	0	0.990881	0.990881	0.00303951	0.993921	0	0.00303951	0.00911854	0	0.00303951	0.00303951	0.00303951	0.00911854	0.00607903	0	0
C:	0.00303951	0.00303951	0.00303951	0	0	0.00303951	0	0.990881	0.00303951	0	0.00303951	0	0	0.990881	0	0.99696	0	0.00303951	0.993921	0	0	0	0.987842	0	0	0.00303951
G:	0.00303951	0.990881	0	0.00303951	0.00607903	0.00303951	0.00303951	0.00303951	0	0.990881	0.990881	0.00303951	0	0.00303951	0	0	0	0	0.00303951	0.993921	0.00303951	0.993921	0	0	1	0.99696
E8.5-6KO-C	Tet3
WT	G	C	G	G	G	T	A	G	A	C	C	A	G	A	A	G	C	C	C	G	A	C	T	G	G	G
A:	0.000500375	0.000166806	0.00116754	0.000250209	0.000250188	8.34028e-05	0.998999	0.000500375	0.998248	0.000416979	0.00150113	0.998666	0.000500417	0.998165	0.998749	0.00058382	0.000667167	0.00100083	0.000917355	0.000500417	0.998249	0.000417049	0.000333584	0.000667167	0.000833959	0.000583771
T:	0.000750563	0.00166806	0.0020015	0.00125104	0.000833959	0.999083	0.000417014	0.00125094	0.000750688	0.00100075	0.000833959	0.000500417	0.000333611	0.000333584	0.000250188	0.000500417	0.000500375	8.34028e-05	0.000500375	0.000917431	8.34028e-05	0.000583869	0.998332	0.00108415	8.33959e-05	0.00108415
C:	0.000333584	0.997748	0.000166792	0.000250209	0.000166792	0.000166806	0.000333611	0.000416979	0.000250229	0.997832	0.997248	0.000333611	8.34028e-05	0.000917355	0.000500375	0.000250209	0.998249	0.998415	0.997915	0.000417014	0.000917431	0.998499	0.000583771	0.000667167	0.000416979	0.000250188
G:	0.998415	0.000417014	0.996664	0.998249	0.998749	0.000667223	0.000250209	0.997832	0.000750688	0.000750563	0.000416979	0.000500417	0.999083	0.000583771	0.000500375	0.998666	0.000583771	0.000500417	0.000667167	0.998165	0.000750626	0.000500459	0.000750563	0.997582	0.998666	0.998082
E8.5-6KO-1	Dnmt1
WT	C	C	A	A	T	C	A	A	T	C	A	G	T	G	G	T	G	G	C	T	C	A	G	T	G	G
A:	0.00337001	0.000495589	0.997026	0.996828	0.001685	0.000792943	0.995242	0.995341	0.001685	0.0027753	0.997026	0.00148677	0.00247795	0.000594707	0.001685	0.00188324	0.00188324	0.00198236	0.00128853	0.000792943	0.000991179	0.995341	0.00118941	0.001685	0.00317177	0.00218059
T:	0.000495589	0.0038656	0.000594707	0.000594707	0.99663	0.800079	0.000892061	0.000892061	0.995441	0.995441	0.000693825	0.000991179	0.995143	0.00158589	0.00128853	0.995738	0.000892061	0.000693825	0.000693825	0.996035	0.00178412	0.00148677	0.00218059	0.995044	0.000495589	0.000396471
C:	0.995837	0.995441	0.000892061	0.000594707	0.000792943	0.198533	0.00257706	0.000792943	0.000892061	0.000693825	0.000792943	0.000297354	0.000594707	0.00128853	0.00138765	0.00158589	0.001685	0.00158589	0.99663	0.000892061	0.996531	0.00178412	0.000792943	0.000892061	0.000198236	0.00128853
G:	0.000297354	0.000198236	0.00148677	0.00198236	0.000892061	0.000594707	0.00128853	0.00297354	0.00198236	0.0010903	0.00148677	0.997225	0.00178412	0.996531	0.995639	0.000792943	0.99554	0.995738	0.00138765	0.00227971	0.000693825	0.00138765	0.995837	0.00237883	0.996134	0.996134
E8.5-6KO-1	Dnmt3a
WT	C	C	A	T	T	A	A	G	G	A	A	G	A	C	C	C	C	T	G	G	A	A	C	T	G	C
A:	0.00040735	0.00131257	0.996786	0.00040735	0.000905223	0.996198	0.996243	0.000271567	0.00194623	0.995881	0.996289	0.00122205	0.995474	0.000362089	0.00076944	0.000633656	0.000950484	0.000543134	0.975333	0.975378	0.997918	0.998733	0.00289671	0.00276093	0.00271567	0.00131257
T:	0.00181045	0.00122205	0.0014031	0.997465	0.997194	0.000995745	0.000678917	0.00117679	0.00131257	0.00113153	0.00257989	0.00199149	0.00203675	0.00167466	0.00126731	0.0016294	0.00171992	0.996696	0.000905223	0.00131257	0.000362089	0.000497873	0.000226306	0.996289	0.00040735	0.000497873
C:	0.996741	0.996786	0.000678917	0.000814701	0.000995745	0.00203675	0.00153888	0.00135783	0.00158414	0.0016294	0.000678917	0.00158414	0.00185571	0.996515	0.996968	0.996741	0.996289	0.00144836	0.000633656	0.000497873	0.000678917	0.000316828	0.996651	0.000452612	0.000226306	0.997963
G:	0.00104101	0.000678917	0.00113153	0.00131257	0.000905223	0.00076944	0.00153888	0.997194	0.995157	0.00135783	0.000452612	0.995202	0.000633656	0.00144836	0.000995745	0.000995745	0.00104101	0.00131257	0.0231285	0.0228116	0.00104101	0.000452612	0.000226306	0.000497873	0.996651	0.000226306
E8.5-6KO-1	Dnmt3b
WT	A	G	A	G	T	A	T	C	A	G	G	T	A	A	A	G	C	C	T	G	A	G	A	A	G	G
A:	0.997254	0.000338995	0.997661	0.000338995	0.00061019	0.997763	0.000338995	0.00226335	0.997458	0.00132208	0.00135598	0.000949185	0.998271	0.998102	0.998102	0.00152548	0.00111868	0.00128818	0.00135598	0.000847486	0.998271	0.000779687	0.998237	0.998136	0.000576291	0.00105088
T:	0.000881386	0.00101698	0.000813587	0.00101698	0.996135	0.000711889	0.997966	0.98872	0.000576291	0.00064409	0.000847486	0.997424	0.000271196	0.000474592	0.000338995	0.000508492	0.00132208	0.000271196	0.996949	0.000711889	0.000440693	0.000508492	0.000372894	0.000508492	0.00101698	0.000983084
C:	0.00145768	0.000881386	0.00111868	0.000677989	0.000983084	0.000576291	0.000847486	0.00850582	0.000542391	0.000440693	0.000440693	0.000576291	0.000847486	0.000915285	0.000847486	0.000372894	0.997017	0.997491	0.00101698	0.000271196	0.000677989	0.000440693	0.000576291	0.000813587	0.00061019	0.000406793
G:	0.000406793	0.997763	0.000406793	0.997966	0.00227126	0.000949185	0.000847486	0.000511079	0.00142378	0.997593	0.997356	0.00105088	0.00061019	0.000508492	0.000711889	0.997593	0.000542391	0.000949185	0.000677989	0.998169	0.00061019	0.998271	0.000813587	0.000542391	0.997797	0.997559
E8.5-6KO-1	Tet1
WT	A	A	A	A	C	A	C	A	G	T	C	A	G	G	A	G	A	A	A	C	G	C	A	T	G	G
A:	0.999137	0.999068	0.998808	0.998232	0.000794967	0.998547	0.000685316	0.998259	0.000137063	0.000438603	0.000712729	0.998437	0.000246714	0.000986856	0.998342	0.00126098	0.998972	0.999246	0.998109	0.000849792	0.000753848	0.000973149	0.998424	0.000397489	0.000561959	0.000315246
T:	0.000191889	0.000178182	0.000246714	0.000328952	0.000904618	0.000589372	0.470538	0.00041119	0.00106909	0.998451	0.969037	0.000603078	0.000616785	0.000589372	0.000274127	0.000438603	0.000246714	0.000205595	0.000205595	0.000370071	0.000301539	0.000328952	0.000699023	0.99804	0.000452309	0.00111021
C:	0.000452309	0.000356365	0.00052084	0.00128839	0.998109	0.000657904	0.528543	0.000397484	0.000274127	0.000589372	0.0297427	0.000246714	0.000287833	0.000274127	0.000397484	0.000246714	0.000493428	0.000342658	0.00139805	0.997999	0.000877205	0.998575	0.000479721	0.000466022	0.000342658	0.000246714
G:	0.000219301	0.000397484	0.000424896	0.00015077	0.000191889	0.000205595	0.000233008	0.00093203	0.99852	0.00052084	0.000507134	0.000712729	0.998849	0.99815	0.000986856	0.998054	0.000287833	0.000205595	0.000287833	0.000781261	0.998067	0.000123357	0.000397484	0.00109652	0.998643	0.998328
E8.5-6KO-1	Tet2
WT	T	G	A	A	A	T	T	C	A	G	G	T	T	C	T	C	A	A	C	G	A	G	C	A	G	G
A:	0.0001627	9.29714e-05	0.999279	0.999465	0.999419	0.000139457	0.000139457	6.97285e-05	0.998931	0.000185943	0.0001627	9.29714e-05	0.0001627	0.000232428	0.000348643	0.000348643	0.999024	0.999163	0.0001627	0.000371885	0.99914	0.000604314	0.000743771	0.999047	0.0003254	0.000278914
T:	0.999372	0.000441614	9.29714e-05	9.29714e-05	0.0001627	0.999279	0.999396	0.991819	0.0003254	0.000906471	0.000302157	0.999396	0.999163	0.000790257	0.998605	0.00676367	0.000395128	0.000418371	0.000302157	0.000813499	0.000255671	0.000511343	0.000767014	0.000209186	0.000441614	0.000720528
C:	0.0001627	9.29714e-05	0.0003254	0.000255671	0.0001627	0.000139457	0.000255671	0.00792581	0.000185943	0.000255671	9.29714e-05	0.000209186	0.000302157	0.998908	0.0006508	0.992771	0.000232428	0.000209186	0.999419	0.000371885	0.000348643	9.29714e-05	0.998234	0.000371885	0.000232428	6.97285e-05
G:	0.000302157	0.999372	0.000302157	0.000185943	0.000255671	0.000441614	0.000209186	0.000185943	0.000557828	0.998652	0.999442	0.000302157	0.000371885	6.97285e-05	0.000395128	0.000116214	0.000348643	0.000209186	0.000116214	0.998443	0.000255671	0.998791	0.000255671	0.000371885	0.999001	0.998931
E8.5-6KO-1	Tet3
WT	G	C	G	G	G	T	A	G	A	C	C	A	G	A	A	G	C	C	C	G	A	C	T	G	G	G
A:	0.000196754	0.000344319	0.000393507	0.00029513	0.000393507	0.000442696	0.99877	0.000541072	0.998623	0.0332514	0.000442696	0.998819	0.000639449	0.998672	0.998328	0.000639449	0.000737826	0.000541072	0.000639449	0.000590261	0.998672	0.000344319	0.000393507	0.000541072	0.000491884	0.000787014
T:	0.000688637	0.00157403	0.000737826	0.00103296	0.000885391	0.998819	0.000344319	0.000639449	0.000393507	0.883719	0.968372	0.000393507	0.000491884	4.91884e-05	0.000344319	0.00029513	0.000639449	0.00029513	0.000491884	0.000639449	0.00029513	0.000442696	0.998131	0.000491884	0.000541072	0.000196754
C:	0.000147565	0.997737	9.83768e-05	0.000196754	0.000442696	0.000147565	0.000541072	0.000344319	0.000639449	0.0303984	0.0308903	0.000344319	0.000393507	0.000491884	0.000491884	0.000245942	0.998229	0.998819	0.998328	0.000344319	0.000541072	0.998819	0.000737826	0.000196754	0.000344319	0.00029513
G:	0.998967	0.000344319	0.99877	0.998475	0.998278	0.000590261	0.000344319	0.998475	0.000344319	0.0526316	0.00029513	0.000442696	0.998475	0.000787014	0.000836203	0.998819	0.000393507	0.000344319	0.000541072	0.998426	0.000491884	0.000393507	0.000737826	0.99877	0.998623	0.998721
E8.5-6KO-2	Dnmt1
WT	C	C	A	A	T	C	A	A	T	C	A	G	T	G	G	T	G	G	C	T	C	A	G	T	G	G
A:	0.000322656	0.000390188	0.999445	0.999265	9.75471e-05	0.000262627	0.999182	0.99919	0.000232612	0.000225109	0.998859	0.000127562	0.000195094	0.000195094	0.000240116	0.000217605	0.000300145	0.000420203	0.000502743	0.000225109	0.000697837	0.99919	0.000202598	0.000255123	0.000360174	0.00051775
T:	0.000120058	0.00027013	8.25398e-05	0.000172583	0.999512	0.601648	0.000187591	0.000210101	0.998702	0.998912	0.000322656	0.000337663	0.998912	0.000607793	0.000547764	0.999122	0.000532757	0.000502743	0.000420203	0.998739	0.000232612	7.50362e-05	0.000292641	0.999077	0.000360174	0.000300145
C:	0.999392	0.999167	0.000232612	0.000330159	0.00027013	0.397887	0.000345167	0.000247619	0.000472728	0.000330159	0.000427706	0.000112554	0.000247619	0.000195094	0.000187591	0.000247619	0.000202598	0.000225109	0.998904	0.000622801	0.998867	0.000240116	0.000142569	0.000300145	0.000210101	0.000202598
G:	0.00016508	0.000172583	0.000240116	0.000232612	0.000120058	0.000202598	0.000285138	0.00035267	0.000592786	0.000532757	0.000390188	0.999422	0.000645311	0.999002	0.999025	0.000412699	0.998965	0.998852	0.000172583	0.000412699	0.000202598	0.000495239	0.999362	0.000367677	0.99907	0.99898
E8.5-6KO-2	Dnmt3a
WT	C	C	A	T	T	A	A	G	G	A	A	G	A	C	C	C	C	T	G	G	A	A	C	T	G	C
A:	0.000275225	0.000884965	0.998475	0.000100479	0.00025463	0.998633	0.998433	0.000136676	0.000531104	0.998263	0.998437	0.000460581	0.998088	0.000286459	0.000529231	0.000568549	0.000455588	0.000150407	0.981732	0.981853	0.999196	0.999068	0.00118078	0.000966721	0.00109716	0.000722076
T:	0.00101415	0.000400668	0.000528607	0.999006	0.998991	0.000258375	0.000266488	0.000579159	0.000369463	0.000596633	0.000893078	0.000560436	0.000806329	0.000658419	0.000587896	0.000752657	0.000873107	0.998559	0.000237156	0.000381321	0.00017537	0.000229666	0.000181611	0.998545	0.000151031	0.000335138
C:	0.998293	0.998533	0.00043749	0.000244645	0.000515501	0.000790102	0.000482424	0.000249013	0.000676517	0.000685879	0.000234035	0.000639072	0.000716459	0.998446	0.998453	0.9984	0.998375	0.000548578	0.000363222	0.000292076	0.000318288	0.000415022	0.998556	0.000240276	0.00014479	0.998785
G:	0.000417519	0.000181611	0.000558564	0.000649057	0.000238404	0.000318912	0.000818187	0.999035	0.998423	0.000454964	0.000435617	0.99834	0.000389434	0.000609115	0.000429376	0.00027897	0.000296444	0.000742047	0.0176681	0.0174734	0.000310799	0.000287707	8.11322e-05	0.000248389	0.998607	0.000157896
E8.5-6KO-2	Dnmt3b
WT	A	G	A	G	T	A	T	C	A	G	G	T	A	A	A	G	C	C	T	G	A	G	A	A	G	G
A:	0.998252	0.000120041	0.99806	0.000246034	0.000470243	0.998417	7.04372e-05	0.00027282	0.997927	0.000767865	0.00108731	0.000977192	0.999338	0.999074	0.998887	0.000754968	0.00056449	0.000773817	0.000372028	0.000512902	0.999133	0.000287701	0.999684	0.999192	0.000326392	0.000329368
T:	0.000824413	0.00115775	0.000604173	0.000675602	0.99745	0.00023909	0.998976	0.990803	0.000520839	0.000424607	0.000431552	0.998073	0.000111112	0.000236113	0.000165676	0.000246034	0.000714293	0.000166668	0.998528	0.00033036	0.000188494	0.000250995	7.44055e-05	8.33342e-05	0.000343257	0.000553577
C:	0.0006508	0.000347226	0.00100695	0.000512902	0.000599212	0.00067461	0.000609133	0.00868163	0.000393853	0.000260915	0.000156748	0.000341273	0.000262899	0.0004881	0.000478179	0.000122025	0.998401	0.998784	0.000665681	8.82945e-05	0.000344249	0.000102184	2.97622e-05	0.000263892	0.000275796	0.000235121
G:	0.00027282	0.998375	0.000328376	0.998565	0.00148017	0.00066965	0.000344249	0.000242066	0.00115874	0.998547	0.998324	0.000608141	0.000287701	0.000201391	0.000469251	0.998877	0.00032044	0.000275796	0.000434528	0.999068	0.000334329	0.999359	0.000212304	0.000460322	0.999055	0.998882
E8.5-6KO-2	Tet1
WT	A	A	A	A	C	A	C	A	G	T	C	A	G	G	A	G	A	A	A	C	G	C	A	T	G	G
A:	0.999286	0.999201	0.99903	0.998666	0.000500192	0.998735	0.000463921	0.998639	0.000124609	0.000194812	0.000455146	0.998748	0.000217042	0.000794457	0.998783	0.000972303	0.99934	0.999497	0.998981	0.000594965	0.000752921	0.000761111	0.998857	0.000243954	0.000346332	0.000201832
T:	8.42429e-05	0.00013865	0.00030187	0.000229913	0.000462166	0.000549334	0.465567	0.000392548	0.000812593	0.998812	0.98408	0.000475036	0.000420044	0.000364468	0.000184866	0.000346332	0.000107059	7.72227e-05	0.000101208	0.000149765	0.000253899	0.000154445	0.000453391	0.998617	0.000455731	0.000583265
C:	0.00044169	0.0003007	0.000368563	0.000906781	0.998929	0.000535878	0.5338	0.000400154	0.000167901	0.000512478	0.0151333	0.000173751	0.000162636	0.000182526	0.000310646	0.00014801	0.000312986	0.000260334	0.000695589	0.998764	0.000525933	0.999003	0.000421799	0.000314741	0.000378508	0.000138065
G:	0.000187791	0.000359787	0.00029953	0.000197152	0.000108229	0.000180186	0.000168486	0.000568055	0.998895	0.000480301	0.000331121	0.000603156	0.9992	0.998659	0.00072133	0.998533	0.000240443	0.000164976	0.000221723	0.000491417	0.998467	8.19028e-05	0.000267354	0.000824294	0.998819	0.999077
E8.5-6KO-2	Tet2
WT	T	G	A	A	A	T	T	C	A	G	G	T	T	C	T	C	A	A	C	G	A	G	C	A	G	G
A:	7.77858e-05	9.42858e-05	0.999161	0.999426	0.999517	8.87858e-05	7.07144e-05	7.46429e-05	0.998769	0.0001595	0.0001265	0.000130429	9.35001e-05	0.000263215	0.000197214	0.000304857	0.999238	0.999335	0.000220786	0.000264	0.999092	0.000246715	0.000404643	0.999189	0.000292286	0.000254572
T:	0.999356	0.000117857	0.000128072	6.91429e-05	9.03572e-05	0.999523	0.99946	0.989397	0.000118643	0.0004345	0.000146143	0.998938	0.999389	0.000213714	0.998782	0.00511108	0.000111572	0.000141429	0.000248286	0.000784929	0.000374786	0.000506001	0.000589286	0.000321357	0.000398358	0.000180714
C:	0.000254572	2.98572e-05	0.000404643	0.000239643	0.000206643	0.000128072	0.0001705	0.0103479	0.000202714	0.000117072	8.48572e-05	0.000578286	0.000244357	0.999424	0.000611286	0.994481	0.0003575	0.000317429	0.999424	0.000213714	0.000329215	0.000116286	0.998894	0.000261643	0.000132	0.000227857
G:	0.000311143	0.999758	0.000306429	0.000265572	0.000186214	0.000260072	0.000298572	0.000180714	0.000909858	0.999289	0.999642	0.000353572	0.000273429	9.90001e-05	0.000409358	0.000102929	0.000293072	0.000205857	0.000106857	0.998737	0.000204286	0.999131	0.000112357	0.000227857	0.999177	0.999337
E8.5-6KO-2	Tet3
WT	G	C	G	G	G	T	A	G	A	C	C	A	G	A	A	G	C	C	C	G	A	C	T	G	G	G
A:	0.000154712	0.000243377	0.000191807	0.000210806	0.000256044	0.000167378	0.999019	0.000265996	0.998482	0.462678	0.000214425	0.999244	0.000363709	0.999112	0.998868	0.00032209	0.000454184	0.000419803	0.000370947	0.00037547	0.998541	0.00036009	0.000138426	0.00021714	0.000346519	0.000516611
T:	0.000241568	0.00147564	0.000528373	0.000448755	0.000552801	0.998812	0.000351042	0.000502135	0.00048585	0.512145	0.986015	8.14273e-05	0.00021714	8.77606e-05	0.000112189	0.000229806	0.000672228	0.000171902	0.000166474	0.000207187	0.000183664	0.000210806	0.998829	0.000380899	0.000213521	0.000186378
C:	5.42849e-05	0.99808	8.41416e-05	0.000227997	0.000131188	0.000290424	0.000354661	0.000159236	0.000482231	0.013412	0.0135178	0.000281377	0.000113094	0.000343804	0.000610705	0.000159236	0.998577	0.999123	0.999171	0.000137522	0.000666799	0.999211	0.000297662	9.59033e-05	0.000235235	0.000122141
G:	0.999549	0.000200854	0.999196	0.999112	0.99906	0.000730132	0.000275043	0.999073	0.000550087	0.0117644	0.000252425	0.000393565	0.999306	0.000456898	0.000408946	0.999289	0.000296757	0.000284996	0.000291329	0.99928	0.000608895	0.000218044	0.000734655	0.999306	0.999205	0.999175
E8.5-6KO-3	Dnmt1
WT	C	C	A	A	T	C	A	A	T	C	A	G	T	G	G	T	G	G	C	T	C	A	G	T	G	G
A:	0.000356115	0.000682553	0.999258	0.99908	0.000148381	0.000296762	0.99908	0.999199	0.000267086	0.000148381	0.999228	0.000148381	0.00023741	0.000267086	0.00023741	0.00023741	0.000415467	0.00023741	0.000356115	0.000296762	0.000534172	0.999228	0.00023741	0.000267086	0.00023741	0.000771582
T:	0.000118705	0.000178057	0.000148381	0.000267086	0.999347	0.917322	0.000207734	0.000207734	0.998902	0.99905	0.000207734	0.000445143	0.998902	0.000682553	0.000593525	0.999258	0.000801258	0.000563848	0.000415467	0.998427	0.000296762	0.000148381	0.000445143	0.99911	0.000296762	0.00023741
C:	0.999288	0.998754	0.000267086	0.000326439	0.00023741	0.0820251	0.000326439	0.000415467	0.000148381	0.000415467	0.000296762	0.00023741	0.000385791	0.000178057	0.00023741	0.000178057	0.000178057	0.000148381	0.99911	0.000623201	0.998932	0.00023741	0.000267086	0.000296762	0.000296762	0.000178057
G:	0.00023741	0.000385791	0.000326439	0.000326439	0.000267086	0.000356115	0.000385791	0.000178057	0.000682553	0.000385791	0.000267086	0.999169	0.00047482	0.998872	0.998932	0.000326439	0.998605	0.99905	0.000118705	0.000652877	0.00023741	0.000385791	0.99905	0.000326439	0.999169	0.998813
E8.5-6KO-3	Dnmt3a
WT	C	C	A	T	T	A	A	G	G	A	A	G	A	C	C	C	C	T	G	G	A	A	C	T	G	C
A:	0.000354098	0.000739257	0.998664	0.000107679	0.000281622	0.998874	0.998766	0.000120103	0.0232276	0.998275	0.998569	0.000681276	0.997716	0.000354098	0.000720621	0.000550819	0.000592234	0.000180155	0.964172	0.964242	0.998907	0.998799	0.000892493	0.000677135	0.00137498	0.000629508
T:	0.000962898	0.000329249	0.000289905	0.999157	0.999234	0.000310612	0.000213287	0.000619154	0.000583951	0.00041415	0.000762036	0.000501121	0.000921483	0.000588093	0.000699913	0.000619154	0.00060673	0.998445	0.000364452	0.000683347	0.000149094	0.000418291	0.00022157	0.998441	0.000254702	0.000503192
C:	0.998418	0.998712	0.000615013	0.000362381	0.000333391	0.000467989	0.000366523	0.000327178	0.000503192	0.000784814	0.000289905	0.000701984	0.000865573	0.998538	0.998267	0.998335	0.998455	0.000811734	0.000374806	0.000349957	0.000563244	0.000530112	0.998789	0.000472131	0.000188438	0.998729
G:	0.000265056	0.000219499	0.000430716	0.000372735	0.000151165	0.000347886	0.000654357	0.998934	0.975685	0.00052597	0.000378947	0.998116	0.00049698	0.000519758	0.000312683	0.000494909	0.000345815	0.000563244	0.0350888	0.0347244	0.000381018	0.000252631	9.73252e-05	0.000410008	0.998182	0.00013874
E8.5-6KO-3	Dnmt3b
WT	A	G	A	G	T	A	T	C	A	G	G	T	A	A	A	G	C	C	T	G	A	G	A	A	G	G
A:	0.998464	0.000120023	0.998515	0.000294432	0.000525102	0.998693	0.000110646	0.000571986	0.998284	0.000823285	0.000962061	0.000575737	0.999201	0.998927	0.998984	0.000675131	0.000549481	0.00090205	0.000547606	0.000510099	0.998867	0.000474467	0.99925	0.998785	0.000453838	0.000395702
T:	0.000631997	0.000926429	0.000406954	0.000472592	0.997956	0.000225044	0.998813	0.975121	0.000253174	0.000498847	0.000386325	0.998329	0.000125649	0.000155655	0.000125649	0.000637624	0.000774525	0.000195038	0.99847	0.000481968	0.000155655	0.000453838	0.0001294	0.000176284	0.000650751	0.000924554
C:	0.000603867	0.000500722	0.000797029	0.000277554	0.00046509	0.00041258	0.00048947	0.0240159	0.000286931	0.000193162	0.000135026	0.000298183	0.00041258	0.000733267	0.000395702	0.000125649	0.998383	0.998451	0.000530728	0.000189412	0.000639499	0.000193162	0.000275678	0.00053448	0.000251299	0.000333815
G:	0.000300058	0.998453	0.000281305	0.998955	0.00105395	0.000669505	0.000586989	0.000290681	0.00117585	0.998485	0.998517	0.000797029	0.000260676	0.000183786	0.000495096	0.998562	0.000292557	0.000451963	0.000451963	0.998819	0.000337565	0.998879	0.000345067	0.000504474	0.998644	0.998346
E8.5-6KO-3	Tet1
WT	A	A	A	A	C	A	C	A	G	T	C	A	G	G	A	G	A	A	A	C	G	C	A	T	G	G
A:	0.999401	0.999314	0.999165	0.998686	0.000566153	0.998718	0.000597114	0.998568	0.000153038	0.000161884	0.000551999	0.998832	0.000222923	0.000771383	0.998667	0.000850114	0.999389	0.999485	0.998803	0.000524576	0.00089346	0.00102527	0.998577	0.000267153	0.000419307	0.000221153
T:	0.000187538	0.000136231	0.000168961	0.000184	0.00107481	0.000391884	0.264636	0.000340576	0.000914691	0.99909	0.965003	0.000259192	0.000387461	0.000652845	0.000271576	0.000360038	0.0001265	9.19998e-05	0.000142423	0.000188423	0.000260961	0.000309615	0.000574114	0.998601	0.00044673	0.000652845
C:	0.000206115	0.000227346	0.000454691	0.000929729	0.998165	0.000707691	0.73465	0.000390999	0.000219384	0.000457345	0.0341337	0.000164538	0.000294576	0.000179577	0.000256538	0.000229115	0.000252115	0.00022823	0.000807652	0.998724	0.000623653	0.998572	0.000443191	0.000295461	0.000456461	0.000122077
G:	0.00020523	0.000322884	0.000211423	0.000199923	0.00019373	0.00018223	0.000116769	0.000700614	0.998713	0.000291038	0.000311384	0.00074396	0.999095	0.998396	0.000804998	0.998561	0.000232653	0.000194615	0.000246807	0.000563499	0.998222	9.28844e-05	0.000406038	0.000836845	0.998678	0.999004
E8.5-6KO-3	Tet2
WT	T	G	A	A	A	T	T	C	A	G	G	T	T	C	T	C	A	A	C	G	A	G	C	A	G	G
A:	0.000119275	0.000120955	0.999073	0.999177	0.999449	0.000144474	6.71973e-05	0.000117595	0.999195	8.90364e-05	0.000131035	0.000196552	0.000164633	0.000972681	0.000191512	0.000356146	0.999231	0.999328	0.000282229	0.00025871	0.999064	0.000215031	0.000514059	0.999227	0.000388064	0.000290628
T:	0.999372	0.000167993	0.000174713	0.000109196	0.000137754	0.999375	0.999378	0.975263	0.000119275	0.000520779	0.000154554	0.999343	0.999113	0.000293988	0.99892	0.165789	0.000183113	0.00024023	0.000309108	0.00107348	0.000388064	0.000529179	0.000535898	0.000225111	0.000369585	0.000230151
C:	0.00025871	6.71973e-05	0.000421663	0.000307428	0.000221751	0.000127675	0.000231831	0.0244649	0.000174713	0.000110876	0.000105836	2.68789e-05	0.000304068	0.998626	0.000478781	0.833705	0.00024359	0.000235191	0.999298	0.000213351	0.000314147	0.000129355	0.998772	0.000272149	0.000100796	0.000183113
G:	0.00025031	0.999644	0.000330947	0.000406544	0.000191512	0.000352786	0.000322547	0.000154554	0.000510699	0.999279	0.999609	0.000433423	0.000418303	0.000107516	0.000409904	0.000149514	0.000342706	0.000196552	0.000110876	0.998454	0.000233511	0.999126	0.000178073	0.000275509	0.999142	0.999296
E8.5-6KO-3	Tet3
WT	G	C	G	G	G	T	A	G	A	C	C	A	G	A	A	G	C	C	C	G	A	C	T	G	G	G
A:	0.000147748	0.000224005	0.000173962	0.000324093	0.000240687	0.000140599	0.999102	0.000262134	0.998835	0.0329693	0.000271666	0.999114	0.000402733	0.999144	0.999087	0.000357455	0.000519502	0.000481373	0.000319327	0.000352689	0.998842	0.000250219	0.000226388	0.000238303	0.000388435	0.000438478
T:	0.000376519	0.00161093	0.00055763	0.000509969	0.000467075	0.999059	0.000300262	0.000436095	0.000326476	0.505504	0.988283	0.000150131	0.000195409	0.000104854	8.57892e-05	0.000276432	0.000607674	0.000145365	0.000178728	0.000207324	0.000152514	0.000224005	0.998975	0.000464692	0.000419414	0.000202558
C:	8.10232e-05	0.997886	0.000104854	0.000119152	0.000128684	0.000262134	0.000331242	0.000204941	0.000412265	0.0109238	0.011074	0.000269283	0.00013345	0.000300262	0.000395584	0.000169195	0.99857	0.999083	0.999206	0.000224005	0.000462309	0.99933	0.000326476	0.00010962	0.000162046	0.000197792
G:	0.999395	0.000278815	0.999164	0.999047	0.999164	0.000538566	0.0002669	0.999097	0.000426563	0.450603	0.000371753	0.000467075	0.999268	0.000450394	0.000431329	0.999197	0.000302645	0.00029073	0.000295496	0.999216	0.000543332	0.000195409	0.000471841	0.999187	0.99903	0.999161
