# Supplementary material for: Base editing-mediated one-step inactivation of the Dnmt gene family reveals critical roles of DNA methylation during mouse gastrulation
Source: Nat Commun. 2023 May 22;14:2922. doi: 10.1038/s41467-023-38528-z (PMC10203112; doi:10.1038/s41467-023-38528-z)
Supplement: Supplementary file 11 — Supplementary Data 8 [file 41467_2023_38528_MOESM11_ESM.xlsx]

## Sheet: WGBS
Stage	Lineage	Genotype	PE_Mapping_Rate (%)	SE_Mapping_Rate (%)	Combined_Mapping_Rate (%)	Bisulfite_Conversion_Rate (%)	Depth_of_CpG_sites	Number_of_3x_CpG	Number_of_reads	Number_of_bases (bp)	Global_meth_level (%)
E7.5	whole embryo	Control-1	24.59	30.61	47.03	99.46	2.524	13621915	170987192	25648078800	78.6717
E7.5	whole embryo	Control-2	25.55	30.9	47.82	99.46	3.667	24960599	329481518	49422227700	80.4145
E7.5	whole embryo	Control-3	23.33	30.76	46.28	99.49	2.925	20542005	293900864	44085129600	76.2503
E7.5	whole embryo	Control-4	22.79	30.44	45.58	99.49	2.727	18454261	259175192	38876278800	75.8418
E7.5	whole embryo	Dnmt1-KO-1	23.28	27.96	44.04	99.5	2.548	16656229	258350934	38752640100	20.2681
E7.5	whole embryo	Dnmt1-KO-2	23.81	28.3	44.64	99.47	2.355	15974309	294277236	44141585400	21.1194
E7.5	whole embryo	Dnmt1-KO-3	23.77	28.16	44.53	99.49	2.401	14787829	226354808	33953221200	20.0498
E7.5	whole embryo	Dnmt1-KO-4	23.34	27.71	43.92	99.51	2.612	17950163	280940218	42141032700	22.0041
E7.5	whole embryo	Dnmt3a/3b-DKO-1	22.5	28.14	43.65	99.48	2.327	14880642	247282926	37092438900	15.8378
E7.5	whole embryo	Dnmt3a/3b-DKO-2	21.17	28.12	42.64	99.47	2.181	12411775	213634110	32045116500	16.2465
E7.5	whole embryo	Dnmt3a/3b-DKO-3	26.14	26.36	44.88	99.48	2.612	16016562	250140542	37521081300	13.5231
E7.5	whole embryo	Dnmt3a/3b-DKO-4	26.45	27.15	45.74	99.5	2.534	15883342	230275324	34541298600	12.0939
E7.5	whole embryo	Dnmt-null-1	22.76	30.68	45.76	99.47	2.24	14000410	174016250	26102437500	0.659678
E7.5	whole embryo	Dnmt-null-2	24.79	30.71	47.14	99.47	2.619	16476015	198355004	29753250600	0.640013
E7.5	whole embryo	Dnmt-null-3	24.48	30.05	46.37	99.48	2.612	17209561	222082848	33312427200	0.697002
E7.5	whole embryo	Dnmt-null-4	23.75	27.36	43.84	99.5	2.55	14308084	237450160	35617524000	0.668964
E7.5	whole embryo	Tet/Dnmt1-4KO-1	26.26	30.12	47.71	99.58	2.81	20553257	255014024	38252103600	18.701
E7.5	whole embryo	Tet/Dnmt1-4KO-2	25.08	30.61	47.27	99.57	2.703	20050807	245841364	36876204600	21.2081
E7.5	whole embryo	Tet/Dnmt1-4KO-3	26.68	29.85	47.8	99.57	2.767	20009468	246368620	36955293000	20.4412
E7.5	whole embryo	Tet/Dnmt1-4KO-4	27.15	30.28	48.49	99.58	2.752	19985995	242190246	36328536900	21.1695
E7.5	whole embryo	Tet/Dnmt3a/3b-5KO-1	26.06	32.04	48.93	99.47	3.022	19934761	235013592	35252038800	17.2914
E7.5	whole embryo	Tet/Dnmt3a/3b-5KO-2	24.83	32.52	48.52	99.48	3.624	26982465	358165310	53724796500	18.8164
E7.5	whole embryo	Tet/Dnmt3a/3b-5KO-3	25.23	31.01	47.52	99.48	3.138	22810822	308238590	46235788500	14.1115
E7.5	whole embryo	Tet/Dnmt3a/3b-5KO-4	24.67	31.39	47.51	99.46	3.025	23298766	294374702	44156205300	23.2992
E7.5	whole embryo	Tet/Dnmt-6KO-1	27.1	32.05	49.68	99.42	2.902	19799161	252796406	37919460900	0.739263
E7.5	whole embryo	Tet/Dnmt-6KO-2	28.68	29.07	48.47	99.49	3.509	20703334	301120924	45168138600	0.667866
E7.5	whole embryo	Tet/Dnmt-6KO-3	25.62	27.73	45.5	99.48	3.441	19056366	272947684	40942152600	0.776538
E7.5	whole embryo	Tet/Dnmt-6KO-4	26.17	30.68	47.96	99.34	2.764	18408786	243326252	36498937800	0.73978
E6.5	Exe	Control-1	36.46	30.3	54.74	99.6	3.357	19736936	268047476	40207121400	49.8205
E6.5	Exe	Control-2	36.99	30.84	55.42	99.57	2.776	13984644	165983092	24897463800	54.0354
E6.5	Exe	Control-3	36.48	30.82	55.05	99.6	2.932	16140832	193582132	29037319800	56.112
E6.5	Exe	Dnmt1-KO-1	34.12	28.59	52.14	99.57	2.817	17948191	273581022	41037153300	13.6527
E6.5	Exe	Dnmt1-KO-2	29.75	28.04	48.69	99.58	2.322	12723547	198580844	29787126600	21.3089
E6.5	Exe	Dnmt1-KO-3	28.93	31.48	50.57	99.62	2.494	16509149	223111830	33466774500	19.9612
E6.5	Exe	Dnmt3a/3b-DKO-1	35.73	30.19	54.17	99.59	3.372	21255064	285628156	42844223400	15.5773
E6.5	Exe	Dnmt3a/3b-DKO-2	34.95	32.35	55.02	99.54	3.34	21270952	247933216	37189982400	16.9616
E6.5	Exe	Dnmt3a/3b-DKO-3	35.08	30.37	53.81	99.63	3.071	18832898	256399770	38459965500	17.4094
E6.5	Exe	Dnmt-null-1	32.05	29.71	51.4	99.57	2.925	15378911	212577870	31886680500	1.48683
E6.5	Exe	Dnmt-null-2	55.98	31.38	68.75	99.72	5.084	19144009	172945624	25941843600	0.478508
E6.5	Exe	Dnmt-null-3	52.22	31.29	66.26	99.75	4.822	19204917	176045048	26406757200	0.8023
E6.5	Epi	Control-1	34.97	31.63	54.58	99.54	3.433	21203637	261087302	39163095300	80.3461
E6.5	Epi	Control-2	34.48	30.95	53.84	99.62	2.945	18693870	238180046	35727006900	77.0551
E6.5	Epi	Control-3	36.11	31.58	55.3	99.58	3.081	18469217	226428646	33964296900	79.644
E6.5	Epi	Dnmt1-KO-1	36.15	29.12	53.91	99.59	2.462	13449585	195328026	29299203900	27.8733
E6.5	Epi	Dnmt1-KO-2	43.13	31.77	60.15	99.62	3.926	23140530	235250052	35287507800	32.9678
E6.5	Epi	Dnmt1-KO-3	39.12	30.17	56.52	99.59	3.217	20007016	271549238	40732385700	28.2362
E6.5	Epi	Dnmt3a/3b-DKO-1	35.66	29.43	53.67	99.6	2.595	13004136	157965864	23694879600	20.5777
E6.5	Epi	Dnmt3a/3b-DKO-2	33.94	30.15	52.92	99.58	2.835	17706013	251971618	37795742700	23.3591
E6.5	Epi	Dnmt3a/3b-DKO-3	34.86	30.78	53.97	99.59	2.855	17236627	224922152	33738322800	23.4034
E6.5	Epi	Dnmt-null-1	29.54	30.5	50.2	99.64	2.687	16153913	217037890	32555683500	0.806177
E6.5	Epi	Dnmt-null-2	35.11	31.18	54.41	99.59	2.671	14958090	176441156	26466173400	0.759423
E6.5	Epi	Dnmt-null-3	31.76	30.65	51.79	99.56	2.907	17272496	232486788	34873018200	1.02149
E7.5	Exe	Control-1	33.64	31.1	53.43	99.57	2.727	16541299	225815356	33872303400	64.7552
E7.5	Exe	Control-2	37.01	30.41	55.28	99.59	2.877	17797624	237314302	35597145300	66.2789
E7.5	Exe	Control-3	35.28	31.09	54.45	99.62	3.295	21131845	284272734	42640910100	67.6074
E7.5	Exe	Dnmt1-KO-1	33.38	30.43	52.77	99.59	3.173	20697037	288062216	43209332400	11.7889
E7.5	Exe	Dnmt1-KO-2	30.32	30.08	50.53	99.58	2.534	16428071	249968186	37495227900	12.0589
E7.5	Exe	Dnmt1-KO-3	31.95	30.08	51.62	99.61	3.07	20705759	306840736	46026110400	13.1351
E7.5	Exe	Dnmt3a/3b-DKO-1	33.88	30.37	53.09	99.59	2.426	13413653	197836776	29675516400	13.4761
E7.5	Exe	Dnmt3a/3b-DKO-2	33.13	30.02	52.35	99.5	2.492	14600106	224940242	33741036300	9.3971
E7.5	Exe	Dnmt3a/3b-DKO-3	33.68	29.48	52.32	99.62	3.012	18815890	269917048	40487557200	22.6433
E7.5	Exe	Dnmt-null-1	46.01	31.5	62.1	99.74	3.999	20286602	193459878	29018981700	0.740191
E7.5	Exe	Dnmt-null-2	48.99	32.33	64.42	99.74	6.14	23579023	266243984	39936597600	1.28177
E7.5	Exe	Dnmt-null-3	50.07	30.6	64.28	99.77	4.307	19577182	189880826	28482123900	0.521724
E7.5	Epi	Control-1	30.66	31.87	51.94	99.53	2.946	19004809	206414596	30962189400	83.9366
E7.5	Epi	Control-2	38.68	30.42	56.42	99.58	2.921	16183631	205718222	30857733300	83.2175
E7.5	Epi	Control-3	32.02	31.85	52.8	99.57	2.827	17719037	230784000	34617600000	82.9921
E7.5	Epi	Dnmt1-KO-1	29.24	24.25	45.69	99.71	2.857	18130471	294892190	44233828500	23.2225
E7.5	Epi	Dnmt1-KO-2	32.81	30.56	52.55	99.57	2.438	15114646	207703104	31155465600	24.7046
E7.5	Epi	Dnmt1-KO-3	32.04	30.13	51.74	99.54	2.37	13685030	203099448	30464917200	25.1743
E7.5	Epi	Dnmt3a/3b-DKO-1	35.04	29.14	53.03	99.61	2.873	17190966	259151348	38872702200	19.6823
E7.5	Epi	Dnmt3a/3b-DKO-2	35.13	28.92	53.02	99.58	2.726	16444043	275241264	41286189600	13.3828
E7.5	Epi	Dnmt3a/3b-DKO-3	28.82	28.97	48.64	99.56	2.25	12771835	216658300	32498745000	30.6896
E7.5	Epi	Dnmt-null-1	52.95	31.66	66.93	99.77	4.807	19991788	189050350	28357552500	0.576333
E7.5	Epi	Dnmt-null-2	49.13	30.77	63.75	99.74	3.85	18710516	173595806	26039370900	1.20657
E7.5	Epi	Dnmt-null-3	51.52	31.65	65.81	99.75	4.476	20311601	193222162	28983324300	0.538702

## Sheet: Sheet1
0.806177			0.806177	0.759423	1.02149	0.862363		0.184492	0.190174		0.187333
0.759423			1.48683	0.478508	0.8023	0.922546		0.223577	0.207208		0.215392
1.02149						#DIV/0!
			0.659678	0.640013	0.697002	0.668964	0.666414
