# Supplementary material for: Base editing-mediated one-step inactivation of the Dnmt gene family reveals critical roles of DNA methylation during mouse gastrulation
Source: Nat Commun. 2023 May 22;14:2922. doi: 10.1038/s41467-023-38528-z (PMC10203112; doi:10.1038/s41467-023-38528-z)
Supplement: Supplementary file 12 — Supplementary Data 9 [file 41467_2023_38528_MOESM12_ESM.xlsx]

## Sheet: sheet1
List of primers and sgRNA sequences in this study.
Name	Sequence (5’-3’)	Application
GFP-sgRNA	CAAGCAGAAGAACGGCATCA	SgRNA sequences
Crygc-sgRNA	CCCATCCACTGCTGGTAGTC
Tet1-sgRNA1	TGGGCAGACATTTGCAGAGC
Tet1-sgRNA2	TAACCAGTGTGCTAATATAA
Tet1-sgRNA3	ACACAGTCAGGAGAAACGCA
Tet2-sgRNA1	AATTCAGGTTCTCAACGAGC
Tet2-sgRNA2	CAGGGAGCAAGAGATTCCGA
Tet2-sgRNA3	ACAAACGCAAGGCTCTGTAC
Tet3-sgRNA1	CCATTCAGATCAAGAAATCC
Tet3-sgRNA2	GGTAGACCAGAAGCCCGACT
Tet3-sgRNA3	CAGGCCATGAGGGGGCCCGG
Dnmt1-sgRNA1	ATCAATCAGTGGTGGCTCAG
Dnmt1-sgRNA2	GTCTGTCAGCAGCCTGAGTG
Dnmt1-sgRNA3	GTAAGCAGGCTTGCCTCAAG
Dnmt3a-sgRNA1	GAGGAACAGGAGGAGAACCG
Dnmt3a-sgRNA2	GACTGCGAGGTGGCTTGGGC
Dnmt3a-sgRNA3	GTTCCAGGGGTCTTCCTTAA
Dnmt3b-sgRNA1	CCATGTGCAGGAGTACCCTG
Dnmt3b-sgRNA2	GTATCAGGTAAAGCCTGAGA
Dnmt3b-sgRNA3	TCCAAGCGACAGGCCATGCC
Mir127-sgRNA	TCATCGGATCCGTCTGAGCT
Mir541-sgRNA	CAGAGAAGGGATTCTGATGT
Let7b-sgRNA	GGGTGAGGTAGTAGGTTGTG
Mir369-sgRNA	GGCTGACTTCGAATAATACA
Mir540-sgRNA	GACAGGTCAGAGGTCGATCC
Mir409-sgRNA-1	TCTCTCCGAGTACCACGGAG
Mir409-sgRNA-2	TTGCTCGGTGAACCCCTTTT
EGFP-check-F	GGGCACAAGCTGGAGTACAA	Primers for genotyping
EGFP-check-R	TTGTACAGCTCGTCCATGCC
Crygc-checkF	ACTTCAGCCGCTGCAATTC
Crygc-checkR	CTGTATCCCCATGGATTTAGGCA
Tet1-sg1/2-check-F	AGCCCGTGACTCAGAGTAAAAC
Tet1-sg1/2-check-R	AGCTTCACGCTTCTCCGTAA
Tet1-sg3check-F	TCCGGTTCAGCCAAGTCTTC
Tet1-sg3-check-R	GCTCTTGCCTTTTTCTGGGC
Tet2-sg1-check-F	CAGCCAAATGTCTCCGGACT
Tet2-sg1-check-R	CGTGGGACAACTCGATAGCA
Tet2-sg2/3-check-F	AGAATGATTGTGGCTCACCG
Tet2-sg2/3-check-R	CCTTGGTTCACTTGCACTTGG
Tet3-sg1-check-F	TGCCTCCTTCCCTACTTCCA
Tet3-sg1-check-R	AGTTGAGAGCACAGTCACGG
Tet3-sg2-check-F	CCCCCAAGTACCAGAGGAGA
Tet3-sg2-check-R	CAGGTCTTCACTGCCCTCAG
Tet3-sg3-check-F	AGAGCGCGCTGAGCATTG
Tet3-sg3-check-R	CCTCAGGCCGCTTGAATACT
Dnmt1-sg1-check-F	GGCGGGGATATGAGTTGTGA
Dnmt1-sg1-check-R	GCTAGAACCACTTGGGCCAG
Dnmt1-sg2/3-check-F	TTTACCCACTGGCCCAACAT
Dnmt1-sg2/3-check-R	AAGCATGAAGAGGAAGGGGC
Dnmt3a-sg1-check-F	CTCCGGCCCTCTGGATTTAC
Dnmt3a-sg1-check-R	GCTCCCACATCCACAGACAA
Dnmt3a-sg2-check-F	GGAAGTCCCCTAGTGAGGCA
Dnmt3a-sg2-check-R	CCACTCATCCCGTTTCCGTT
Dnmt3a-sg3-check-F	GGTGCTTTTGTGTCGAGTGT
Dnmt3a-sg3-check-R	GGCTTCTAGGTGGGGCTTC
Dnmt3b-sg1-check-F	TCAGGTCCGAACCCGACATA
Dnmt3b-sg1-check-R	GCTAGAGACCCGAGCAATCG
Dnmt3b-sg2-check-F	TGCTTTGCTTCACTGGGTCT
Dnmt3b-sg2-check-R	CATGGAGCTGCCTACACACA
Dnmt3b-sg3-check-F	GAATAGGTGACCTCGTGTGGG
Dnmt3b-sg3-check-R	AGCATCTAAGACACGCAATCCA
Dnmt1-CDS-checkF	ACCTGAAGTACCAGCAGCAC
Dnmt1-CDS-checkR	TCACTACAAACTGGGCGTGG
Dnmt1-CDS-checkF2	CTCCACCTCGACCTGGTTTG
Dnmt1-CDS-checkR2	TTTCTCCTGCATCAGCCCAA
Dnmt3a-CDS-checkF	TCAATGTCACCCTGGAGCAC
Dnmt3a-CDS-checkR	ATGATCTTTCCCTGGTGCCG
Dnmt3a-CDS-checkF2	TGAAGTGCTCATGTGTGGGA
Dnmt3a-CDS-checkR2	CAATGTAGCGGTCCACTTGG
Dnmt3b-CDS-checkF	GAGCGTCAGTACCCCATCAG
Dnmt3b-CDS-checkR	ACTGCTGGAGAAGGTCTTGC
Dnmt3b-CDS-checkF2	AGCCAGGATGGAGATCAGGA
Dnmt3b-CDS-checkR2	AGTGTGGTACATGGCCTTCC
Mir127-check-F	GTTCATTGTGAAGGGCCGGT
Mir127-check-R	ACAGCATAAGCCTACTGCCC
Mir541-check-F	ACACCTACATGAAGCTGCCC
Mir541-check-R	CTCCCAGAGACGATGCCTTC
Let7b-check-F	AGACACCAGAGGCTTCCTCA
Let7b-check-R	ATGTCCTCTACGGCCAGTCT
Mir540-check-F	CGCCATTCTCCACAGTTCCT
Mir540-check-R	CGTCTCCAGAAGGGCTCAAG
Mir369-check-F	CGGTGAACCCCTTTTCGGTA
Mir369-check-R	AAGTACCCAGTGTTGACCGC
Mir409-check-F	TCTGGAAACTCAGCCATCGG
Mir409-check-R	AACACGGTCGATCTCCCTTC
Tet1-deep-F1	ATCACGAGGCTGAAAGTACACCAGAAAGCC	Primers for deep sequencing
Tet1-deep-R1	ATCACGAGAGTTTGTGTACTAGAGGGTGGC
Tet1-deep-F2	TTAGGCTCGCTGAAAGTACACCAGAAAGCC
Tet1-deep-R2	TTAGGCTCAGTTTGTGTACTAGAGGGTGGC
Tet1-deep-F3	ACAGTGGAGCTGAAAGTACACCAGAAAGCC
Tet1-deep-R3	ACAGTGGAAGTTTGTGTACTAGAGGGTGGC
Tet1-deep-F4	CAGATCAAGCTGAAAGTACACCAGAAAGCC
Tet1-deep-R4	CAGATCAAAGTTTGTGTACTAGAGGGTGGC
Tet1-deep-F5	GATCAGCAGCTGAAAGTACACCAGAAAGCC
Tet1-deep-R5	GATCAGCAAGTTTGTGTACTAGAGGGTGGC
Tet1-deep-F6	GGCTACAGGCTGAAAGTACACCAGAAAGCC
Tet1-deep-R6	GGCTACAGAGTTTGTGTACTAGAGGGTGGC
Tet1-deep-F7	CTTGTAAAGCTGAAAGTACACCAGAAAGCC
Tet1-deep-R7	CTTGTAAAAGTTTGTGTACTAGAGGGTGGC
Tet1-deep-F8	TAGCTTGTGCTGAAAGTACACCAGAAAGCC
Tet1-deep-R8	TAGCTTGTAGTTTGTGTACTAGAGGGTGGC
Tet2-deep-F1	ATCACGAGCCCAACACGGAACTACAATGG
Tet2-deep-R1	ATCACGAGAGGCATTAGCACAATCTTGTTTTT
Tet2-deep-F2	TTAGGCTCCCCAACACGGAACTACAATGG
Tet2-deep-R2	TTAGGCTCAGGCATTAGCACAATCTTGTTTTT
Tet2-deep-F3	ACAGTGGACCCAACACGGAACTACAATGG
Tet2-deep-R3	ACAGTGGAAGGCATTAGCACAATCTTGTTTTT
Tet2-deep-F4	CAGATCAACCCAACACGGAACTACAATGG
Tet2-deep-R4	CAGATCAAAGGCATTAGCACAATCTTGTTTTT
Tet2-deep-F5	GATCAGCACCCAACACGGAACTACAATGG
Tet2-deep-R5	GATCAGCAAGGCATTAGCACAATCTTGTTTTT
Tet2-deep-F6	GGCTACAGCCCAACACGGAACTACAATGG
Tet2-deep-R6	GGCTACAGAGGCATTAGCACAATCTTGTTTTT
Tet2-deep-F7	CTTGTAAACCCAACACGGAACTACAATGG
Tet2-deep-R7	CTTGTAAAAGGCATTAGCACAATCTTGTTTTT
Tet2-deep-F8	TAGCTTGTCCCAACACGGAACTACAATGG
Tet2-deep-R8	TAGCTTGTAGGCATTAGCACAATCTTGTTTTT
Tet3-deep-F1	ATCACGAGGTCTTCTGGGAGCTGCGG
Tet3-deep-R1	ATCACGAGATCTTCCAGACGAGCAGCG
Tet3-deep-F2	TTAGGCTCGTCTTCTGGGAGCTGCGG
Tet3-deep-R2	TTAGGCTCATCTTCCAGACGAGCAGCG
Tet3-deep-F3	ACAGTGGAGTCTTCTGGGAGCTGCGG
Tet3-deep-R3	ACAGTGGAATCTTCCAGACGAGCAGCG
Tet3-deep-F4	CAGATCAAGTCTTCTGGGAGCTGCGG
Tet3-deep-R4	CAGATCAAATCTTCCAGACGAGCAGCG
Tet3-deep-F5	GATCAGCAGTCTTCTGGGAGCTGCGG
Tet3-deep-R5	GATCAGCAATCTTCCAGACGAGCAGCG
Tet3-deep-F6	GGCTACAGGTCTTCTGGGAGCTGCGG
Tet3-deep-R6	GGCTACAGATCTTCCAGACGAGCAGCG
Tet3-deep-F7	CTTGTAAAGTCTTCTGGGAGCTGCGG
Tet3-deep-R7	CTTGTAAAATCTTCCAGACGAGCAGCG
Tet3-deep-F8	TAGCTTGTGTCTTCTGGGAGCTGCGG
Tet3-deep-R8	TAGCTTGTATCTTCCAGACGAGCAGCG
Dnmt1-deep-F1	ATCACGAGAAGACATCTTTTCTACAGGTGGT
Dnmt1-deep-R1	ATCACGAGAGCCAATGAGCACCTTCTCG
Dnmt1-deep-F2	TTAGGCTCAAGACATCTTTTCTACAGGTGGT
Dnmt1-deep-R2	TTAGGCTCAGCCAATGAGCACCTTCTCG
Dnmt1-deep-F3	ACAGTGGAAAGACATCTTTTCTACAGGTGGT
Dnmt1-deep-R3	ACAGTGGAAGCCAATGAGCACCTTCTCG
Dnmt1-deep-F4	CAGATCAAAAGACATCTTTTCTACAGGTGGT
Dnmt1-deep-R4	CAGATCAAAGCCAATGAGCACCTTCTCG
Dnmt1-deep-F5	GATCAGCAAAGACATCTTTTCTACAGGTGGT
Dnmt1-deep-R5	GATCAGCAAGCCAATGAGCACCTTCTCG
Dnmt1-deep-F6	GGCTACAGAAGACATCTTTTCTACAGGTGGT
Dnmt1-deep-R6	GGCTACAGAGCCAATGAGCACCTTCTCG
Dnmt1-deep-F7	CTTGTAAAAAGACATCTTTTCTACAGGTGGT
Dnmt1-deep-R7	CTTGTAAAAGCCAATGAGCACCTTCTCG
Dnmt1-deep-F8	TAGCTTGTAAGACATCTTTTCTACAGGTGGT
Dnmt1-deep-R8	TAGCTTGTAGCCAATGAGCACCTTCTCG
Dnmt3a-deep-F1	ATCACGAGGTGTGGATCTCTTGGTGGGG
Dnmt3a-deep-R1	ATCACGAGCCATAGGTGCCCTTATGCCC
Dnmt3a-deep-F2	TTAGGCTCGTGTGGATCTCTTGGTGGGG
Dnmt3a-deep-R2	TTAGGCTCCCATAGGTGCCCTTATGCCC
Dnmt3a-deep-F3	ACAGTGGAGTGTGGATCTCTTGGTGGGG
Dnmt3a-deep-R3	ACAGTGGACCATAGGTGCCCTTATGCCC
Dnmt3a-deep-F4	CAGATCAAGTGTGGATCTCTTGGTGGGG
Dnmt3a-deep-R4	CAGATCAACCATAGGTGCCCTTATGCCC
Dnmt3a-deep-F5	GATCAGCAGTGTGGATCTCTTGGTGGGG
Dnmt3a-deep-R5	GATCAGCACCATAGGTGCCCTTATGCCC
Dnmt3a-deep-F6	GGCTACAGGTGTGGATCTCTTGGTGGGG
Dnmt3a-deep-R6	GGCTACAGCCATAGGTGCCCTTATGCCC
Dnmt3a-deep-F7	CTTGTAAAGTGTGGATCTCTTGGTGGGG
Dnmt3a-deep-R7	CTTGTAAACCATAGGTGCCCTTATGCCC
Dnmt3a-deep-F8	TAGCTTGTGTGTGGATCTCTTGGTGGGG
Dnmt3a-deep-R8	TAGCTTGTCCATAGGTGCCCTTATGCCC
Dnmt3b-deep-F1	ATCACGAGTATGGATACCACACAGGTGGATG
Dnmt3b-deep-R1	ATCACGAGAACATGGGCCAGTATCCCTTCT
Dnmt3b-deep-F2	TTAGGCTCTATGGATACCACACAGGTGGATG
Dnmt3b-deep-R2	TTAGGCTCAACATGGGCCAGTATCCCTTCT
Dnmt3b-deep-F3	ACAGTGGATATGGATACCACACAGGTGGATG
Dnmt3b-deep-R3	ACAGTGGAAACATGGGCCAGTATCCCTTCT
Dnmt3b-deep-F4	CAGATCAATATGGATACCACACAGGTGGATG
Dnmt3b-deep-R4	CAGATCAAAACATGGGCCAGTATCCCTTCT
Dnmt3b-deep-F5	GATCAGCATATGGATACCACACAGGTGGATG
Dnmt3b-deep-R5	GATCAGCAAACATGGGCCAGTATCCCTTCT
Dnmt3b-deep-F6	GGCTACAGTATGGATACCACACAGGTGGATG
Dnmt3b-deep-R6	GGCTACAGAACATGGGCCAGTATCCCTTCT
Dnmt3b-deep-F7	CTTGTAAATATGGATACCACACAGGTGGATG
Dnmt3b-deep-R7	CTTGTAAAAACATGGGCCAGTATCCCTTCT
Dnmt3b-deep-F8	TAGCTTGTTATGGATACCACACAGGTGGATG
Dnmt3b-deep-R8	TAGCTTGTAACATGGGCCAGTATCCCTTCT
Cre1-1F	ATGGGGGTAGGTATGGGCAT	Primers for off-targets check
Cre1-1R	AGGCACATCAACCTCAGTGG
Cre1-2F	ATAGCATTCGGGACCACTGG
Cre1-2R	GTGTTACCTGTGCCCTCGAA
eY1-1F	TTAACTGGCCTGACCGTCAG
eY1-1R	GCCAACCACTCTTAAGGCCT
eY2-1F	ACCAGGAAGAGGGAAGAGCA
eY2-1R	TGTTGTTGTTTGTGGTGGTAGT
Tyr1-1F	TGTTGATTCCCCAAGCCTCT
Tyr1-1R	CCTTAAGTAGAGGTGGGAGGGA
Tyr1-2F	GATATGCGGGTGGACGGG
Tyr1-2R	CTCTGGAACCTGGGTCTCCA
Tyr1-3F	CACTCCCGCTGTGTTCCTTA
Tyr1-3R	CAGATCCAGCTGTCCACAACT
Tyr1-4F	AAGGCCCCAAAGTGGACATT
Tyr1-4R	TAGGCCCCTTGAGGTCTACC
Tyr1-5F	ACTCTGTGTATGTGTGTGCA
Tyr1-5R	TGCTGTTTCCTTTTCCTCATGA
Tyr1-6F	AGCCAGTGTTGCAAGATGGA
Tyr1-6R	TCAACAGCAGAGACCAGCAG
Tyr1-7F	AGACCTGAGCACCACCTACT
Tyr1-7R	TCTCTCTTCTCTTTGCGCCC
Tyr1-8F	TGTGTGGGTCTCTGCCATTC
Tyr1-8R	TGTCCTAACTCGCTGCCTTG
Tyr1-9F	AAGGGTCCGTGAGTAGTGGA
Tyr1-9R	AAGGGAGGCTGCTGATGTTC
Tyr1-10F	TCTTTGCCCGGAAAACCGTA
Tyr1-10R	AGCTCCTCTAAGCCCTTGGA
Tyr2-1F	GGGAGGAAAGCAGCGAAGAC
Tyr2-1R	CAATGGTAGTTAGCAGCTGGC
Tyr2-2F	CATGGTAGCTGTGGGTCTGG
Tyr2-2R	CCGGGTATAGTGGCACCATC
Tyr2-3F	GACCCAGAAGGCATTCGGAA
Tyr2-3R	GAATCTCCATCTTCCGCCCC
Crygc1-1F	TCACCCCCTTTCTAGAGCCA
Crygc1-1R	CAGCGGCGATTTTCTGTGTC
Crygc1-2F	GCCTGGAGCTTCTGTGTCTT
Crygc1-2R	TCTCTGCAGAACACCACGTC
Crygc2-1F	CTCAATCTCGGGGATGCCTC
Crygc2-1R	TCCCTGTATACACCTGGGCA
Crygc2-2F	AGGTGCTGATTTTGTCTGGA
Crygc2-2R	TTCTCTCAGGCAACGACCAC
Crygc2-3F	CTGGGGACTGCTGTCTGTTT
Crygc2-3R	TCACTCATGCTCCCTCATGC
Crygc2-4F	ATAAAGGGTCCCAGCATTGG
Crygc2-4R	ACTACCTCCTGTGCTTGCAA
Crygc2-5F	ACAAGGCTCAGTCCGTTACTC
Crygc2-5R	AGTTCAGAGTACAAGACTACAGAG
Crygc2-6F	GGCCAGAGATTTAACTCTCAGC
Crygc2-6R	TGAGCTGCAGGGAAATCTGG
H19-BS-OF	GAGTATTTAGGAGGTATAAGAATT	Primers for bisulfite sequencing
H19-BS-OR	ATCAAAAACTAACATAAACCCCT
H19-BS-IF	GTAAGGAGATTATGTTTATTTTTGG
H19-BS-IR	CCTCATTAATCCCATAACTAT
Snrpn-BS-OF	TATGTAATATGATATAGTTTAGAAATTAG
Snrpn-BS-OR	AATAAACCCAAATCTAAAATATTTTAATC
Snrpn-BS-IF	AATTTGTGTGATGTTTGTAATTATTTGG
Snrpn-BS-IR	ATAAAATACACTTTCACTACTAAAATCC
LINE1-BS-F	TAGGAAATTAGTTTGAATAGGTGAGAGGT
LINE1-BS-R	TCAAACACTATATTACTTTAACAATTCCCA
