# Supplementary material for: Base editing-mediated one-step inactivation of the Dnmt gene family reveals critical roles of DNA methylation during mouse gastrulation
Source: Nat Commun. 2023 May 22;14:2922. doi: 10.1038/s41467-023-38528-z (PMC10203112; doi:10.1038/s41467-023-38528-z)
Supplement: Supplementary file 14 — Source Data [file 41467_2023_38528_MOESM14_ESM.xlsx]

## Sheet: Figure. 1c
Figure. 1c
Editors	Frequency of C5>T
BE3	53.8462
BE3	60
BE3	66.6667
BE3	60
BE3	78.5714
BE3	80
BE3	0
BE3	93.3333
BE3	78.5714
BE3	81.8182
BE3	73.3333
BE3	100
BE3	93.3333
BE3	28.5714
BE3	73.3333
BE3	78.5714
Gam-BE4	7.14286
Gam-BE4	73.3333
Gam-BE4	92.3077
Gam-BE4	81.8182
Gam-BE4	42.8571
Gam-BE4	76.9231
Gam-BE4	75
Gam-BE4	100
Gam-BE4	86.6667
Gam-BE4	66.6667
Gam-BE4	66.6667
Gam-BE4	100
Gam-BE4	75
Gam-BE4	46.6667
Gam-BE4	71.4286
hA3A-BE3-Y130F	61.5385
hA3A-BE3-Y130F	61.5385
hA3A-BE3-Y130F	100
hA3A-BE3-Y130F	92.3077
hA3A-BE3-Y130F	53.8462
hA3A-BE3-Y130F	100
hA3A-BE3-Y130F	53.8462
hA3A-BE3-Y130F	69.2308
hA3A-BE3-Y130F	76.9231
hA3A-BE3-Y130F	69.2308
hA3A-BE3-Y130F	61.5385
hA3A-BE3-Y130F	53.8462
hA3A-BE3-Y130F	57.1429
hA3A-BE3-Y130F	76.9231
hA3A-BE3-Y130F	100
hA3A-BE3-Y130F	100
hA3A-eBE3-Y130F	100
hA3A-eBE3-Y130F	100
hA3A-eBE3-Y130F	92.3077
hA3A-eBE3-Y130F	100
hA3A-eBE3-Y130F	92.3077
hA3A-eBE3-Y130F	61.5385
hA3A-eBE3-Y130F	100
hA3A-eBE3-Y130F	100
hA3A-eBE3-Y130F	92.8571
hA3A-eBE3-Y130F	100
hA3A-eBE3-Y130F	92.3077
hA3A-eBE3-Y130F	92.3077
hA3A-eBE3-Y130F	71.4286
hA3A-eBE3-Y130F	84.6154
hA3A-eBE3-Y130F	100
hA3A-eBE3-Y130F	92.3077
X-BE3	7.14286
X-BE3	13.3333
X-BE3	0
X-BE3	0
X-BE3	0
X-BE3	0
X-BE3	6.66667
X-BE3	0
X-BE3	0
X-BE3	7.69231
X-BE4	6.25
X-BE4	20
X-BE4	0
X-BE4	13.3333
X-BE4	7.14286
X-BE4	6.66667
X-BE4	6.66667
X-BE4	0
X-BE4	21.4286
X-BE4	0

## Sheet: Figure. 1d
Figure. 1d
Editors	Frequency of C5>T
BE3	7.69231
BE3	26.6667
BE3	0
BE3	0
BE3	14.2857
BE3	20
BE3	53.3333
BE3	6.66667
BE3	0
BE3	0
BE3	20
BE3	0
BE3	0
BE3	14.2857
BE3	20
BE3	7.14286
Gam-BE4	0
Gam-BE4	6.66667
Gam-BE4	7.69231
Gam-BE4	0
Gam-BE4	35.7143
Gam-BE4	23.0769
Gam-BE4	16.6667
Gam-BE4	0
Gam-BE4	13.3333
Gam-BE4	8.33333
Gam-BE4	0
Gam-BE4	0
Gam-BE4	12.5
Gam-BE4	46.6667
Gam-BE4	0
hA3A-BE3-Y130F	38.4615
hA3A-BE3-Y130F	30.7692
hA3A-BE3-Y130F	0
hA3A-BE3-Y130F	7.69231
hA3A-BE3-Y130F	38.4615
hA3A-BE3-Y130F	0
hA3A-BE3-Y130F	38.4615
hA3A-BE3-Y130F	0
hA3A-BE3-Y130F	23.0769
hA3A-BE3-Y130F	0
hA3A-BE3-Y130F	15.3846
hA3A-BE3-Y130F	7.69231
hA3A-BE3-Y130F	28.5714
hA3A-BE3-Y130F	0
hA3A-BE3-Y130F	0
hA3A-BE3-Y130F	0
hA3A-eBE3-Y130F	0
hA3A-eBE3-Y130F	0
hA3A-eBE3-Y130F	0
hA3A-eBE3-Y130F	0
hA3A-eBE3-Y130F	7.69231
hA3A-eBE3-Y130F	0
hA3A-eBE3-Y130F	0
hA3A-eBE3-Y130F	0
hA3A-eBE3-Y130F	7.14286
hA3A-eBE3-Y130F	0
hA3A-eBE3-Y130F	7.69231
hA3A-eBE3-Y130F	7.69231
hA3A-eBE3-Y130F	28.5714
hA3A-eBE3-Y130F	0
hA3A-eBE3-Y130F	0
hA3A-eBE3-Y130F	0
X-BE3	0
X-BE3	0
X-BE3	0
X-BE3	0
X-BE3	6.66667
X-BE3	0
X-BE3	0
X-BE3	6.66667
X-BE3	0
X-BE3	0
X-BE4	0
X-BE4	0
X-BE4	0
X-BE4	0
X-BE4	0
X-BE4	0
X-BE4	0
X-BE4	0
X-BE4	0
X-BE4	0

## Sheet: Figure. 1e
Figure. 1e
	BE3			Gam-BE4			hA3A-BE3-Y130F			hA3A-eBE3-Y130F			X-BE3			X-BE4
	Mean	SEM	N	Mean	SEM	N	Mean	SEM	N	Mean	SEM	N	Mean	SEM	N	Mean	SEM	N
C1	6.37363	14.6533	16	5.1398	6.66027	14	19.3269	19.565	16	9.61538	11.0584	16	1.33333	4.21637	10	0.625	1.97642	10
C5	68.7469	24.4111	16	70.8318	24.0092	14	74.2445	18.3836	16	91.9986	11.12	16	3.48352	4.8427	10	8.14881	7.83087	10
C13	0	0	16	0	0	14	0.961538	3.84615	16	0	0	16	0.714286	2.25877	10	0.666667	2.10819	10

## Sheet: Figure. 1f
Figure. 1f
Cre	hA3A-eBE3-Y130F	Tyr	Crygc	Tyr-Crygc-Dnmt3a
2	1	10	2	10
0	1	3	6	11

## Sheet: Figure. 1h
Figure. 1h
Row data showed in Supplementary Data 2.

## Sheet: Figure. 2b
Figure. 2b
	Nonsense mutation efficiency (%)
Tet1-sg1	66.6667	100	66.6667	91.6667	83.3333	100	100	100
Tet1-sg2	58.3333	75	100	58.3333	100	58.3333	75	75
Tet1-sg3	100	100	100	100	100	100	100	100
Tet2-sg1	92.3077	100	100	100	100	100	100	100
Tet2-sg2	30.7692	58.3333	84.6154	76.9231	100	76.9231	100	84.6154
Tet2-sg3	76.9231	72.7273	100	100	100	84.6154	83.3333	100
Tet3-sg1	69.2308	69.2308	100	69.2308	100	69.2308	50	76.9231
Tet3-sg2	100	100	100	100	100	93.3333	84.6154	100
Tet3-sg3	92.8571	92.3077	92.3077	100	100	100	78.5714	84.6154

## Sheet: Figure. 2e
Figure. 2e
	5mC / dG (%)
Control	3.39132	3.61511	3.53282
Tet-TKO	3.67507	3.34892	3.51916
	5hmC / dC (%)
Control	0.0509818	0.0552693	0.0556151
Tet-TKO	0	0	0

## Sheet: Figure. 3a
Figure. 3a
	Nonsense mutation efficiency (%)
Dnmt1-sg1	100	100	100	100	100	100	100	100	100	100
Dnmt1-sg2	100	57.1429	53.8462	53.8462	76.9231	50	46.1538	69.2308
Dnmt1-sg3	92.3077	100	92.3077	100	100	61.5385	100	100
	Nonsense mutation efficiency (%)
Dnmt3a-sg1	69.2308	46.1538	23.0769	100	100	38.4615	61.5385	83.3333
Dnmt3a-sg2	100	100	61.5385	69.2308	84.6154	100	76.9231	100
Dnmt3a-sg3	100	100	100	100	100	100	100	100	100	100
	Nonsense mutation efficiency (%)
Dnmt3b-sg1	100	46.1538	92.3077	69.2308	100	100	66.6667	68.75
Dnmt3b-sg2	92.3077	100	100	100	100	100	100	100
Dnmt3b-sg3	38.4615	46.1538	100	71.4286	7.69231	64.2857	28.5714	14.2857

## Sheet: Figure. 3c
Figure. 3c

## Sheet: Figure. 3d
Figure. 3d
	5mC / dG (%)
Control	3.39132	3.61511	3.53282
Dnmt1-KO	0.510091	0.449717	0.53446
Dnmt3a/3b-DKO	1.06275	1.04892	1.18801
Dnmt-null	0	0	0
	5hmC / dC (%)
Control	0.2087	0.2002	0.2154
Dnmt1-KO	0.1053	0.1172	0.1146
Dnmt3a/3b-DKO	0.039103	0.030952	0.039631
Dnmt-null	0	0	0

[truncated: 67 more sheets: Figure. 4b, Figure.4c-f, Figure. 5c, Figure. 5d, Figure. 5e, Figure. 6a, Figure. 6b-d, Figure. 6e, Figure. 7a, Figure. 7b, Figure. 7c, Figure. 7e, Figure. 7f, Figure. 7g, Figure. 7i, Figure. S1e, Figure. S1f, Figure. S1g, Figure. S1i, Figure. S1j …]
